# Supplementary material for: Identification of differentially expressed genes in flower, leaf and bulb scale of Lilium oriental hybrid ‘Sorbonne’ and putative control network for scent genes
Source: BMC Genomics. 2017 Nov 22;18:899. doi: 10.1186/s12864-017-4303-4 (PMC5700745; doi:10.1186/s12864-017-4303-4)
Supplement: Supplementary file 1 — Mapping reads alignment results for the discarded leaf sample. (XLSX 10 kb) [file 12864_2017_4303_MOESM1_ESM.xlsx]

## Sheet: Sheet1
Additional file 1 Table S1. Mapping reads alignment results for the discarded leaf sample .
Species	mapping reads	Percentage
Tulip virus X	64432	0.747809
Pyrus spinosa chloroplast	3075	0.035689
Liquidambar formosana chloroplast	3071	0.0356426
Lilium longiflorum chloroplast	2205	0.0255916
Veratrum patulum chloroplast	1919	0.0222723
Solanum tuberosum	747	0.00866982
Fritillaria agrestis clone	302	0.00350507
Lilium michauxii 26S	244	0.00283191
Restio tetraphyllus 26S	240	0.00278548
Fragaria vesca subsp.	209	0.00242569
Other	9717	0.112777
