# Supplementary material for: Identification of differentially expressed genes in flower, leaf and bulb scale of Lilium oriental hybrid ‘Sorbonne’ and putative control network for scent genes
Source: BMC Genomics. 2017 Nov 22;18:899. doi: 10.1186/s12864-017-4303-4 (PMC5700745; doi:10.1186/s12864-017-4303-4)
Supplement: Supplementary file 2 — Original data for RPKM values and functional annotation of all transcripts. (XLS 33444 kb) [file 12864_2017_4303_MOESM2_ESM.xls]

## Sheet: all.gene.rpkm
Additional file 2 Table S2. Original data for RKPM values and functional annotation of all transcripts.
GeneID	Length	F62_Uniq_reads_num(8160096)	F62_Coverage	F62_RPKM	F63_Uniq_reads_num(7130451)	F63_Coverage	F63_RPKM	F64_Uniq_reads_num(7441079)	F64_Coverage	F64_RPKM	L40_Uniq_reads_num(6763536)	L40_Coverage	L40_RPKM	L78_Uniq_reads_num(6974335)	L78_Coverage	L78_RPKM	S65_Uniq_reads_num(6855945)	S65_Coverage	S65_RPKM	S66_Uniq_reads_num(6330439)	S66_Coverage	S66_RPKM	S67_Uniq_reads_num(6444744)	S67_Coverage	S67_RPKM	KEGG Orthology	GO Component	GO Function	GO Process	Blast nr
Unigene19337_All	9650	350164	0.9984	4446.81	16487	0.9981	239.606	41798	0.9981	582.093	26152	0.9979	400.686	28465	0.9984	422.942	565856	0.9987	8552.86	540295	0.9984	8844.43	129041	0.9983	2074.89	K12820|1|2e-10|68.9|cme:CMM048C|pre-mRNA-splicing factor ATP-dependent RNA helicase DHX15/PRP43 [EC:3.6.4.13];K12818|2|4e-09|64.3|bdi:100842452|ATP-dependent RNA helicase DHX8/PRP22 [EC:3.6.4.13];K12813|3|6e-09|63.5|smo:SELMODRAFT_235617|pre-mRNA-splicing factor ATP-dependent RNA helicase DHX16 [EC:3.6.4.13]	-	-	-	gi|53748481|emb|CAH59423.1|/1.71955e-141/hypothetical protein [Plantago major]
Unigene10926_All	755	49621	0.8887	8054.22	5335	0.8887	990.993	72	0.6609	12.8159	-	-	-	2	0.1298	0.379822	1	0.0649	0.19319	22	0.4278	4.60301	-	-	-	-	-	GO:0003824//catalytic activity	-	gi|225424600|ref|XP_002285424.1|/1.94821e-32/PREDICTED: uncharacterized protein LOC100244027 [Vitis vinifera]
CL5928.Contig1_All	2864	22326	0.9633	955.306	33174	0.9654	1624.46	33846	0.9658	1588.18	364	0.8673	18.7912	315	0.8771	15.7701	133	0.6872	6.77347	134	0.6404	7.39091	429	0.9015	23.2423	K15718|1|0.0|1105|vvi:100232917|linoleate 9S-lipoxygenase [EC:1.13.11.58]	-	GO:0046872//metal ion binding;GO:0016702//oxidoreductase activity, acting on single donors with incorporation of molecular oxygen, incorporation of two atoms of oxygen	GO:0051707//response to other organism;GO:0006633//fatty acid biosynthetic process;GO:0009725//response to hormone stimulus;GO:0006950//response to stress	gi|359487757|ref|XP_002284535.2|/0/PREDICTED: probable linoleate 9S-lipoxygenase 5 [Vitis vinifera]
CL10663.Contig2_All	1359	20961	0.9529	1890.15	30264	0.9809	3123.13	12133	0.933	1199.81	1068	0.8271	116.192	1273	0.8609	134.309	4494	0.8558	482.332	1819	0.819	211.436	2450	0.8543	279.731	K00224|1|2e-119|427|aly:ARALYDRAFT_476671|[EC:1.3.1.-];K13081|4|2e-68|258|vvi:100233112|leucoanthocyanidin reductase [EC:1.17.1.3]	GO:0005737//cytoplasm	GO:0016491//oxidoreductase activity;GO:0000166//nucleotide binding	GO:0055114//oxidation-reduction process	gi|7578895|gb|AAF64174.1|AF242491_1/6.94444e-132/phenylcoumaran benzylic ether reductase homolog Fi1 [Forsythia x intermedia]
CL155.Contig4_All	1047	18719	0.5244	2190.99	21482	0.5339	2877.47	12256	0.4814	1573.14	4408	0.3811	622.474	2012	0.3801	275.536	699	0.3773	97.3785	2943	0.383	444.027	1133	0.3763	167.91	K14709|1|7e-18|89.7|vcn:VOLCADRAFT_104214|solute carrier family 39 (zinc transporter), member 1/2/3	-	-	-	gi|356547549|ref|XP_003542174.1|/3.38942e-69/PREDICTED: uncharacterized protein LOC100792196 [Glycine max]
CL2642.Contig2_All	1439	16133	0.6386	1373.91	23904	0.6553	2329.66	10841	0.665	1012.45	7325	0.5733	752.615	4375	0.533	435.928	2475	0.4948	250.869	4166	0.5865	457.325	4228	0.615	455.899	-	-	-	-	gi|148908647|gb|ABR17432.1|/3.2025e-50/unknown [Picea sitchensis]
Unigene8775_All	750	16053	0.928	2623.01	27365	0.9653	5117.02	10692	0.952	1915.85	384	0.672	75.7	346	0.7747	66.1473	1058	0.828	205.758	796	0.6813	167.656	4358	0.908	901.613	-	-	-	-	gi|380039442|gb|AFD32274.1|/9.20666e-59/stigma/style cysteine-rich adhesin [Lilium hybrid cultivar]
CL1633.Contig7_All	1699	15936	0.8935	1149.45	23697	0.9058	1956.06	14522	0.8964	1148.67	8047	0.9105	700.272	8245	0.8911	695.816	5824	0.8776	499.989	6992	0.8911	650.091	4163	0.8776	380.196	K07374|1|0.0|894|vvi:100260286|tubulin alpha	GO:0045298//tubulin complex;GO:0005618//cell wall;GO:0005829//cytosol;GO:0005874//microtubule;GO:0009506//plasmodesma;GO:0005886//plasma membrane	GO:0005525//GTP binding;GO:0003924//GTPase activity;GO:0005200//structural constituent of cytoskeleton	GO:0071258//cellular response to gravity;GO:0006184//GTP catabolic process;GO:0051258//protein polymerization;GO:0046686//response to cadmium ion;GO:0007018//microtubule-based movement	gi|225435758|ref|XP_002285721.1|/0/PREDICTED: tubulin alpha-1 chain [Vitis vinifera]
CL512.Contig1_All	1262	15385	0.8693	1493.97	1938	0.8391	215.366	27	0.5547	2.8752	4	0.1165	0.468626	3	0.1165	0.340847	2	0.0777	0.231155	1	0.0388	0.125172	-	-	-	K01365|1|2e-147|520|vvi:100250141|cathepsin L [EC:3.4.22.15]	-	GO:0032440//2-alkenal reductase [NAD(P)] activity;GO:0008234//cysteine-type peptidase activity	GO:0006508//proteolysis;GO:0055114//oxidation-reduction process	gi|1169186|sp|P43156.1|CYSP_HEMSP/3.66847e-148/RecName: Full=Thiol protease SEN102; Flags: Precursor
CL10495.Contig1_All	2060	14558	0.9102	866.043	22635	0.9291	1540.98	10853	0.9184	708.022	20907	0.9078	1500.55	20002	0.9277	1392.21	20092	0.8883	1422.62	23876	0.8617	1830.88	12770	0.9063	961.874	K03781|1|0.0|644|osa:4328073|catalase [EC:1.11.1.6]	GO:0009514//glyoxysome;GO:0005739//mitochondrion	GO:0046872//metal ion binding;GO:0020037//heme binding;GO:0004096//catalase activity	GO:0042744//hydrogen peroxide catabolic process;GO:0055114//oxidation-reduction process	gi|406870051|gb|AFS65099.1|/0/catalase 2 [Elaeis guineensis]
CL7980.Contig5_All	2810	14238	0.9121	620.937	24736	0.9036	1234.54	11400	0.8996	545.208	3154	0.8865	165.952	3670	0.89	187.265	5812	0.8883	301.684	5415	0.9011	304.41	5538	0.8893	305.802	K00549|1|0.0|1399|osa:4352833|5-methyltetrahydropteroyltriglutamate--homocysteine methyltransferase [EC:2.1.1.14]	GO:0005829//cytosol;GO:0005777//peroxisome;GO:0009941//chloroplast envelope;GO:0009570//chloroplast stroma;GO:0005886//plasma membrane;GO:0048046//apoplast	GO:0005507//copper ion binding;GO:0008705//methionine synthase activity;GO:0008270//zinc ion binding;GO:0003871//5-methyltetrahydropteroyltriglutamate-homocysteine S-methyltransferase activity	GO:0009086//methionine biosynthetic process;GO:0009651//response to salt stress;GO:0032259//methylation;GO:0010043//response to zinc ion;GO:0046686//response to cadmium ion	gi|115489654|ref|NP_001067314.1|/0/Os12g0624000 [Oryza sativa Japonica Group]
CL9583.Contig2_All	862	12896	0.9571	1833.38	16570	0.9548	2695.87	7075	0.9385	1103.02	3250	0.9258	557.445	1591	0.913	264.643	894	0.8155	151.274	1241	0.8074	227.421	3395	0.8608	611.12	K13171|1|6e-09|59.7|ath:AT2G29210|serine/arginine repetitive matrix protein 1;K14325|3|1e-08|58.9|sbi:SORBI_03g046480|RNA-binding protein with serine-rich domain 1	-	-	-	gi|195658051|gb|ACG48493.1|/1.53796e-50/hypothetical protein [Zea mays]
Unigene15576_All	1043	12314	0.9779	1446.84	16591	0.9952	2230.85	8113	0.9914	1045.35	-	-	-	1	0.047	0.137472	-	-	-	-	-	-	-	-	-	K09422|1|4e-63|239|vvi:100233097|myb proto-oncogene protein, plant	-	GO:0005488//binding	-	gi|13537530|dbj|BAB40790.1|/3.03606e-102/LhMyb [Lilium hybrid division I]
Unigene21249_All	912	12295	0.9923	1652.11	14259	0.9978	2192.69	4743	0.9857	698.912	-	-	-	1	0.0537	0.157218	-	-	-	-	-	-	-	-	-	K09422|1|1e-69|261|vvi:100233097|myb proto-oncogene protein, plant	-	GO:0003677//DNA binding;GO:0003682//chromatin binding	GO:0080086//stamen filament development;GO:0009867//jasmonic acid mediated signaling pathway;GO:0009740//gibberellic acid mediated signaling pathway	gi|332268657|gb|AEE37094.1|/1.55394e-72/MYB transcription factor [Crocus sativus]
CL7017.Contig1_All	1324	11733	0.9328	1085.99	13297	0.9147	1408.47	14871	0.9011	1509.44	41384	0.9139	4621.37	31767	0.9275	3440.21	7375	0.932	812.469	8999	0.932	1073.67	6024	0.9282	705.978	K01366|1|5e-157|552|osa:4347180|cathepsin H [EC:3.4.22.16]	GO:0005773//vacuole;GO:0016023//cytoplasmic membrane-bounded vesicle	GO:0004197//cysteine-type endopeptidase activity	GO:0007568//aging;GO:0006508//proteolysis;GO:0009723//response to ethylene stimulus	gi|148927396|gb|ABR19829.1|/5.23815e-169/cysteine proteinase [Elaeis guineensis]
CL6201.Contig1_All	1721	11717	0.373	834.335	23965	0.3806	1952.9	12206	0.3719	953.14	22654	0.3806	1946.21	19181	0.3748	1598.04	13532	0.3806	1146.87	14583	0.3794	1338.54	16123	0.3806	1453.65	K11294|1|3e-09|62.0|gmx:100779929|nucleolin;K14572|2|1e-08|60.1|mtr:MTR_8g018890|midasin;K07052|4|2e-07|56.2|aly:ARALYDRAFT_904582|	-	-	-	gi|225450791|ref|XP_002283842.1|/5.05919e-77/PREDICTED: translationally-controlled tumor protein homolog isoform 1 [Vitis vinifera]
CL692.Contig2_All	6464	11095	0.3068	210.344	11467	0.2978	248.789	10605	0.2964	220.482	20097	0.3502	459.68	11241	0.323	249.345	44033	0.3314	993.595	30984	0.353	757.186	85843	0.3713	2060.62	-	-	-	-	gi|357488189|ref|XP_003614382.1|/0/hypothetical protein MTR_5g050970 [Medicago truncatula]
CL9643.Contig2_All	2063	10793	0.951	641.132	15792	0.951	1073.55	7472	0.9515	486.745	4	0.0276	0.286673	2	0.0427	0.139004	-	-	-	-	-	-	-	-	-	K15404|1|0.0|877|sbi:SORBI_01g019590|aldehyde decarbonylase [EC:4.1.99.5]	GO:0016021//integral to membrane;GO:0043668//exine;GO:0005783//endoplasmic reticulum	GO:0016491//oxidoreductase activity;GO:0071771//aldehyde decarbonylase activity;GO:0005506//iron ion binding	GO:0010025//wax biosynthetic process;GO:0042335//cuticle development;GO:0055114//oxidation-reduction process;GO:0046185//aldehyde catabolic process;GO:0010143//cutin biosynthetic process;GO:0048653//anther development	gi|242065792|ref|XP_002454185.1|/0/hypothetical protein SORBIDRAFT_04g026320 [Sorghum bicolor]
CL9933.Contig1_All	1393	10601	0.7933	932.611	17031	0.8141	1714.64	13382	0.8263	1291.02	2331	0.7868	247.41	1193	0.738	122.797	13570	0.8335	1420.89	7321	0.7509	830.205	20758	0.8356	2312.22	K00430|1|1e-161|568|gmx:547513|peroxidase [EC:1.11.1.7]	-	GO:0020037//heme binding;GO:0046872//metal ion binding;GO:0004601//peroxidase activity	GO:0055114//oxidation-reduction process;GO:0006979//response to oxidative stress	gi|167367|gb|AAA99868.1|/2.52994e-161/peroxidase [Gossypium hirsutum]
CL5364.Contig2_All	1952	10335	0.9139	648.837	15082	0.9206	1083.58	5812	0.9216	400.138	2826	0.9073	214.052	3130	0.9078	229.912	6363	0.9314	475.461	5520	0.9283	446.71	5463	0.9144	434.256	K01611|1|3e-153|540|zma:100282559|S-adenosylmethionine decarboxylase [EC:4.1.1.50]	GO:0009507//chloroplast	GO:0004014//adenosylmethionine decarboxylase activity	GO:0006557//S-adenosylmethioninamine biosynthetic process;GO:0008295//spermidine biosynthetic process;GO:0006597//spermine biosynthetic process;GO:0009790//embryo development	gi|226503563|ref|NP_001148939.1|/4.27698e-152/S-adenosylmethionine decarboxylase proenzyme [Zea mays]
Unigene9167_All	1867	10215	0.9968	670.5	12365	0.9963	928.823	2699	0.9963	194.278	-	-	-	9	0.1885	0.691187	-	-	-	-	-	-	1	0.0262	0.0831094	K00422|1|1e-126|451|vvi:100256583|polyphenol oxidase [EC:1.10.3.1];K14306|2|4e-06|51.6|bdi:100835393|nuclear pore complex protein Nup62	-	-	GO:0008152//metabolic process	gi|13559508|gb|AAK29782.1|AF261957_1/6.22799e-161/polyphenol oxidase [Ananas comosus]
CL8428.Contig1_All	1352	9369	0.9874	849.222	16347	0.9882	1695.68	4804	0.9793	477.519	28	0.3868	3.06202	121	0.8425	12.8323	29	0.4904	3.12863	17	0.2101	1.98627	91	0.6553	10.4438	K13420|1|1e-41|169|pop:POPTR_1075175|LRR receptor-like serine/threonine-protein kinase FLS2 [EC:2.7.11.1]	GO:0009506//plasmodesma;GO:0016023//cytoplasmic membrane-bounded vesicle;GO:0005886//plasma membrane;GO:0005618//cell wall;GO:0009507//chloroplast;GO:0048046//apoplast	GO:0003824//catalytic activity	GO:0006952//defense response;GO:0007165//signal transduction	gi|115477178|ref|NP_001062185.1|/2.79987e-125/Os08g0505900 [Oryza sativa Japonica Group]
CL9067.Contig2_All	1703	8997	0.9366	647.423	17816	0.9507	1467.16	6545	0.9513	516.487	359	0.9125	31.1678	428	0.9002	36.0351	1598	0.9184	136.866	1835	0.8978	170.211	2095	0.9301	190.881	-	GO:0044464//cell part	-	-	gi|125538766|gb|EAY85161.1|/7.66387e-94/hypothetical protein OsI_06516 [Oryza sativa Indica Group]
CL3927.Contig1_All	1368	8850	0.6586	792.797	14653	0.723	1502.19	6172	0.674	606.323	300	0.5446	32.4236	150	0.5892	15.7218	956	0.6637	101.931	596	0.598	68.8218	3371	0.6513	382.355	K01115|1|2e-32|138|vcn:VOLCADRAFT_99471|phospholipase D [EC:3.1.4.4]	-	-	GO:0071704;GO:0010033//response to organic substance;GO:0044237//cellular metabolic process;GO:0009791//post-embryonic development;GO:0048608//reproductive structure development;GO:0009628//response to abiotic stimulus;GO:0044238//primary metabolic process;GO:0050789//regulation of biological process;GO:0016043//cellular component organization;GO:0006950//response to stress	gi|359475044|ref|XP_003631574.1|/3.1364e-132/PREDICTED: uncharacterized protein LOC100245206 [Vitis vinifera]
CL1001.Contig1_All	1895	8387	0.9288	542.378	10597	0.9245	784.254	4577	0.9256	324.59	2780	0.9177	216.901	2207	0.9156	166.99	477	0.8617	36.7149	588	0.8475	49.0156	461	0.867	37.7473	K15397|1|0.0|830|osa:4332090|3-ketoacyl-CoA synthase [EC:2.3.1.-]	GO:0016020//membrane;GO:0005783//endoplasmic reticulum	GO:0009922//fatty acid elongase activity	GO:0010155//regulation of proton transport;GO:0009072//aromatic amino acid family metabolic process;GO:0010218//response to far red light;GO:0000096//sulfur amino acid metabolic process;GO:0009744//response to sucrose stimulus;GO:0016117//carotenoid biosynthetic process;GO:0000038//very long-chain fatty acid metabolic process;GO:0006636//unsaturated fatty acid biosynthetic process;GO:0009793//emb…	gi|115451611|ref|NP_001049406.1|/0/Os03g0220100 [Oryza sativa Japonica Group]
Unigene14247_All	1099	8378	0.9982	934.216	927	0.9909	118.295	16	0.465	1.95653	-	-	-	1	0.0446	0.130467	13	0.2721	1.72535	26	0.4186	3.73716	-	-	-	-	GO:0016023//cytoplasmic membrane-bounded vesicle	GO:0000014//single-stranded DNA specific endodeoxyribonuclease activity;GO:0003676//nucleic acid binding;GO:0016891//endoribonuclease activity, producing 5'-phosphomonoesters;GO:0043765//T/G mismatch-specific endonuclease activity	GO:0006308//DNA catabolic process	gi|3551956|gb|AAC34856.1|/2.91027e-143/senescence-associated protein 6 [Hemerocallis hybrid cultivar]
CL2871.Contig2_All	2956	7820	0.7774	324.196	14643	0.7767	694.718	8016	0.7936	364.433	680	0.7419	34.0119	885	0.7723	42.9275	5624	0.775	277.507	3670	0.7757	196.123	6214	0.7754	326.183	K00688|1|0.0|1433|rcu:RCOM_0730590|starch phosphorylase [EC:2.4.1.1]	GO:0009507//chloroplast;GO:0005829//cytosol	GO:0008184//glycogen phosphorylase activity;GO:0030170//pyridoxal phosphate binding	GO:0009414//response to water deprivation;GO:0046686//response to cadmium ion;GO:0019252//starch biosynthetic process	gi|255558824|ref|XP_002520435.1|/0/glycogen phosphorylase, putative [Ricinus communis]
CL7539.Contig3_All	1625	7626	0.4837	575.106	14437	0.4825	1245.97	8183	0.4837	676.742	11	0.1508	1.00084	41	0.408	3.61766	195	0.6529	17.5031	428	0.6831	41.6061	1654	0.688	157.934	-	-	GO:0052689	-	gi|409994626|gb|AFV50601.1|/2.5165e-155/lipase [Elaeis guineensis]
CL1477.Contig2_All	1854	7433	0.7244	491.314	11659	0.7643	881.931	6433	0.7513	466.303	3403	0.7195	271.38	3270	0.7228	252.892	2589	0.7449	203.683	3297	0.7211	280.915	4940	0.7098	413.439	K01251|1|0.0|575|rcu:RCOM_0523500|adenosylhomocysteinase [EC:3.3.1.1]	GO:0005774//vacuolar membrane;GO:0048046//apoplast;GO:0005794//Golgi apparatus;GO:0005829//cytosol;GO:0009506//plasmodesma;GO:0005886//plasma membrane	GO:0000166//nucleotide binding;GO:0004013//adenosylhomocysteinase activity;GO:0005507//copper ion binding	GO:0051788//response to misfolded protein;GO:0009853//photorespiration;GO:0006094//gluconeogenesis;GO:0006346//methylation-dependent chromatin silencing;GO:0006833//water transport;GO:0009793//embryo development ending in seed dormancy;GO:0051049//regulation of transport;GO:0009651//response to salt stress;GO:0080129//proteasome core complex assembly;GO:0048767//root hair elongation;GO:0006972//h…	gi|255563606|ref|XP_002522805.1|/0/adenosylhomocysteinase, putative [Ricinus communis]
Unigene9237_All	709	7400	0.6305	1279.06	1008	0.6262	199.387	8	0.3343	1.51638	6	0.2341	1.25121	2	0.0733	0.404465	3	0.1382	0.617174	8	0.2764	1.78242	2	0.1382	0.437702	-	-	GO:0003824//catalytic activity	-	gi|147826489|emb|CAN72915.1|/1.16695e-36/hypothetical protein VITISV_020826 [Vitis vinifera]
CL10131.Contig4_All	2420	7390	0.8715	374.226	11062	0.8777	641.064	6421	0.8727	356.575	620	0.8277	37.8793	699	0.8686	41.4151	713	0.8459	42.9741	1125	0.8438	73.435	1424	0.8413	91.3038	K09490|1|0.0|1006|gmx:547838|heat shock 70kDa protein 5	GO:0005618//cell wall;GO:0005730//nucleolus;GO:0016023//cytoplasmic membrane-bounded vesicle;GO:0005788//endoplasmic reticulum lumen;GO:0009507//chloroplast;GO:0005773//vacuole;GO:0005886//plasma membrane	GO:0005524//ATP binding;GO:0032440//2-alkenal reductase [NAD(P)] activity	GO:0055114//oxidation-reduction process;GO:0034976//response to endoplasmic reticulum stress;GO:0030433//ER-associated protein catabolic process;GO:0010197//polar nucleus fusion;GO:0009408//response to heat;GO:0046686//response to cadmium ion	gi|356523657|ref|XP_003530453.1|/0/PREDICTED: luminal-binding protein 5 [Glycine max]
Unigene2614_All	1718	7325	0.8865	522.503	11161	0.8882	911.094	6287	0.8847	491.795	3070	0.8836	264.205	4069	0.883	339.595	4039	0.8754	342.913	4723	0.8818	434.271	5191	0.8807	468.837	K08679|1|2e-115|414|vvi:100241904|UDP-glucuronate 4-epimerase [EC:5.1.3.6]	GO:0005768//endosome;GO:0005802//trans-Golgi network;GO:0005794//Golgi apparatus	GO:0050378//UDP-glucuronate 4-epimerase activity;GO:0005515//protein binding;GO:0000166//nucleotide binding;GO:0050662//coenzyme binding	GO:0009684//indoleacetic acid biosynthetic process;GO:0005975//carbohydrate metabolic process;GO:0006569//tryptophan catabolic process;GO:0009225//nucleotide-sugar metabolic process	gi|225433491|ref|XP_002265088.1|/2.31775e-114/PREDICTED: UDP-glucuronate 4-epimerase 6 [Vitis vinifera]
CL8491.Contig1_All	2358	7293	0.7655	379.024	12644	0.7583	752.01	6388	0.7523	364.07	9406	0.7778	589.776	10343	0.7774	628.927	12354	0.7854	764.181	13882	0.7655	929.982	13579	0.7578	893.549	K06185|1|0.0|1069|rcu:RCOM_0473000|ATP-binding cassette, subfamily F, member 2	GO:0009536//plastid;GO:0005886//plasma membrane	GO:0015439//heme-transporting ATPase activity;GO:0005524//ATP binding	GO:0006200//ATP catabolic process	gi|255565409|ref|XP_002523695.1|/0/ATP-dependent transporter, putative [Ricinus communis]
Unigene3718_All	1859	7230	0.9618	476.611	1074	0.8962	81.0229	258	0.8843	18.6511	10	0.1313	0.795329	6	0.1533	0.462774	141	0.7929	11.063	24	0.3314	2.03938	29	0.369	2.42054	K08245|1|0.0|488|rcu:RCOM_1303660|phytepsin [EC:3.4.23.40]	GO:0005773//vacuole;GO:0016023//cytoplasmic membrane-bounded vesicle;GO:0005783//endoplasmic reticulum	GO:0004190//aspartic-type endopeptidase activity	GO:0006629//lipid metabolic process;GO:0046686//response to cadmium ion;GO:0006508//proteolysis;GO:0009651//response to salt stress	gi|470116452|ref|XP_004294396.1|/0/PREDICTED: aspartic proteinase A1-like [Fragaria vesca subsp. vesca]
CL8852.Contig1_All	662	7112	0.9894	1316.55	18039	0.9985	3821.53	6809	0.9849	1382.26	1076	0.9819	240.315	649	0.9909	140.567	862	0.9849	189.925	933	0.9486	222.633	1446	0.9819	338.926	K14496|1|3e-06|50.1|ath:AT5G05440|abscisic acid receptor PYR/PYL family	GO:0016020//membrane	-	GO:0009607//response to biotic stimulus;GO:0006952//defense response	gi|115458852|ref|NP_001053026.1|/2.76166e-50/Os04g0465600 [Oryza sativa Japonica Group]
Unigene22830_All	238	7063	0.8697	3636.78	753	0.979	443.712	12	0.7101	6.77592	11	0.3067	6.83348	5	0.3151	3.01224	7	0.6891	4.28997	-	-	-	5	0.2689	3.25977	-	-	-	-	-
Unigene10459_All	742	7023	0.903	1159.91	13307	0.8908	2515.12	5857	0.9084	1060.8	3602	0.8949	717.738	2182	0.8949	421.646	858	0.7682	168.662	1663	0.8787	354.042	1650	0.8181	345.044	-	-	-	-	gi|224284751|gb|ACN40106.1|/2.03449e-18/unknown [Picea sitchensis]
CL1456.Contig1_All	685	6922	0.9796	1238.36	13522	0.9956	2768.43	5257	0.9985	1031.36	183	0.9504	39.4991	182	0.9606	38.0959	792	0.9854	168.643	364	0.8934	83.9415	1080	0.9927	244.64	-	GO:0048046//apoplast;GO:0005794//Golgi apparatus	GO:0004568//chitinase activity;GO:0030247//polysaccharide binding;GO:0008289//lipid binding	GO:0009750//response to fructose stimulus;GO:0043255//regulation of carbohydrate biosynthetic process;GO:0009611//response to wounding;GO:0009805//coumarin biosynthetic process;GO:0006833//water transport;GO:0009825//multidimensional cell growth;GO:0006869//lipid transport;GO:0006816//calcium ion transport;GO:0010075//regulation of meristem growth;GO:0009651//response to salt stress;GO:0007389//p…	gi|350539960|ref|NP_001233824.1|/8.91786e-39/arachidonic acid-induced DEA1 precursor [Solanum lycopersicum]
CL4857.Contig4_All	1647	6798	0.9059	505.816	916	0.898	77.9983	11	0.2155	0.897559	7	0.1488	0.628392	1	0.0298	0.087057	6	0.0893	0.531362	4	0.0893	0.383648	-	-	-	K13289|1|0.0|746|sbi:SORBI_02g033170|cathepsin A (carboxypeptidase C) [EC:3.4.16.5]	GO:0005789//endoplasmic reticulum membrane;GO:0005773//vacuole;GO:0005777//peroxisome;GO:0016023//cytoplasmic membrane-bounded vesicle	GO:0004185//serine-type carboxypeptidase activity	GO:0006508//proteolysis	gi|18447763|gb|AAL67992.1|/0/putative serine carboxypeptidase precursor [Gossypium hirsutum]
CL4525.Contig1_All	3788	6793	0.9636	219.764	12923	0.9607	478.45	5735	0.9543	203.464	1875	0.9559	73.1842	2770	0.9588	104.85	3311	0.9612	127.492	3094	0.9593	129.026	2170	0.9622	88.8882	K10999|1|0.0|1877|osa:4342699|cellulose synthase A [EC:2.4.1.12]	GO:0016021//integral to membrane;GO:0005794//Golgi apparatus;GO:0005886//plasma membrane	GO:0008270//zinc ion binding;GO:0016760//cellulose synthase (UDP-forming) activity	GO:0009833//primary cell wall biogenesis;GO:0030244//cellulose biosynthetic process	gi|66269690|gb|AAY43222.1|/0/cellulose synthase BoCesA5 [Bambusa oldhamii]
Unigene7169_All	2183	6775	0.9537	380.33	5936	0.9542	381.349	2598	0.9432	159.937	585	0.9482	39.6213	568	0.9098	37.3071	37	0.454	2.47218	47	0.383	3.40103	70	0.5703	4.97552	K15404|1|1e-110|399|ath:AT1G02205|aldehyde decarbonylase [EC:4.1.99.5]	GO:0016021//integral to membrane;GO:0005886//plasma membrane	GO:0016491//oxidoreductase activity;GO:0000166//nucleotide binding;GO:0005506//iron ion binding	GO:0010025//wax biosynthetic process;GO:0055114//oxidation-reduction process;GO:0048235//pollen sperm cell differentiation;GO:0006723//cuticle hydrocarbon biosynthetic process	gi|225445728|ref|XP_002270904.1|/0/PREDICTED: protein WAX2 isoform 1 [Vitis vinifera]
Unigene4196_All	2625	6734	0.9775	314.375	8603	0.9714	459.625	6007	0.9665	307.533	1747	0.9722	98.3988	2643	0.9684	144.366	2374	0.973	131.912	2304	0.9627	138.65	1486	0.963	87.8383	K10527|1|0.0|1110|osa:4328997|enoyl-CoA hydratase/3-hydroxyacyl-CoA dehydrogenase [EC:4.2.1.17 1.1.1.35 1.1.1.211]	GO:0005618//cell wall;GO:0005777//peroxisome;GO:0005874//microtubule;GO:0009507//chloroplast	GO:0008017//microtubule binding;GO:0003729//mRNA binding;GO:0008692//3-hydroxybutyryl-CoA epimerase activity;GO:0004165//dodecenoyl-CoA delta-isomerase activity;GO:0003857//3-hydroxyacyl-CoA dehydrogenase activity;GO:0000166//nucleotide binding;GO:0050662//coenzyme binding;GO:0004300//enoyl-CoA hydratase activity;GO:0018812	GO:0009845//seed germination;GO:0009908//flower development;GO:0006635//fatty acid beta-oxidation	gi|218190472|gb|EEC72899.1|/0/hypothetical protein OsI_06722 [Oryza sativa Indica Group]
CL736.Contig5_All	1583	6696	0.5995	518.369	11417	0.6134	1011.47	11802	0.633	1001.93	15532	0.6128	1450.68	15841	0.6443	1434.82	14079	0.6027	1297.25	21199	0.5875	2115.44	14589	0.6178	1430.01	K00789|1|0.0|780|mtr:MTR_7g110310|S-adenosylmethionine synthetase [EC:2.5.1.6]	GO:0005737//cytoplasm	GO:0004478//methionine adenosyltransferase activity;GO:0046872//metal ion binding;GO:0005524//ATP binding	GO:0009651//response to salt stress;GO:0006556//S-adenosylmethionine biosynthetic process;GO:0006730//one-carbon metabolic process	gi|357511493|ref|XP_003626035.1|/0/S-adenosylmethionine synthetase [Medicago truncatula]
CL2323.Contig2_All	1188	6655	0.5606	686.493	6	0.1044	0.708301	7858	0.6641	888.914	12	0.1136	1.49345	-	-	-	6	0.117	0.736661	1	0.0412	0.132969	363	0.2635	47.4116	-	-	-	-	-
CL9922.Contig1_All	1365	6603	0.9385	592.807	11328	0.9626	1163.87	7239	0.9714	712.705	33305	0.9795	3607.47	26485	0.9788	2782.05	4640	0.97	495.813	7013	0.9524	811.591	4823	0.9641	548.25	K01915|1|0.0|682|vvi:100266191|glutamine synthetase [EC:6.3.1.2]	-	GO:0004356//glutamate-ammonia ligase activity;GO:0005524//ATP binding	GO:0006542//glutamine biosynthetic process	gi|452085039|dbj|BAM84283.1|/0/glutamine synthetase [Tulipa gesneriana]
CL4051.Contig1_All	940	6422	0.9989	837.235	830	0.9957	123.832	25	0.6436	3.57418	-	-	-	-	-	-	-	-	-	3	0.1043	0.50415	4	0.1043	0.660277	-	GO:0005634//nucleus;GO:0048046//apoplast	GO:0008234//cysteine-type peptidase activity	GO:0044238//primary metabolic process;GO:0043170	gi|224137528|ref|XP_002322580.1|/2.77285e-104/predicted protein [Populus trichocarpa]
Unigene16_All	2862	6357	0.9567	272.199	9187	0.9605	450.181	5176	0.957	243.046	1097	0.9507	56.6713	1477	0.9616	73.996	436	0.9186	22.2203	452	0.8683	24.948	293	0.87	15.8852	K08282|1|0.0|1215|ath:AT3G45780|non-specific serine/threonine protein kinase [EC:2.7.11.1]	GO:0005773//vacuole;GO:0009898//internal side of plasma membrane	GO:0009882//blue light photoreceptor activity;GO:0000155//phosphorelay sensor kinase activity;GO:0005524//ATP binding;GO:0004697//protein kinase C activity	GO:0010155//regulation of proton transport;GO:0010119//regulation of stomatal movement;GO:0023014//signal transduction by phosphorylation;GO:0006355//regulation of transcription, DNA-dependent;GO:0009638//phototropism;GO:0018298//protein-chromophore linkage;GO:0010362//negative regulation of anion channel activity by blue light;GO:0006468//protein phosphorylation;GO:0009903//chloroplast avoidance…	gi|297746173|emb|CBI16229.3|/0/unnamed protein product [Vitis vinifera]
CL1114.Contig2_All	1886	6291	0.9761	408.773	7285	0.9475	541.715	4511	0.9152	321.437	1173	0.8993	91.9565	1400	0.9178	106.435	1329	0.9067	102.782	794	0.8871	66.5036	1001	0.9104	82.3544	K07513|1|0.0|760|zma:100192501|acetyl-CoA acyltransferase 1 [EC:2.3.1.16]	GO:0005774//vacuolar membrane;GO:0009507//chloroplast;GO:0005777//peroxisome;GO:0005730//nucleolus;GO:0005829//cytosol;GO:0005886//plasma membrane;GO:0005739//mitochondrion	GO:0003988//acetyl-CoA C-acyltransferase activity	GO:0051788//response to misfolded protein;GO:0009611//response to wounding;GO:0006635//fatty acid beta-oxidation;GO:0043161//proteasomal ubiquitin-dependent protein catabolic process;GO:0009407//toxin catabolic process;GO:0080129//proteasome core complex assembly;GO:0009695//jasmonic acid biosynthetic process;GO:0010111//glyoxysome organization;GO:0009789//positive regulation of abscisic acid med…	gi|212723032|ref|NP_001131193.1|/0/uncharacterized protein LOC100192501 [Zea mays]
CL531.Contig2_All	2857	6168	0.8953	264.569	8569	0.9104	420.633	3242	0.8607	152.499	76	0.4543	3.93305	98	0.5653	4.91828	95	0.4729	4.85005	123	0.287	6.80082	150	0.601	8.14658	K01728|1|0.0|737|zma:100273705|pectate lyase [EC:4.2.2.2]	GO:0016020//membrane	-	-	gi|222628310|gb|EEE60442.1|/0/hypothetical protein OsJ_13660 [Oryza sativa Japonica Group]
CL4079.Contig1_All	2705	6092	0.9172	275.993	8847	0.9349	458.682	3387	0.9312	168.272	2437	0.9116	133.203	2832	0.8972	150.115	728	0.854	39.2552	871	0.8329	50.8648	847	0.8591	48.5859	K03526|1|0.0|1277|vvi:100257071|(E)-4-hydroxy-3-methylbut-2-enyl-diphosphate synthase [EC:1.17.7.1]	GO:0009941//chloroplast envelope;GO:0009570//chloroplast stroma	GO:0051539//4 iron, 4 sulfur cluster binding;GO:0046429//4-hydroxy-3-methylbut-2-en-1-yl diphosphate synthase activity;GO:0005351//sugar:hydrogen symporter activity;GO:0005506//iron ion binding	GO:0055114//oxidation-reduction process;GO:0009862//systemic acquired resistance, salicylic acid mediated signaling pathway;GO:0009401//phosphoenolpyruvate-dependent sugar phosphotransferase system;GO:0019288//isopentenyl diphosphate biosynthetic process, mevalonate-independent pathway;GO:0009617//response to bacterium;GO:0016114//terpenoid biosynthetic process	gi|470117782|ref|XP_004295028.1|/0/PREDICTED: 4-hydroxy-3-methylbut-2-en-1-yl diphosphate synthase, chloroplastic-like [Fragaria vesca subsp. vesca]
Unigene4102_All	1081	6083	0.6327	689.599	13121	0.642	1702.25	2584	0.6309	321.241	89	0.4477	12.1728	124	0.5356	16.4472	45	0.4487	6.07183	76	0.4348	11.1059	84	0.5088	12.0572	K14306|1|4e-08|44.3|ath:AT2G45000|nuclear pore complex protein Nup62	-	-	-	gi|358344028|ref|XP_003636096.1|/1.42564e-13/hypothetical protein MTR_027s0011 [Medicago truncatula]
CL1633.Contig2_All	1566	6064	0.8359	474.539	10578	0.8391	947.316	4555	0.8378	390.896	983	0.8218	92.8085	549	0.8155	50.2664	729	0.8161	67.8998	667	0.8135	67.2822	2426	0.8289	240.377	K07374|1|0.0|906|rcu:RCOM_1584620|tubulin alpha	GO:0005874//microtubule;GO:0005737//cytoplasm	GO:0003924//GTPase activity;GO:0005200//structural constituent of cytoskeleton;GO:0005525//GTP binding	GO:0051258//protein polymerization;GO:0006184//GTP catabolic process;GO:0007017//microtubule-based process	gi|255537890|ref|XP_002510010.1|/0/tubulin alpha chain, putative [Ricinus communis]
CL73.Contig3_All	2906	5889	0.9566	248.342	10985	0.9714	530.136	5882	0.9553	272.015	5452	0.9604	277.387	6043	0.969	298.163	8706	0.9687	436.974	8528	0.9604	463.573	8241	0.9649	440.026	K03234|1|0.0|1608|vvi:100261253|elongation factor 2	GO:0009507//chloroplast;GO:0005730//nucleolus;GO:0005829//cytosol;GO:0005886//plasma membrane	GO:0003746//translation elongation factor activity;GO:0005525//GTP binding;GO:0003924//GTPase activity;GO:0005507//copper ion binding	GO:0006414//translational elongation;GO:0006184//GTP catabolic process;GO:0009409//response to cold	gi|460399098|ref|XP_004245080.1|/0/PREDICTED: elongation factor 2-like isoform 1 [Solanum lycopersicum]
CL5614.Contig2_All	1555	5856	0.8	461.504	9232	0.8084	832.623	5192	0.8071	448.713	782	0.773	74.3537	989	0.8064	91.1933	1724	0.7923	161.711	1479	0.7981	150.246	1671	0.7833	166.74	K08057|1|0.0|714|vvi:100256319|calreticulin	GO:0005739//mitochondrion;GO:0016023//cytoplasmic membrane-bounded vesicle;GO:0005788//endoplasmic reticulum lumen;GO:0009507//chloroplast;GO:0005773//vacuole;GO:0005886//plasma membrane	GO:0005509//calcium ion binding;GO:0051082//unfolded protein binding	GO:0006979//response to oxidative stress;GO:0051208//sequestering of calcium ion;GO:0006457//protein folding;GO:0009651//response to salt stress;GO:0007275//multicellular organismal development;GO:0046686//response to cadmium ion	gi|225450611|ref|XP_002282401.1|/0/PREDICTED: calreticulin [Vitis vinifera]
CL9407.Contig2_All	835	5808	0.4072	852.403	7786	0.479	1307.71	5833	0.4802	938.792	41	0.2515	7.25978	51	0.3521	8.75752	338	0.3018	59.0423	484	0.3018	91.5641	899	0.412	167.058	-	GO:0016023//cytoplasmic membrane-bounded vesicle	-	-	gi|227955639|gb|ACP43542.1|/1.32387e-27/lipid transfer protein [Chimonanthus praecox]
CL138.Contig2_All	5717	5756	0.9444	123.384	8743	0.9494	214.474	5188	0.9507	121.954	1949	0.9391	50.4046	2108	0.9362	52.8688	10141	0.951	258.729	10257	0.9512	283.412	5146	0.9456	139.668	K04646|1|0.0|3173|vvi:100251869|clathrin heavy chain	GO:0030132//clathrin coat of coated pit;GO:0030130//clathrin coat of trans-Golgi network vesicle;GO:0009507//chloroplast;GO:0005773//vacuole	GO:0005198//structural molecule activity	GO:0016192//vesicle-mediated transport;GO:0006886//intracellular protein transport	gi|225434540|ref|XP_002276855.1|/0/PREDICTED: clathrin heavy chain 2 [Vitis vinifera]
CL10200.Contig1_All	1349	5756	0.9652	522.894	9469	0.9755	984.408	3273	0.9518	326.06	22	0.4685	2.41122	114	0.8688	12.1169	43	0.6071	4.64932	33	0.427	3.86428	319	0.9081	36.6921	-	GO:0005576//extracellular region;GO:0009506//plasmodesma;GO:0009505//plant-type cell wall	-	GO:0080167//response to karrikin;GO:0010015//root morphogenesis	gi|462420291|gb|EMJ24554.1|/1.33242e-143/hypothetical protein PRUPE_ppa007452mg [Prunus persica]
CL9429.Contig1_All	420	5615	0.9452	1638.34	7755	0.9452	2589.5	3767	0.9452	1205.34	1505	0.9333	529.802	1385	0.9286	472.822	6099	0.9452	2118.08	2521	0.9452	948.178	4228	0.9452	1562	K09873|1|3e-42|156|ath:AT4G01470|aquaporin TIP	GO:0005774//vacuolar membrane;GO:0016021//integral to membrane	GO:0005215//transporter activity	GO:0006810//transport	gi|255556846|ref|XP_002519456.1|/2.62347e-43/tonoplast intrinsic protein, putative [Ricinus communis]
CL736.Contig6_All	1692	5561	0.9273	402.77	9863	0.9852	817.507	3658	0.9291	290.541	273	0.8109	23.8555	1328	0.9043	112.537	196	0.8262	16.8962	652	0.8345	60.8714	1765	0.9279	161.86	K00789|1|0.0|659|vvi:100244176|S-adenosylmethionine synthetase [EC:2.5.1.6]	GO:0005618//cell wall;GO:0005730//nucleolus;GO:0005737//cytoplasm;GO:0005886//plasma membrane	GO:0004478//methionine adenosyltransferase activity;GO:0046872//metal ion binding;GO:0005524//ATP binding	GO:0006555//methionine metabolic process;GO:0009409//response to cold;GO:0006556//S-adenosylmethionine biosynthetic process;GO:0006730//one-carbon metabolic process;GO:0009809//lignin biosynthetic process	gi|379047208|gb|AFC88125.1|/0/S-adenosylmethionine synthetase [Lycoris radiata]
CL252.Contig2_All	1537	5553	0.6864	442.75	4787	0.6877	436.79	1629	0.6825	142.433	55	0.501	5.29072	81	0.5914	7.55629	675	0.6825	64.0564	778	0.6812	79.9598	526	0.7092	53.1014	K07213|1|6e-08|57.4|gmx:547569|copper chaperone	-	GO:0046872//metal ion binding	GO:0030001//metal ion transport	gi|225455185|ref|XP_002269275.1|/9.73664e-85/PREDICTED: uncharacterized protein LOC100241862 [Vitis vinifera]
CL3301.Contig3_All	1204	5540	0.7849	563.882	6140	0.7899	715.196	1702	0.7791	189.975	132	0.7176	16.2097	205	0.7434	24.4132	307	0.7251	37.1916	280	0.6902	36.7365	1244	0.7816	160.32	K09872|1|2e-136|483|osa:4335226|aquaporin PIP	GO:0005773//vacuole;GO:0046658//anchored to plasma membrane;GO:0016021//integral to membrane;GO:0005634//nucleus	GO:0005215//transporter activity	GO:0006810//transport;GO:0009737//response to abscisic acid stimulus	gi|196259708|dbj|BAG68662.1|/3.10283e-149/plasma membrane intrinsic protein [Tulipa gesneriana]
CL692.Contig1_All	5981	5490	0.4645	112.487	5751	0.4467	134.851	5062	0.4382	113.74	14397	0.4911	355.897	9282	0.5272	222.518	22288	0.5178	543.538	19255	0.5384	508.553	39711	0.5222	1030.22	-	-	-	-	gi|357488213|ref|XP_003614394.1|/2.24219e-133/hypothetical protein MTR_5g051130 [Medicago truncatula]
CL9206.Contig1_All	1485	5361	0.9259	442.409	8927	0.9562	843.067	3822	0.9273	345.882	110	0.804	10.952	75	0.7818	7.24156	1147	0.9071	112.66	996	0.8485	105.95	2595	0.9508	271.147	K01206|1|6e-30|130|aly:ARALYDRAFT_475890|alpha-L-fucosidase [EC:3.2.1.51];K00514|3|2e-28|125|rcu:RCOM_1428040|zeta-carotene desaturase [EC:1.3.5.6]	GO:0016023//cytoplasmic membrane-bounded vesicle;GO:0048046//apoplast	GO:0016788//hydrolase activity, acting on ester bonds	GO:0006629//lipid metabolic process	gi|147769690|emb|CAN65529.1|/1.97054e-143/hypothetical protein VITISV_039628 [Vitis vinifera]
Unigene22183_All	740	5338	0.9595	883.999	7035	0.9622	1333.26	3282	0.9811	596.034	3	0.0662	0.599399	2	0.1324	0.387521	-	-	-	-	-	-	-	-	-	K09264|1|3e-76|282|osa:4325001|MADS-box transcription factor, plant	GO:0005634//nucleus	GO:0003700//sequence-specific DNA binding transcription factor activity;GO:0003677//DNA binding;GO:0046983//protein dimerization activity	GO:0006355//regulation of transcription, DNA-dependent	gi|90200402|gb|ABD92703.1|/2.4972e-117/MADS box protein [Lilium longiflorum]
CL3628.Contig1_All	1742	5302	0.7187	372.989	9192	0.7239	740.022	3301	0.7176	254.66	1303	0.721	110.592	984	0.7072	80.9924	439	0.74	36.7578	736	0.7239	66.7415	1223	0.7445	108.936	K13420|1|6e-44|177|vvi:100253808|LRR receptor-like serine/threonine-protein kinase FLS2 [EC:2.7.11.1]	GO:0016023//cytoplasmic membrane-bounded vesicle	GO:0016491//oxidoreductase activity	GO:0008152//metabolic process	gi|115477178|ref|NP_001062185.1|/1.52243e-129/Os08g0505900 [Oryza sativa Japonica Group]
CL1942.Contig1_All	1357	5263	0.8865	475.29	9912	0.8814	1024.39	3515	0.8902	348.104	1937	0.8696	211.045	1915	0.8703	202.342	972	0.8371	104.477	1098	0.8688	127.817	1827	0.8519	208.907	K01183|1|3e-52|204|ath:AT3G12500|chitinase [EC:3.2.1.14]	GO:0048046//apoplast;GO:0016023//cytoplasmic membrane-bounded vesicle;GO:0005794//Golgi apparatus;GO:0005886//plasma membrane	GO:0004568//chitinase activity;GO:0030247//polysaccharide binding	GO:0009750//response to fructose stimulus;GO:0043255//regulation of carbohydrate biosynthetic process;GO:0009611//response to wounding;GO:0009805//coumarin biosynthetic process;GO:0006833//water transport;GO:0009825//multidimensional cell growth;GO:0006816//calcium ion transport;GO:0010075//regulation of meristem growth;GO:0009651//response to salt stress;GO:0006032//chitin catabolic process;GO:0…	gi|283046278|dbj|BAI63079.1|/2.21677e-146/putative chitinase [Epipremnum aureum]
CL7800.Contig2_All	2499	5150	0.9612	252.549	7936	0.9656	445.367	3006	0.96	161.654	7	0.0784	0.41415	8	0.1361	0.459009	91	0.5566	5.31139	38	0.2193	2.40206	265	0.7995	16.4541	K01179|1|1e-134|479|vvi:100260645|endoglucanase [EC:3.2.1.4]	-	GO:0030246//carbohydrate binding;GO:0008810//cellulase activity	GO:0005975//carbohydrate metabolic process	gi|347466587|gb|AEO97206.1|/0/endo-1,4-beta-glucanase [Populus trichocarpa]
CL7484.Contig2_All	2969	5032	0.6847	207.699	5871	0.6952	277.322	3000	0.713	135.792	3096	0.6881	154.176	3824	0.6915	184.674	884	0.6538	43.4285	2991	0.6841	159.137	2105	0.6945	110.011	K01583|1|0.0|916|osa:4340008|arginine decarboxylase [EC:4.1.1.19]	-	GO:0008792//arginine decarboxylase activity	GO:0006979//response to oxidative stress;GO:0009753//response to jasmonic acid stimulus;GO:0009446//putrescine biosynthetic process;GO:0048316//seed development;GO:0008295//spermidine biosynthetic process;GO:0006527//arginine catabolic process;GO:0009651//response to salt stress;GO:0009409//response to cold;GO:0009611//response to wounding;GO:0009737//response to abscisic acid stimulus;GO:0080167…	gi|115466192|ref|NP_001056695.1|/0/Os06g0131300 [Oryza sativa Japonica Group]
CL10729.Contig2_All	1887	4992	0.921	324.196	7764	0.9226	577.028	3401	0.9141	242.214	2149	0.9157	168.38	1620	0.9173	123.095	1004	0.8945	77.6059	1489	0.8882	124.649	1956	0.9104	160.839	K15397|1|0.0|809|pop:POPTR_561555|3-ketoacyl-CoA synthase [EC:2.3.1.-]	GO:0016020//membrane;GO:0005783//endoplasmic reticulum	GO:0016747//transferase activity, transferring acyl groups other than amino-acyl groups	GO:0006633//fatty acid biosynthetic process;GO:0009409//response to cold;GO:0000038//very long-chain fatty acid metabolic process;GO:0042335//cuticle development;GO:0009416//response to light stimulus;GO:0080167//response to karrikin;GO:0009913//epidermal cell differentiation	gi|18447765|gb|AAL67993.1|/0/fiddlehead-like protein [Gossypium hirsutum]
CL10594.Contig1_All	4879	4980	0.9703	125.084	7070	0.9738	203.222	4247	0.9666	116.981	867	0.8778	26.2733	2221	0.957	65.2702	1883	0.9533	56.2927	2155	0.9428	69.7722	1575	0.9268	50.0892	K09291|1|4e-41|169|gmx:100811882|nucleoprotein TPR	GO:0005737//cytoplasm;GO:0005886//plasma membrane	-	GO:0046686//response to cadmium ion;GO:0009737//response to abscisic acid stimulus	gi|147862641|emb|CAN81488.1|/0/hypothetical protein VITISV_033286 [Vitis vinifera]
CL3301.Contig1_All	1352	4972	0.8499	450.671	6928	0.8565	718.645	3720	0.8528	369.769	4062	0.7862	444.211	3432	0.8558	363.972	3850	0.8528	415.352	3069	0.8262	358.58	4148	0.8484	476.054	K09872|1|1e-138|491|osa:4330049|aquaporin PIP	GO:0005773//vacuole;GO:0005886//plasma membrane;GO:0016021//integral to membrane;GO:0009507//chloroplast	GO:0005215//transporter activity	GO:0009624//response to nematode;GO:0009269//response to desiccation;GO:0006833//water transport;GO:0006970//response to osmotic stress;GO:0080170//hydrogen peroxide transmembrane transport;GO:0009737//response to abscisic acid stimulus	gi|196259706|dbj|BAG68661.1|/8.94442e-148/plasma membrane intrinsic protein [Tulipa gesneriana]
CL6683.Contig2_All	2091	4905	0.8651	287.468	6659	0.8627	446.62	5044	0.8656	324.179	2606	0.8584	184.267	3325	0.8613	228	4507	0.8623	314.388	5391	0.8613	407.269	3364	0.8632	249.63	K00036|1|0.0|855|gmx:100793462|glucose-6-phosphate 1-dehydrogenase [EC:1.1.1.49]	GO:0005829//cytosol;GO:0009507//chloroplast	GO:0004345//glucose-6-phosphate dehydrogenase activity;GO:0050661//NADP binding	GO:0009051//pentose-phosphate shunt, oxidative branch;GO:0046686//response to cadmium ion	gi|81075965|gb|ABB55386.1|/0/glucose-6-phosphate 1-dehydrogenase cytoplasmic isoform-like [Solanum tuberosum]
CL9429.Contig2_All	1064	4903	0.828	564.709	8302	0.8111	1094.27	3835	0.8534	484.382	2380	0.7961	330.721	2859	0.7829	385.274	10398	0.8083	1425.41	4914	0.8055	729.558	7594	0.8083	1107.45	K09873|1|1e-109|394|ath:AT2G36830|aquaporin TIP	GO:0016021//integral to membrane;GO:0009941//chloroplast envelope;GO:0009705//plant-type vacuole membrane;GO:0000326//protein storage vacuole;GO:0042807//central vacuole;GO:0043674//columella;GO:0005783//endoplasmic reticulum;GO:0005886//plasma membrane	GO:0015204//urea transmembrane transporter activity	GO:0042742//defense response to bacterium;GO:0071918//urea transmembrane transport;GO:0080170//hydrogen peroxide transmembrane transport;GO:0006833//water transport;GO:0030104//water homeostasis	gi|363809104|dbj|BAL41683.1|/1.53406e-117/tonoplast intrinsic protein [Tulipa gesneriana]
Unigene65_All	1743	4877	0.9363	342.894	6534	0.9535	525.732	1902	0.9363	146.648	2139	0.9403	181.443	2400	0.9369	197.429	1554	0.9415	130.043	2514	0.9334	227.842	1117	0.9306	99.4375	K00099|1|0.0|812|zma:542023|1-deoxy-D-xylulose-5-phosphate reductoisomerase [EC:1.1.1.267]	GO:0009570//chloroplast stroma	GO:0046872//metal ion binding;GO:0030604//1-deoxy-D-xylulose-5-phosphate reductoisomerase activity;GO:0070402//NADPH binding;GO:0016853//isomerase activity	GO:0055114//oxidation-reduction process;GO:0019288//isopentenyl diphosphate biosynthetic process, mevalonate-independent pathway;GO:0016114//terpenoid biosynthetic process;GO:0046686//response to cadmium ion	gi|291170710|gb|ADD82536.1|/0/1-deoxyxylulose-5-phosphate reductoisomerase [Narcissus tazetta var. chinensis]
CL5359.Contig1_All	1221	4799	0.9222	481.659	7526	0.9582	864.433	4884	0.9525	537.556	649	0.8124	78.5878	910	0.8894	106.862	2044	0.8428	244.173	2175	0.8296	281.391	5308	0.8829	674.543	K00588|1|1e-124|444|pop:POPTR_649581|caffeoyl-CoA O-methyltransferase [EC:2.1.1.104]	-	GO:0042409//caffeoyl-CoA O-methyltransferase activity;GO:0046872//metal ion binding	GO:0046686//response to cadmium ion;GO:0032259//methylation;GO:0009809//lignin biosynthetic process;GO:0009805//coumarin biosynthetic process	gi|47680455|gb|AAT37172.1|/3.51757e-124/caffeoyl-CoA-O-methyltransferase [Broussonetia papyrifera]
Unigene8418_All	1058	4787	0.9943	554.476	5925	0.9953	785.391	2971	0.9556	377.382	1036	0.9272	144.777	2597	0.9622	351.952	1627	0.9102	224.303	2776	0.9745	414.477	2242	0.9546	328.809	K01115|1|5e-21|100|vcn:VOLCADRAFT_99471|phospholipase D [EC:3.1.4.4]	GO:0005576//extracellular region	-	-	gi|470136949|ref|XP_004304243.1|/4.86897e-132/PREDICTED: uncharacterized protein LOC101298812 [Fragaria vesca subsp. vesca]
CL196.Contig9_All	1638	4743	0.2998	354.849	8398	0.301	719.027	4691	0.2991	384.871	7159	0.301	646.197	6690	0.301	585.611	5052	0.3004	449.865	7316	0.301	705.547	6772	0.3004	641.501	K03231|1|0.0|886|mtr:MTR_6g021800|elongation factor 1-alpha	GO:0005773//vacuole;GO:0009507//chloroplast;GO:0005730//nucleolus;GO:0005886//plasma membrane;GO:0005739//mitochondrion	GO:0016779//nucleotidyltransferase activity;GO:0003746//translation elongation factor activity;GO:0005525//GTP binding;GO:0003924//GTPase activity	GO:0006414//translational elongation;GO:0006184//GTP catabolic process;GO:0046686//response to cadmium ion	gi|4680249|gb|AAD27590.1|AF121261_1/0/elongation factor 1-alpha 1 [Lilium longiflorum]
CL1194.Contig8_All	3365	4719	0.9192	171.858	6012	0.9248	250.563	3052	0.9233	121.889	1642	0.9171	72.1463	2108	0.918	89.822	3097	0.923	134.242	3844	0.9183	180.453	3513	0.9218	161.99	K01535|1|0.0|1724|pop:POPTR_578576|H+-transporting ATPase [EC:3.6.3.6]	GO:0005773//vacuole;GO:0016021//integral to membrane;GO:0005886//plasma membrane;GO:0005634//nucleus	GO:0008553//hydrogen-exporting ATPase activity, phosphorylative mechanism;GO:0046872//metal ion binding;GO:0005524//ATP binding	GO:0010119//regulation of stomatal movement;GO:0009414//response to water deprivation;GO:0006754//ATP biosynthetic process;GO:0006812//cation transport;GO:0009737//response to abscisic acid stimulus;GO:0006200//ATP catabolic process	gi|301154095|emb|CBW30173.1|/0/Plasma membrane ATPase 4 [Musa balbisiana]
Unigene6760_All	4937	4652	0.7792	115.473	4531	0.8078	128.71	2407	0.7292	65.5205	7509	0.8007	224.877	8950	0.8222	259.93	13282	0.6694	392.404	10954	0.6451	350.49	14457	0.7008	454.37	-	GO:0005840//ribosome;GO:0005739//mitochondrion	GO:0003735//structural constituent of ribosome;GO:0016787//hydrolase activity	GO:0006412//translation	gi|357436159|ref|XP_003588355.1|/7.53654e-70/Mitochondrial protein, putative [Medicago truncatula]
CL5822.Contig5_All	2913	4651	0.9396	195.664	8375	0.9423	403.206	3031	0.9471	139.833	6742	0.9399	342.196	6588	0.9451	324.273	1722	0.9334	86.2234	1075	0.9142	58.2954	675	0.8644	35.9549	K01507|1|0.0|1382|vvi:100256710|inorganic pyrophosphatase [EC:3.6.1.1]	GO:0005739//mitochondrion;GO:0009941//chloroplast envelope;GO:0009705//plant-type vacuole membrane;GO:0010008//endosome membrane;GO:0005886//plasma membrane	GO:0004427//inorganic diphosphatase activity;GO:0032440//2-alkenal reductase [NAD(P)] activity;GO:0009678//hydrogen-translocating pyrophosphatase activity	GO:0055114//oxidation-reduction process;GO:0009414//response to water deprivation;GO:0009651//response to salt stress;GO:0009926//auxin polar transport;GO:0048366//leaf development;GO:0015992//proton transport	gi|225463618|ref|XP_002273207.1|/0/PREDICTED: pyrophosphate-energized vacuolar membrane proton pump [Vitis vinifera]
CL5241.Contig1_All	1407	4641	0.9908	404.224	4896	0.9815	488.012	3553	0.9893	339.364	14667	0.9929	1541.25	9368	0.9972	954.663	8422	0.9943	873.08	7005	0.9943	786.466	8167	0.9922	900.664	K01376|1|5e-158|555|osa:4329339|[EC:3.4.22.-];K01373|5|7e-117|419|ppp:PHYPADRAFT_209158|cathepsin F [EC:3.4.22.41]	GO:0005773//vacuole;GO:0016023//cytoplasmic membrane-bounded vesicle;GO:0005634//nucleus	GO:0008234//cysteine-type peptidase activity	GO:0042742//defense response to bacterium;GO:0009269//response to desiccation;GO:0006508//proteolysis;GO:0009651//response to salt stress	gi|15705865|gb|AAL05851.1|AF411121_1/1.65554e-168/cysteine proteinase precursor [Sandersonia aurantiaca]
CL4976.Contig2_All	1042	4540	0.9635	533.941	8016	0.9578	1078.88	6840	0.9597	882.17	-	-	-	19	0.5393	2.61447	2334	0.9251	326.713	368	0.8964	55.7887	4460	0.9568	664.143	-	-	-	-	gi|224105087|ref|XP_002313682.1|/1.24411e-71/hypothetical protein POPTRDRAFT_832983 [Populus trichocarpa]
CL88.Contig1_All	1113	4520	0.9605	497.677	6270	0.92	790.051	2569	0.9102	310.194	1708	0.9263	226.892	1280	0.8931	164.897	1149	0.9389	150.577	888	0.9021	126.033	1061	0.9003	147.916	K09872|1|1e-149|527|aly:ARALYDRAFT_912203|aquaporin PIP	GO:0005739//mitochondrion;GO:0016021//integral to membrane;GO:0009506//plasmodesma;GO:0009941//chloroplast envelope;GO:0046658//anchored to plasma membrane;GO:0005773//vacuole	GO:0015250//water channel activity	GO:0055085//transmembrane transport;GO:0009750//response to fructose stimulus;GO:0009414//response to water deprivation;GO:0009651//response to salt stress;GO:0009266//response to temperature stimulus;GO:0010106//cellular response to iron ion starvation;GO:0006972//hyperosmotic response;GO:0006826//iron ion transport;GO:0006833//water transport;GO:0007030//Golgi organization;GO:0006096//glycolysi…	gi|196259704|dbj|BAG68660.1|/6.81794e-156/plasma membrane intrinsic protein [Tulipa gesneriana]
CL4691.Contig3_All	202	4449	0.995	2699.08	1216	0.995	844.239	17	0.8762	11.31	-	-	-	-	-	-	-	-	-	1	0.2426	0.782014	-	-	-	-	-	-	GO:0006810//transport	gi|67937771|gb|AAY83344.1|/2.09328e-11/non-specific lipid transfer protein precursor [Fragaria x ananassa]
Unigene2662_All	1198	4429	0.9374	453.058	7219	0.9316	845.091	4871	0.909	546.419	3846	0.9232	474.656	3944	0.9073	472.038	2998	0.9391	365.012	3681	0.9249	485.373	3664	0.9174	474.562	K02932|1|3e-148|523|pop:POPTR_732569|large subunit ribosomal protein L5e	GO:0005730//nucleolus;GO:0009507//chloroplast;GO:0005773//vacuole;GO:0022625//cytosolic large ribosomal subunit;GO:0005886//plasma membrane	GO:0003735//structural constituent of ribosome;GO:0008097//5S rRNA binding	GO:0006412//translation;GO:0009955//adaxial/abaxial pattern specification;GO:0009965//leaf morphogenesis;GO:0010015//root morphogenesis;GO:0008283//cell proliferation	gi|217073390|gb|ACJ85054.1|/3.40554e-148/unknown [Medicago truncatula]
CL7679.Contig3_All	1247	4419	0.9663	434.272	7144	0.9808	803.448	3220	0.98	347.019	7	0.1965	0.829961	24	0.4451	2.75957	111	0.745	12.9834	48	0.502	6.08052	217	0.7474	27.0015	K13070|1|1e-91|335|osa:4335093|momilactone-A synthase [EC:1.1.1.295];K09841|2|9e-79|292|pop:POPTR_547844|xanthoxin dehydrogenase [EC:1.1.1.288]	GO:0009536//plastid	GO:0016491//oxidoreductase activity;GO:0000166//nucleotide binding	GO:0051504//diterpene phytoalexin precursor biosynthetic process pathway;GO:0055114//oxidation-reduction process	gi|357163242|ref|XP_003579668.1|/7.13589e-96/PREDICTED: momilactone A synthase-like [Brachypodium distachyon]
CL9534.Contig1_All	2188	4405	0.8382	246.719	6014	0.8464	385.478	2203	0.8368	135.31	978	0.7678	66.0873	1107	0.8378	72.5433	277	0.7267	18.4657	295	0.6997	21.2981	171	0.6271	12.1267	-	GO:0005768//endosome;GO:0005794//Golgi apparatus;GO:0005802//trans-Golgi network	GO:0016301//kinase activity;GO:0008168//methyltransferase activity	GO:0009269//response to desiccation;GO:0009409//response to cold;GO:0016310//phosphorylation;GO:0009737//response to abscisic acid stimulus;GO:0032259//methylation;GO:0009651//response to salt stress	gi|224139094|ref|XP_002326766.1|/0/predicted protein [Populus trichocarpa]
CL10048.Contig1_All	1887	4285	0.9163	278.281	6716	0.9216	499.139	2934	0.9269	208.955	1606	0.9051	125.835	1433	0.8967	108.886	4742	0.9226	366.541	3699	0.9004	309.655	5712	0.9083	469.689	K05917|1|0.0|831|pop:POPTR_48605|cytochrome P450, family 51 (sterol 14-demethylase) [EC:1.14.13.70]	GO:0005886//plasma membrane;GO:0005783//endoplasmic reticulum	GO:0008398//sterol 14-demethylase activity;GO:0009055//electron carrier activity;GO:0005506//iron ion binding;GO:0020037//heme binding;GO:0008168//methyltransferase activity	GO:0032259//methylation;GO:0055114//oxidation-reduction process	gi|47156870|gb|AAT12274.1|/0/obtusifoliol 14alpha-demethylase [Solanum chacoense]
Unigene5099_All	1907	4226	0.9161	271.571	5409	0.8941	397.786	3297	0.914	232.344	5617	0.9292	435.492	5165	0.9292	388.344	6792	0.913	519.493	4771	0.8998	395.207	4916	0.913	399.996	K08245|1|0.0|793|rcu:RCOM_1303660|phytepsin [EC:3.4.23.40]	GO:0005773//vacuole;GO:0016023//cytoplasmic membrane-bounded vesicle	GO:0004190//aspartic-type endopeptidase activity	GO:0006629//lipid metabolic process;GO:0046686//response to cadmium ion;GO:0006508//proteolysis;GO:0009651//response to salt stress	gi|384040313|gb|AFH58568.1|/0/aspartic acid protease [Ananas comosus]
Unigene826_All	1864	4210	0.9683	276.784	6495	0.9887	488.671	1973	0.9506	142.248	187	0.8278	14.8328	380	0.8916	29.2304	86	0.7033	6.72954	123	0.7135	10.4238	384	0.8439	31.9654	K01051|1|0.0|642|osa:4345722|pectinesterase [EC:3.1.1.11]	-	GO:0016788//hydrolase activity, acting on ester bonds	GO:0008152//metabolic process	gi|115476688|ref|NP_001061940.1|/0/Os08g0450100 [Oryza sativa Japonica Group]
CL3921.Contig3_All	1972	4186	0.8438	260.134	4366	0.8195	310.499	3754	0.8311	255.83	655	0.7936	49.1089	895	0.8144	65.0749	2079	0.8443	153.773	1810	0.7977	144.99	2266	0.8068	178.298	K08054|1|0.0|876|zma:100283947|calnexin	GO:0005789//endoplasmic reticulum membrane;GO:0009505//plant-type cell wall;GO:0005773//vacuole;GO:0016023//cytoplasmic membrane-bounded vesicle;GO:0005886//plasma membrane;GO:0016021//integral to membrane;GO:0009507//chloroplast;GO:0005739//mitochondrion	GO:0005509//calcium ion binding;GO:0051082//unfolded protein binding	GO:0006457//protein folding	gi|226528152|ref|NP_001150317.1|/0/calnexin precursor [Zea mays]
CL531.Contig1_All	1445	4146	0.9654	351.614	6669	0.9529	647.256	1982	0.9509	184.332	-	-	-	-	-	-	1	0.0339	0.10094	-	-	-	11	0.2048	1.18119	K01728|1|0.0|689|vvi:100251082|pectate lyase [EC:4.2.2.2]	GO:0016020//membrane	-	-	gi|225464210|ref|XP_002265100.1|/0/PREDICTED: probable pectate lyase 15 [Vitis vinifera]
Unigene7976_All	1157	4131	0.885	437.549	5854	0.9023	709.582	2508	0.8833	291.312	110	0.777	14.0568	29	0.6275	3.59387	3	0.1271	0.378199	104	0.809	14.1993	64	0.6984	8.58304	-	GO:0005576//extracellular region;GO:0016020//membrane	-	GO:0009664//plant-type cell wall organization	gi|81230695|gb|ABB59694.1|/1.56001e-126/alpha-expansin 2 [Gossypium hirsutum]
CL2591.Contig4_All	1594	4131	0.574	317.594	6343	0.6355	558.071	3372	0.5565	284.291	2662	0.505	246.914	1591	0.5226	143.113	3763	0.5772	344.333	4598	0.5747	455.666	2281	0.5521	222.04	-	-	-	GO:0050896//response to stimulus	gi|118486691|gb|ABK95182.1|/9.43883e-115/unknown [Populus trichocarpa]
CL1035.Contig2_All	2104	4082	0.5456	237.756	5631	0.597	375.338	3321	0.5798	212.123	1364	0.5019	95.8506	1149	0.5908	78.3018	1825	0.5071	126.517	1518	0.5048	113.97	1739	0.5166	128.247	K01689|1|0.0|825|bdi:100837902|enolase [EC:4.2.1.11]	GO:0000015//phosphopyruvate hydratase complex;GO:0005740//mitochondrial envelope;GO:0009507//chloroplast;GO:0005634//nucleus;GO:0005886//plasma membrane;GO:0048046//apoplast	GO:0005507//copper ion binding;GO:0000287//magnesium ion binding;GO:0004634//phosphopyruvate hydratase activity	GO:0009651//response to salt stress;GO:0009416//response to light stimulus;GO:0009409//response to cold;GO:0009737//response to abscisic acid stimulus;GO:0006096//glycolysis;GO:0046686//response to cadmium ion	gi|365200115|gb|AEW69686.1|/0/enolase1 [Guzmania wittmackii x Guzmania lingulata]
CL8722.Contig1_All	2966	4041	0.9633	166.964	5607	0.9639	265.12	3380	0.9353	153.147	3177	0.9157	158.37	3780	0.9096	182.733	5313	0.9339	261.277	5028	0.9289	267.787	4435	0.9191	232.015	K01115|1|0.0|1452|osa:4327647|phospholipase D [EC:3.1.4.4]	GO:0005739//mitochondrion;GO:0009941//chloroplast envelope;GO:0030136//clathrin-coated vesicle;GO:0005634//nucleus;GO:0005886//plasma membrane	GO:0005509//calcium ion binding;GO:0005546//phosphatidylinositol-4,5-bisphosphate binding;GO:0004630//phospholipase D activity;GO:0070290//NAPE-specific phospholipase D activity	GO:0009789//positive regulation of abscisic acid mediated signaling pathway;GO:0009845//seed germination;GO:0016042//lipid catabolic process;GO:0006643//membrane lipid metabolic process;GO:0046470//phosphatidylcholine metabolic process;GO:0010119//regulation of stomatal movement;GO:0046686//response to cadmium ion	gi|413947516|gb|AFW80165.1|/0/phospholipase D family protein [Zea mays]
CL9973.Contig1_All	1853	4003	0.8591	264.737	6970	0.8478	527.522	2470	0.857	179.137	2672	0.8624	213.2	3218	0.8613	249.005	3341	0.8505	262.987	3665	0.8516	312.439	2086	0.8478	174.676	K00963|1|0.0|829|zma:100191463|UTP--glucose-1-phosphate uridylyltransferase [EC:2.7.7.9]	GO:0005886//plasma membrane	GO:0016779//nucleotidyltransferase activity	GO:0009555//pollen development;GO:0046686//response to cadmium ion;GO:0052543//callose deposition in cell wall;GO:0016036//cellular response to phosphate starvation;GO:0008152//metabolic process;GO:0009651//response to salt stress	gi|12585489|sp|Q9SDX3.1|UGPA_MUSAC/0/RecName: Full=UTP--glucose-1-phosphate uridylyltransferase; AltName: Full=UDP-glucose pyrophosphorylase; Short=UDPGP; Short=UGPase
CL4236.Contig1_All	656	3993	0.9832	745.934	7070	0.9848	1511.47	2259	0.971	462.782	-	-	-	-	-	-	569	0.907	126.515	983	0.7683	236.71	1329	0.9101	314.351	K01051|1|9e-06|48.5|gmx:100776781|pectinesterase [EC:3.1.1.11]	GO:0005576//extracellular region;GO:0009535//chloroplast thylakoid membrane	GO:0008289//lipid binding	GO:0000038//very long-chain fatty acid metabolic process;GO:0006869//lipid transport;GO:0042335//cuticle development	gi|462415038|gb|EMJ19775.1|/2.89829e-44/hypothetical protein PRUPE_ppa013120mg [Prunus persica]
Unigene1002_All	1289	3955	0.9403	376.009	3555	0.9038	386.785	6274	0.9395	654.117	10896	0.9302	1249.8	8597	0.9147	956.294	897	0.9496	101.501	1928	0.9178	236.276	3578	0.9325	430.707	K05933|1|1e-136|484|vvi:100232928|aminocyclopropanecarboxylate oxidase [EC:1.14.17.4]	GO:0005618//cell wall;GO:0005886//plasma membrane	GO:0005507//copper ion binding;GO:0009815//1-aminocyclopropane-1-carboxylate oxidase activity;GO:0016706//oxidoreductase activity, acting on paired donors, with incorporation or reduction of molecular oxygen, 2-oxoglutarate as one donor, and incorporation of one atom each of oxygen into both donors;GO:0031418//L-ascorbic acid binding	GO:0055114//oxidation-reduction process;GO:0009693//ethylene biosynthetic process;GO:0009620//response to fungus;GO:0009651//response to salt stress;GO:0009727//detection of ethylene stimulus;GO:0009835//fruit ripening	gi|163140886|gb|ABY26553.1|/0/ACC oxidase [Lilium hybrid cultivar]
CL3615.Contig2_All	3418	3954	0.9783	141.765	6049	0.9877	248.196	3614	0.9836	142.095	2389	0.971	103.34	2376	0.9813	99.6716	2325	0.9772	99.2164	1897	0.9824	87.6721	2359	0.9789	107.09	K01681|1|0.0|1317|rcu:RCOM_0487910|aconitate hydratase 1 [EC:4.2.1.3]	GO:0005618//cell wall;GO:0005739//mitochondrion;GO:0009507//chloroplast;GO:0005886//plasma membrane	GO:0052632//citrate hydro-lyase (cis-aconitate-forming) activity;GO:0005507//copper ion binding;GO:0052633//isocitrate hydro-lyase (cis-aconitate-forming) activity;GO:0051539//4 iron, 4 sulfur cluster binding;GO:0005524//ATP binding	GO:0006979//response to oxidative stress;GO:0009651//response to salt stress;GO:0009737//response to abscisic acid stimulus;GO:0006102//isocitrate metabolic process;GO:0046686//response to cadmium ion;GO:0006101//citrate metabolic process	gi|75225211|sp|Q6YZX6.1|ACOC_ORYSJ/0/RecName: Full=Putative aconitate hydratase, cytoplasmic; Short=Aconitase; AltName: Full=Citrate hydro-lyase
CL1099.Contig2_All	1402	3950	0.9287	345.266	2801	0.9337	280.187	1066	0.8381	102.182	-	-	-	-	-	-	-	-	-	-	-	-	-	-	-	K13082|1|6e-143|505|bdi:100845692|bifunctional dihydroflavonol 4-reductase/flavanone 4-reductase [EC:1.1.1.219 1.1.1.234]	-	GO:0000166//nucleotide binding;GO:0050662//coenzyme binding;GO:0003824//catalytic activity	GO:0044237//cellular metabolic process	gi|34978670|gb|AAQ83576.1|/0/dihydroflavonol 4-reductase [Lilium hybrid division VII]
Unigene2528_All	2668	3945	0.7106	181.203	5953	0.7455	312.92	3581	0.7463	180.378	3039	0.7406	168.411	3526	0.7605	189.493	7071	0.7178	386.57	10869	0.7065	643.532	7680	0.78	446.652	K04079|1|0.0|970|vvi:100261759|molecular chaperone HtpG	GO:0005829//cytosol;GO:0005618//cell wall;GO:0005739//mitochondrion;GO:0005730//nucleolus;GO:0005886//plasma membrane;GO:0048046//apoplast	GO:0005524//ATP binding;GO:0051082//unfolded protein binding	GO:0009414//response to water deprivation;GO:0006457//protein folding;GO:0009651//response to salt stress;GO:0042742//defense response to bacterium;GO:0010286//heat acclimation;GO:0009908//flower development;GO:0050821//protein stabilization;GO:0071277//cellular response to calcium ion;GO:0048366//leaf development;GO:0046685//response to arsenic-containing substance	gi|294717842|gb|ADF31773.1|/0/heat shock protein 90 [Triticum urartu]
CL8470.Contig1_All	2283	3944	0.7757	211.707	6350	0.774	390.077	3766	0.7797	221.686	5006	0.7735	324.199	6384	0.7582	400.944	1301	0.7328	83.1197	1277	0.7442	88.3591	857	0.7359	58.2464	K04077|1|0.0|956|bdi:100842360|chaperonin GroEL	GO:0005739//mitochondrion;GO:0005730//nucleolus;GO:0009941//chloroplast envelope;GO:0009570//chloroplast stroma;GO:0022626//cytosolic ribosome;GO:0005794//Golgi apparatus;GO:0005886//plasma membrane;GO:0010319//stromule;GO:0048046//apoplast	GO:0005524//ATP binding	GO:0042026//protein refolding;GO:0008219//cell death;GO:0051085//chaperone mediated protein folding requiring cofactor;GO:0009409//response to cold;GO:0009627//systemic acquired resistance;GO:0009658//chloroplast organization;GO:0048481//ovule development	gi|225442531|ref|XP_002284134.1|/0/PREDICTED: ruBisCO large subunit-binding protein subunit beta, chloroplastic [Vitis vinifera]
Unigene153_All	2138	3916	0.9771	224.46	7349	0.9836	482.063	2028	0.9626	127.475	443	0.8887	30.6353	436	0.9074	29.2399	778	0.9065	53.0768	741	0.9051	54.7491	581	0.9345	42.166	K15403|1|4e-167|586|vvi:100246317|fatty acid omega-hydroxy dehydrogenase [EC:1.1.-.-]	GO:0016023//cytoplasmic membrane-bounded vesicle	GO:0016614//oxidoreductase activity, acting on CH-OH group of donors;GO:0016829//lyase activity	-	gi|359474260|ref|XP_002282510.2|/0/PREDICTED: protein HOTHEAD isoform 1 [Vitis vinifera]
CL88.Contig4_All	1137	3884	0.9332	418.623	5239	0.9305	646.206	2184	0.912	258.141	1859	0.9094	241.738	1424	0.8909	179.575	989	0.8285	126.873	771	0.8848	107.117	745	0.8391	101.669	K09872|1|1e-150|531|osa:4330248|aquaporin PIP	GO:0009941//chloroplast envelope;GO:0005773//vacuole;GO:0046658//anchored to plasma membrane;GO:0016021//integral to membrane;GO:0005739//mitochondrion	GO:0005215//transporter activity	GO:0009414//response to water deprivation;GO:0006833//water transport;GO:0009651//response to salt stress	gi|196259704|dbj|BAG68660.1|/1.08634e-156/plasma membrane intrinsic protein [Tulipa gesneriana]
CL3301.Contig2_All	1136	3883	0.9419	418.884	5336	0.9445	658.75	2026	0.9146	239.676	2949	0.9401	383.816	2677	0.9437	337.884	1537	0.9516	197.346	771	0.9005	107.212	1853	0.9111	253.1	K09872|1|1e-153|540|osa:4330248|aquaporin PIP	GO:0005739//mitochondrion;GO:0016021//integral to membrane;GO:0009506//plasmodesma;GO:0009941//chloroplast envelope;GO:0046658//anchored to plasma membrane;GO:0005773//vacuole	GO:0015250//water channel activity	GO:0055085//transmembrane transport;GO:0009750//response to fructose stimulus;GO:0009414//response to water deprivation;GO:0009651//response to salt stress;GO:0009266//response to temperature stimulus;GO:0006972//hyperosmotic response;GO:0006833//water transport;GO:0007030//Golgi organization;GO:0006096//glycolysis;GO:0046686//response to cadmium ion	gi|22762044|dbj|BAC11804.1|/2.57969e-166/plasma membrane intrinsic protein [Lilium longiflorum]
Unigene5998_All	963	3840	0.7913	488.663	6038	0.7944	879.326	3253	0.7861	453.964	2274	0.7892	349.133	1449	0.7913	215.744	6292	0.7944	953.005	3596	0.783	589.874	5760	0.7934	928.091	K00799|1|8e-66|248|zma:541990|glutathione S-transferase [EC:2.5.1.18]	-	GO:0016740//transferase activity	-	gi|162460516|ref|NP_001105111.1|/9.90694e-65/Glutathione transferase III(b) [Zea mays]
CL1392.Contig2_All	1930	3832	0.7187	243.317	6567	0.758	477.192	3910	0.7337	272.26	5721	0.7337	438.269	6050	0.7176	449.464	5041	0.7187	380.971	5730	0.7187	468.99	4321	0.7181	347.393	K02147|1|0.0|935|mtr:MTR_7g081010|V-type H+-transporting ATPase subunit B [EC:3.6.3.14]	GO:0005774//vacuolar membrane;GO:0033180//proton-transporting V-type ATPase, V1 domain;GO:0009941//chloroplast envelope;GO:0005886//plasma membrane;GO:0005794//Golgi apparatus	GO:0046961//proton-transporting ATPase activity, rotational mechanism;GO:0005524//ATP binding;GO:0046933//hydrogen ion transporting ATP synthase activity, rotational mechanism;GO:0051015//actin filament binding	GO:0015991//ATP hydrolysis coupled proton transport;GO:0006098//pentose-phosphate shunt;GO:0051693//actin filament capping;GO:0009651//response to salt stress;GO:0006754//ATP biosynthetic process;GO:0010498//proteasomal protein catabolic process;GO:0010255//glucose mediated signaling pathway;GO:0051017//actin filament bundle assembly;GO:0046686//response to cadmium ion;GO:0006094//gluconeogenesis	gi|357507939|ref|XP_003624258.1|/0/V-type ATP synthase beta chain [Medicago truncatula]
CL8639.Contig1_All	1822	3799	0.8606	255.52	5515	0.8535	424.502	2771	0.8721	204.387	2730	0.8782	221.534	2836	0.8578	223.18	5826	0.8765	466.396	5510	0.8765	477.716	3970	0.8524	338.093	K03083|1|0.0|740|pop:POPTR_731636|glycogen synthase kinase 3 beta [EC:2.7.11.26];K00924|3|0.0|733|aly:ARALYDRAFT_489503|[EC:2.7.1.-]	GO:0005829//cytosol;GO:0005634//nucleus	GO:0004674//protein serine/threonine kinase activity;GO:0005524//ATP binding;GO:0050321//tau-protein kinase activity	GO:0006468//protein phosphorylation;GO:0009933//meristem structural organization;GO:0042538//hyperosmotic salinity response	gi|225450484|ref|XP_002280673.1|/0/PREDICTED: shaggy-related protein kinase alpha [Vitis vinifera]
CL3259.Contig6_All	19581	3746	0.5265	23.4443	6958	0.5587	49.8348	3278	0.5366	22.4977	15505	0.5564	117.075	29578	0.5801	216.586	5376	0.5095	40.0458	5749	0.5025	46.3792	3504	0.4548	27.7667	K03043|1|0.0|1467|vvi:4025099|DNA-directed RNA polymerase subunit beta [EC:2.7.7.6]	GO:0009507//chloroplast	GO:0003899//DNA-directed RNA polymerase activity;GO:0003677//DNA binding;GO:0032549//ribonucleoside binding	GO:0006351//transcription, DNA-dependent	gi|376008266|gb|AFB18342.1|/0/RNA polymerase beta subunit, partial [Lilium superbum]
CL7617.Contig1_All	5044	3744	0.7871	90.9632	5307	0.8023	147.556	2945	0.7904	78.4647	842	0.731	24.681	1215	0.7805	34.5381	6311	0.7946	182.497	1751	0.7663	54.8374	1413	0.7514	43.4672	K08244|1|0.0|1859|rcu:RCOM_0024100|alpha-glucan, water dikinase [EC:2.7.9.4]	GO:0005739//mitochondrion;GO:0009941//chloroplast envelope;GO:0009570//chloroplast stroma	GO:0004673//protein histidine kinase activity;GO:0005524//ATP binding;GO:0050521//alpha-glucan, water dikinase activity	GO:0009610//response to symbiotic fungus;GO:0005983//starch catabolic process;GO:0009631//cold acclimation;GO:0016310//phosphorylation	gi|255573969|ref|XP_002527902.1|/0/alpha-glucan water dikinase, chloroplast precursor, putative [Ricinus communis]
CL7774.Contig3_All	1807	3735	0.9795	253.301	8370	0.9945	649.606	2367	0.9801	176.037	2157	0.9967	176.489	1606	0.9878	127.434	66	0.5866	5.32744	11	0.1234	0.961614	9	0.1439	0.772821	K00517|1|2e-117|421|ath:AT5G24960|[EC:1.14.-.-];K11868|4|2e-111|401|ath:AT2G30770|cytochrome P450, family 71, subfamily A, polypeptide 13 (indoleacetaldoxime dehydratase) [EC:4.99.1.6]	-	GO:0016705//oxidoreductase activity, acting on paired donors, with incorporation or reduction of molecular oxygen;GO:0004497//monooxygenase activity;GO:0005488//binding	-	gi|306450593|gb|ADM88550.1|/1.97962e-172/P450 [Elaeis guineensis]
Unigene5864_All	2204	3708	0.505	206.174	5704	0.5336	362.953	3319	0.5327	202.376	1706	0.5236	114.444	3408	0.5109	221.71	26399	0.5703	1747.06	16568	0.5898	1187.48	13990	0.5658	984.919	K03283|1|0.0|1212|bdi:100839302|heat shock 70kDa protein 1/8	-	GO:0032440//2-alkenal reductase [NAD(P)] activity;GO:0005524//ATP binding	GO:0006950//response to stress;GO:0055114//oxidation-reduction process	gi|357133369|ref|XP_003568297.1|/0/PREDICTED: heat shock cognate 70 kDa protein 4-like isoform 1 [Brachypodium distachyon]
CL8014.Contig4_All	1057	3683	0.9688	427.004	6469	0.9338	858.312	4708	0.9726	598.585	4717	0.9886	659.807	4647	0.9801	630.369	4865	0.9565	671.337	5940	0.9338	887.723	5891	0.9205	864.785	K02865|1|8e-112|401|vvi:100266487|large subunit ribosomal protein L10Ae	GO:0005730//nucleolus;GO:0022625//cytosolic large ribosomal subunit;GO:0005886//plasma membrane	GO:0003723//RNA binding;GO:0003735//structural constituent of ribosome	GO:0006412//translation;GO:0009955//adaxial/abaxial pattern specification;GO:0048569//post-embryonic organ development	gi|116781901|gb|ABK22290.1|/3.8587e-113/unknown [Picea sitchensis]
Unigene8850_All	211	3673	0.9431	2133.26	500	0.891	332.331	9	0.6209	5.73224	1	0.2322	0.700719	-	-	-	-	-	-	2	0.2322	1.49732	-	-	-	-	-	-	-	-
Unigene2629_All	1760	3670	0.9301	255.54	5212	0.9403	415.312	3193	0.9426	243.809	872	0.9233	73.2538	631	0.933	51.406	834	0.9313	69.1172	1415	0.9358	127.002	1882	0.9369	165.921	K00517|1|0.0|683|vvi:100245465|[EC:1.14.-.-]	GO:0005739//mitochondrion;GO:0016023//cytoplasmic membrane-bounded vesicle;GO:0009507//chloroplast	GO:0016705//oxidoreductase activity, acting on paired donors, with incorporation or reduction of molecular oxygen;GO:0009055//electron carrier activity;GO:0004497//monooxygenase activity;GO:0019825//oxygen binding;GO:0020037//heme binding;GO:0005506//iron ion binding	GO:0048868//pollen tube development;GO:0010048//vernalization response;GO:0009908//flower development;GO:0010143//cutin biosynthetic process;GO:0019395//fatty acid oxidation;GO:0009567//double fertilization forming a zygote and endosperm	gi|147812439|emb|CAN65790.1|/0/hypothetical protein VITISV_042049 [Vitis vinifera]
Unigene11040_All	308	3619	0.9968	1439.93	482	0.9545	219.472	6	0.5584	2.61797	1	0.1591	0.480038	-	-	-	1	0.1591	0.473568	4	0.1591	2.05152	-	-	-	-	-	-	-	-
CL10219.Contig2_All	2154	3608	0.9123	205.27	5343	0.9225	347.874	2572	0.9197	160.468	378	0.8816	25.9461	427	0.8942	28.4236	970	0.902	65.6839	901	0.8928	66.0762	1040	0.9006	74.9173	K00873|1|0.0|905|pop:POPTR_569454|pyruvate kinase [EC:2.7.1.40]	GO:0005829//cytosol;GO:0005739//mitochondrion;GO:0009570//chloroplast stroma	GO:0030955//potassium ion binding;GO:0004743//pyruvate kinase activity;GO:0000287//magnesium ion binding	GO:0006633//fatty acid biosynthetic process;GO:0010431//seed maturation;GO:0006096//glycolysis;GO:0016310//phosphorylation;GO:0046686//response to cadmium ion	gi|302143717|emb|CBI22578.3|/0/unnamed protein product [Vitis vinifera]
CL2747.Contig2_All	2402	3553	0.9034	181.27	5480	0.9117	319.956	3702	0.9042	207.123	1744	0.8943	107.349	1619	0.9051	96.6431	3887	0.9055	236.034	3377	0.9122	222.088	3180	0.9059	205.423	K12450|1|0.0|1206|vvi:100260586|UDP-glucose 4,6-dehydratase [EC:4.2.1.76]	GO:0009507//chloroplast;GO:0005829//cytosol;GO:0009506//plasmodesma	GO:0000166//nucleotide binding;GO:0050377//UDP-glucose 4,6-dehydratase activity;GO:0050662//coenzyme binding;GO:0008831//dTDP-4-dehydrorhamnose reductase activity;GO:0010280//UDP-L-rhamnose synthase activity	GO:0009744//response to sucrose stimulus;GO:0010253//UDP-rhamnose biosynthetic process;GO:0045226//extracellular polysaccharide biosynthetic process;GO:0010214//seed coat development;GO:0051555//flavonol biosynthetic process;GO:0010224//response to UV-B;GO:0010315//auxin efflux;GO:0010192//mucilage biosynthetic process	gi|225461808|ref|XP_002285634.1|/0/PREDICTED: probable rhamnose biosynthetic enzyme 1 [Vitis vinifera]
Unigene8752_All	863	3541	0.8992	502.828	4165	0.9061	676.842	1841	0.8934	286.686	676	0.7289	115.814	1348	0.9119	223.963	855	0.73	144.507	928	0.7462	169.865	876	0.7289	157.503	K01115|1|1e-07|55.5|vcn:VOLCADRAFT_99471|phospholipase D [EC:3.1.4.4];K01051|2|8e-06|49.3|gmx:100776781|pectinesterase [EC:3.1.1.11]	-	GO:0004871//signal transducer activity;GO:0005179//hormone activity	GO:0019722//calcium-mediated signaling	gi|255542726|ref|XP_002512426.1|/3.22175e-32/RALFL33, putative [Ricinus communis]
CL2201.Contig2_All	3573	3526	0.9566	120.936	4898	0.9625	192.251	2932	0.9597	110.28	1186	0.9491	49.077	1833	0.9656	73.5574	5229	0.9628	213.461	3856	0.9625	170.479	2033	0.9608	88.2874	K11654|1|0.0|1858|vvi:100244281|SWI/SNF-related matrix-associated actin-dependent regulator of chromatin subfamily A member 5 [EC:3.6.4.-]	GO:0005829//cytosol;GO:0005634//nucleus	GO:0008094//DNA-dependent ATPase activity;GO:0005515//protein binding;GO:0031491//nucleosome binding;GO:0016740//transferase activity;GO:0004386//helicase activity;GO:0003677//DNA binding;GO:0005524//ATP binding	GO:0043044//ATP-dependent chromatin remodeling;GO:0000226//microtubule cytoskeleton organization;GO:0016246//RNA interference;GO:0006346//methylation-dependent chromatin silencing;GO:0006261//DNA-dependent DNA replication;GO:0045492//xylan biosynthetic process;GO:0000911//cytokinesis by cell plate formation;GO:0051567//histone H3-K9 methylation;GO:0033044//regulation of chromosome organization;GO…	gi|225432366|ref|XP_002275787.1|/0/PREDICTED: putative chromatin-remodeling complex ATPase chain isoform 1 [Vitis vinifera]
Unigene5039_All	3556	3516	0.9668	121.169	5231	0.9761	206.303	2552	0.9634	96.4457	907	0.9575	37.7113	1181	0.9615	47.6196	4414	0.9575	181.052	3762	0.9646	167.118	2006	0.9618	87.5313	K05768|1|0.0|848|vvi:100254775|gelsolin	-	GO:0051015//actin filament binding	GO:0051014//actin filament severing;GO:0051017//actin filament bundle assembly	gi|5880464|gb|AAD54660.1|AF088901_1/0/actin bundling protein ABP135 [Lilium longiflorum]
Unigene4228_All	890	3477	0.7798	478.762	6110	0.7854	962.796	2356	0.7876	355.754	267	0.627	44.3555	158	0.6371	25.4545	665	0.7045	108.984	485	0.7562	86.0831	2633	0.7775	459.045	K01115|1|7e-24|109|vcn:VOLCADRAFT_99471|phospholipase D [EC:3.1.4.4]	-	-	-	gi|359475044|ref|XP_003631574.1|/4.20794e-67/PREDICTED: uncharacterized protein LOC100245206 [Vitis vinifera]
Unigene1250_All	686	3473	0.8309	620.419	6564	0.8251	1341.92	2348	0.879	459.979	20	0.5641	4.31054	16	0.4606	3.34421	210	0.6254	44.6507	137	0.7157	31.5473	758	0.7041	171.451	-	GO:0005618//cell wall;GO:0048046//apoplast	GO:0008289//lipid binding	GO:0042538//hyperosmotic salinity response;GO:0009414//response to water deprivation;GO:0009409//response to cold;GO:0006869//lipid transport;GO:0009737//response to abscisic acid stimulus	gi|380039444|gb|AFD32275.1|/1.66363e-49/stigma/style cysteine-rich adhesin [Lilium hybrid cultivar]
Unigene8044_All	865	3445	0.5295	488.065	4198	0.5295	680.627	2596	0.5249	403.323	3310	0.5283	565.768	1878	0.5306	311.298	7024	0.5306	1184.41	5769	0.5295	1053.54	6986	0.5283	1253.16	K08770|1|1e-122|437|mtr:MTR_8g018230|ubiquitin C	GO:0005730//nucleolus;GO:0005794//Golgi apparatus;GO:0005618//cell wall;GO:0005774//vacuolar membrane	-	GO:0006464//cellular protein modification process;GO:0006511//ubiquitin-dependent protein catabolic process;GO:0009751//response to salicylic acid stimulus;GO:0007568//aging	gi|307108562|gb|EFN56802.1|/1.11024e-132/hypothetical protein CHLNCDRAFT_51574 [Chlorella variabilis]
Unigene2589_All	2371	3433	0.8423	177.438	6010	0.8925	355.489	2865	0.8735	162.389	167	0.6925	10.4138	85	0.725	5.14025	493	0.7857	30.3283	483	0.8245	32.1797	2489	0.8621	162.887	K15398|1|0.0|766|vvi:100247907|cytochrome P450, family 86, subfamily A, polypeptide 2/4/7/8 (fatty acid omega-hydroxylase) [EC:1.14.-.-]	GO:0016020//membrane	GO:0020037//heme binding;GO:0016705//oxidoreductase activity, acting on paired donors, with incorporation or reduction of molecular oxygen;GO:0004497//monooxygenase activity;GO:0005506//iron ion binding;GO:0009055//electron carrier activity	GO:0055114//oxidation-reduction process	gi|225426453|ref|XP_002275806.1|/0/PREDICTED: cytochrome P450 86A2 [Vitis vinifera]
CL1371.Contig1_All	2380	3394	0.7429	174.759	5651	0.7466	332.99	3302	0.7357	186.451	2463	0.7445	153.008	2530	0.7462	152.42	7514	0.7424	460.497	8822	0.7424	585.54	4367	0.7424	284.709	K13126|1|0.0|827|gmx:100780329|polyadenylate-binding protein	-	GO:0000166//nucleotide binding;GO:0003723//RNA binding	GO:0046686//response to cadmium ion	gi|356521524|ref|XP_003529405.1|/0/PREDICTED: polyadenylate-binding protein 2-like [Glycine max]
CL5260.Contig2_All	2460	3354	0.9024	167.083	4872	0.9183	277.751	3188	0.9008	174.16	1702	0.9138	102.294	2234	0.9126	130.21	5141	0.9102	304.821	4676	0.9016	300.266	3313	0.9033	208.968	K09597|1|1e-07|57.0|bdi:100834003|signal peptide peptidase-like 2B [EC:3.4.23.-]	GO:0005886//plasma membrane;GO:0017119//Golgi transport complex;GO:0009536//plastid	GO:0009940//amino-terminal vacuolar sorting propeptide binding;GO:0005509//calcium ion binding	GO:0006896//Golgi to vacuole transport	gi|242277436|gb|ACS91931.1|/0/vacuolar sorting receptor protein [Lilium longiflorum]
CL2333.Contig3_All	3191	3332	0.8925	127.963	4944	0.9091	217.287	3247	0.8878	136.748	4381	0.8919	202.989	5142	0.9007	231.048	9849	0.9085	450.192	9807	0.9047	485.485	6687	0.9007	325.161	K01256|1|0.0|758|pop:POPTR_548443|aminopeptidase N [EC:3.4.11.2]	GO:0005829//cytosol;GO:0009941//chloroplast envelope;GO:0009570//chloroplast stroma;GO:0005773//vacuole;GO:0005886//plasma membrane;GO:0048046//apoplast	GO:0008270//zinc ion binding;GO:0004177//aminopeptidase activity;GO:0008237//metallopeptidase activity	GO:0019243//methylglyoxal catabolic process to D-lactate;GO:0006508//proteolysis;GO:0046686//response to cadmium ion	gi|462406638|gb|EMJ12102.1|/0/hypothetical protein PRUPE_ppa001235mg [Prunus persica]
Unigene2745_All	1301	3286	0.9646	309.524	4512	0.9762	486.379	3230	0.9862	333.649	3023	0.9585	343.548	2414	0.9785	266.046	4058	0.9869	454.954	3201	0.9347	388.664	4686	0.9846	558.881	K13448|1|1e-07|56.2|aly:ARALYDRAFT_908301|calcium-binding protein CML;K07466|2|1e-07|55.8|vcn:VOLCADRAFT_104448|replication factor A1;K11086|3|6e-07|53.9|ath:AT4G20440|small nuclear ribonucleoprotein B and B'	-	-	-	gi|242056773|ref|XP_002457532.1|/1.52349e-80/hypothetical protein SORBIDRAFT_03g008870 [Sorghum bicolor]
CL1000.Contig1_All	1745	3283	0.9295	230.558	4756	0.8567	382.234	3526	0.8986	271.551	4989	0.8825	422.712	3730	0.8768	306.486	12794	0.8573	1069.41	14066	0.8756	1273.33	10436	0.8888	927.968	K09503|1|0.0|796|rcu:RCOM_0940570|DnaJ homolog subfamily A member 2	GO:0005618//cell wall;GO:0005730//nucleolus;GO:0005886//plasma membrane	GO:0031072//heat shock protein binding;GO:0046872//metal ion binding;GO:0005524//ATP binding;GO:0051082//unfolded protein binding	GO:0006457//protein folding;GO:0009651//response to salt stress;GO:0043462//regulation of ATPase activity;GO:0009408//response to heat	gi|161137763|gb|ABX57881.1|/0/DnaJ [Viola baoshanensis]
CL4088.Contig1_All	3121	3262	0.8962	128.084	4891	0.9215	219.779	2206	0.8968	94.9895	2246	0.8811	106.4	2994	0.8917	137.548	2354	0.908	110.013	4107	0.9093	207.873	3298	0.9039	163.965	K04733|1|0.0|705|ath:AT5G38990|interleukin-1 receptor-associated kinase 4 [EC:2.7.11.1];K00924|3|3e-61|235|ath:AT3G59420|[EC:2.7.1.-]	GO:0016023//cytoplasmic membrane-bounded vesicle;GO:0005576//extracellular region;GO:0043680//filiform apparatus;GO:0009506//plasmodesma;GO:0005886//plasma membrane	GO:0004713//protein tyrosine kinase activity;GO:0004674//protein serine/threonine kinase activity;GO:0005524//ATP binding	GO:0006833//water transport;GO:0010483//pollen tube reception;GO:0009651//response to salt stress;GO:0000902//cell morphogenesis;GO:0009791//post-embryonic development;GO:0050832//defense response to fungus;GO:0048767//root hair elongation;GO:0006972//hyperosmotic response;GO:0046777//protein autophosphorylation;GO:0007030//Golgi organization;GO:0006096//glycolysis;GO:0030244//cellulose biosynthe…	gi|357112356|ref|XP_003557975.1|/0/PREDICTED: receptor-like protein kinase FERONIA-like isoform 1 [Brachypodium distachyon]
CL6564.Contig1_All	2931	3224	0.9062	134.798	4816	0.9246	230.438	3382	0.8959	155.068	321	0.812	16.1926	1071	0.897	52.3927	422	0.8588	21.0005	704	0.8512	37.9422	608	0.8472	32.1871	K11294|1|1e-09|64.3|smo:SELMODRAFT_448081|nucleolin	-	-	-	gi|470103332|ref|XP_004288094.1|/0/PREDICTED: probable methyltransferase PMT26-like [Fragaria vesca subsp. vesca]
CL5432.Contig2_All	3314	3197	0.8871	118.221	5457	0.9182	230.932	2533	0.8938	102.718	176	0.6856	7.85211	503	0.8802	21.7627	878	0.8781	38.6433	821	0.8334	39.1342	823	0.8567	38.5338	K09291|1|8e-25|114|rcu:RCOM_1128370|nucleoprotein TPR	-	-	-	gi|460379051|ref|XP_004235278.1|/0/PREDICTED: WEB family protein At5g16730, chloroplastic-like isoform 1 [Solanum lycopersicum]
CL2078.Contig1_All	1568	3191	0.9318	249.394	4993	0.9228	446.579	1949	0.9088	167.044	123	0.7538	11.5981	214	0.889	19.5688	4928	0.9407	458.413	5122	0.9343	516.012	3625	0.9241	358.721	K00966|1|0.0|663|zma:100274471|mannose-1-phosphate guanylyltransferase [EC:2.7.7.13]	-	GO:0004475//mannose-1-phosphate guanylyltransferase activity;GO:0008928//mannose-1-phosphate guanylyltransferase (GDP) activity;GO:0005525//GTP binding	GO:0009753//response to jasmonic acid stimulus;GO:0010193//response to ozone;GO:0009651//response to salt stress;GO:0030244//cellulose biosynthetic process;GO:0042742//defense response to bacterium;GO:0009408//response to heat;GO:0019853//L-ascorbic acid biosynthetic process;GO:0009298//GDP-mannose biosynthetic process;GO:0060359//response to ammonium ion	gi|226493137|ref|NP_001142302.1|/0/uncharacterized protein LOC100274471 [Zea mays]
Unigene4212_All	1773	3191	0.9797	220.558	8642	0.9972	683.579	2429	0.9673	184.112	7139	0.9932	595.326	5748	0.9932	464.842	954	0.9487	78.4824	573	0.9002	51.0519	969	0.9554	84.8026	K10528|1|2e-165|580|osa:4328040|hydroperoxide lyase [EC:4.1.2.-]	-	GO:0046872//metal ion binding;GO:0016491//oxidoreductase activity;GO:0016829//lyase activity	-	gi|115443737|ref|NP_001045648.1|/2.52544e-164/Os02g0110200 [Oryza sativa Japonica Group]
CL855.Contig1_All	2195	3188	0.9399	177.987	5780	0.9472	369.297	1787	0.918	109.409	329	0.8979	22.1609	372	0.918	24.3	113	0.6788	7.5089	284	0.7959	20.4385	334	0.846	23.6106	K00423|1|6e-174|609|ath:AT1G55570|L-ascorbate oxidase [EC:1.10.3.3]	GO:0009505//plant-type cell wall;GO:0016023//cytoplasmic membrane-bounded vesicle;GO:0016020//membrane	GO:0005507//copper ion binding;GO:0008447//L-ascorbate oxidase activity	GO:0055114//oxidation-reduction process	gi|470103042|ref|XP_004287955.1|/0/PREDICTED: L-ascorbate oxidase homolog [Fragaria vesca subsp. vesca]
CL1940.Contig3_All	2347	3143	0.9915	164.11	4823	0.9911	288.195	2863	0.9864	163.935	1496	0.9472	94.242	1701	0.9318	103.917	2021	0.9433	125.599	2391	0.9361	160.928	2503	0.9357	165.479	-	-	GO:0008168//methyltransferase activity	GO:0032259//methylation	gi|255555861|ref|XP_002518966.1|/0/ATP binding protein, putative [Ricinus communis]
CL7980.Contig4_All	2708	3116	0.5469	141.011	5166	0.5151	267.54	2877	0.514	142.776	544	0.4801	29.7014	487	0.4535	25.7856	49	0.2806	2.63925	104	0.322	6.06668	163	0.4114	9.33971	K00549|1|0.0|1377|osa:4352833|5-methyltetrahydropteroyltriglutamate--homocysteine methyltransferase [EC:2.1.1.14]	GO:0005829//cytosol;GO:0005777//peroxisome;GO:0009941//chloroplast envelope;GO:0009570//chloroplast stroma;GO:0005886//plasma membrane;GO:0048046//apoplast	GO:0005507//copper ion binding;GO:0008705//methionine synthase activity;GO:0008270//zinc ion binding;GO:0003871//5-methyltetrahydropteroyltriglutamate-homocysteine S-methyltransferase activity	GO:0009086//methionine biosynthetic process;GO:0009651//response to salt stress;GO:0032259//methylation;GO:0010043//response to zinc ion;GO:0046686//response to cadmium ion	gi|115489652|ref|NP_001067313.1|/0/Os12g0623900 [Oryza sativa Japonica Group]
CL10379.Contig1_All	2663	3097	0.9861	142.52	4547	0.9917	239.462	2621	0.991	132.27	222	0.7769	12.3256	419	0.9587	22.56	939	0.9392	51.4313	723	0.9395	42.8878	1576	0.9985	91.8289	K14306|1|3e-12|72.8|bdi:100835393|nuclear pore complex protein Nup62;K11262|2|2e-08|59.7|aly:ARALYDRAFT_473714|acetyl-CoA carboxylase / biotin carboxylase [EC:6.4.1.2 6.3.4.14]	GO:0016023//cytoplasmic membrane-bounded vesicle;GO:0005618//cell wall;GO:0048046//apoplast	GO:0042802//identical protein binding;GO:0004252//serine-type endopeptidase activity	GO:0008356//asymmetric cell division;GO:0006508//proteolysis;GO:0043086//negative regulation of catalytic activity	gi|116309927|emb|CAH66960.1|/0/OSIGBa0147H17.8 [Oryza sativa Indica Group]
CL6890.Contig2_All	1320	3080	0.8568	285.944	5171	0.8742	549.394	2099	0.8795	213.699	373	0.8045	41.7793	394	0.8098	42.7976	1002	0.847	110.72	964	0.7939	115.364	3185	0.8727	374.395	-	GO:0005829//cytosol;GO:0005618//cell wall;GO:0005739//mitochondrion;GO:0009579//thylakoid;GO:0009570//chloroplast stroma;GO:0005773//vacuole;GO:0005886//plasma membrane;GO:0048046//apoplast	GO:0005507//copper ion binding;GO:0008270//zinc ion binding;GO:0005509//calcium ion binding;GO:0005544//calcium-dependent phospholipid binding;GO:0004601//peroxidase activity;GO:0005524//ATP binding;GO:0042803//protein homodimerization activity	GO:0006979//response to oxidative stress;GO:0009414//response to water deprivation;GO:0009651//response to salt stress;GO:0009409//response to cold;GO:0009408//response to heat;GO:0009737//response to abscisic acid stimulus;GO:0046686//response to cadmium ion	gi|224066943|ref|XP_002302291.1|/1.94421e-123/predicted protein [Populus trichocarpa]
Unigene4251_All	3931	3075	0.9748	95.8621	4781	0.9588	170.568	1808	0.9618	61.8101	1098	0.9624	41.2977	1503	0.9588	54.8218	1793	0.959	66.5288	1770	0.9453	71.1273	1740	0.957	68.6816	K14486|1|0.0|972|pop:POPTR_589324|auxin response factor	-	GO:0005488//binding	GO:0009725//response to hormone stimulus;GO:0050794//regulation of cellular process;GO:0006351//transcription, DNA-dependent	gi|222636179|gb|EEE66311.1|/0/hypothetical protein OsJ_22545 [Oryza sativa Japonica Group]
CL9759.Contig2_All	1784	3074	0.8761	211.161	3516	0.9086	276.399	1701	0.8812	128.137	5632	0.8632	466.76	4332	0.8941	348.17	819	0.8941	66.961	900	0.8812	79.6918	2210	0.8952	192.217	K01376|1|0.0|660|ath:AT5G43060|[EC:3.4.22.-];K01365|4|9e-126|449|smo:SELMODRAFT_183539|cathepsin L [EC:3.4.22.15]	GO:0005773//vacuole;GO:0009507//chloroplast;GO:0048046//apoplast	GO:0032440//2-alkenal reductase [NAD(P)] activity;GO:0008234//cysteine-type peptidase activity	GO:0006508//proteolysis;GO:0009651//response to salt stress;GO:0055114//oxidation-reduction process	gi|148927394|gb|ABR19828.1|/0/cysteine proteinase [Elaeis guineensis]
CL1194.Contig9_All	3393	3041	0.8747	109.834	3935	0.8924	162.646	2799	0.8901	110.862	2417	0.8898	105.322	2800	0.8924	118.324	1546	0.8792	66.4597	1668	0.8718	77.6566	846	0.8818	38.6884	K01535|1|0.0|1721|pop:POPTR_578576|H+-transporting ATPase [EC:3.6.3.6]	GO:0005773//vacuole;GO:0016021//integral to membrane;GO:0005886//plasma membrane;GO:0005634//nucleus	GO:0008553//hydrogen-exporting ATPase activity, phosphorylative mechanism;GO:0046872//metal ion binding;GO:0005524//ATP binding	GO:0010119//regulation of stomatal movement;GO:0009414//response to water deprivation;GO:0006754//ATP biosynthetic process;GO:0006812//cation transport;GO:0009737//response to abscisic acid stimulus;GO:0006200//ATP catabolic process	gi|301154095|emb|CBW30173.1|/0/Plasma membrane ATPase 4 [Musa balbisiana]
Unigene939_All	2313	3040	0.9697	161.066	3190	0.9287	193.419	1050	0.9356	61.0067	666	0.888	42.5721	586	0.8872	36.3261	4692	0.9291	295.88	2042	0.9174	139.459	2274	0.8993	152.549	K09422|1|1e-83|309|sbi:SORBI_02g031190|myb proto-oncogene protein, plant	GO:0016021//integral to membrane	GO:0009672//auxin:hydrogen symporter activity	GO:0009926//auxin polar transport;GO:0055085//transmembrane transport	gi|357126974|ref|XP_003565162.1|/0/PREDICTED: uncharacterized protein LOC100835005 isoform 1 [Brachypodium distachyon]
Unigene4354_All	1192	3039	0.7768	312.435	4163	0.8414	489.794	1404	0.7869	158.291	667	0.7282	82.7324	565	0.7265	67.9625	158	0.7232	19.3336	176	0.7139	23.324	727	0.7408	94.6352	K01859|1|2e-75|281|sbi:SORBI_01g003330|chalcone isomerase [EC:5.5.1.6]	GO:0031090//organelle membrane;GO:0005783//endoplasmic reticulum;GO:0044446//intracellular organelle part	GO:0016872//intramolecular lyase activity	GO:0009411//response to UV	gi|228478500|gb|ACQ41836.1|/4.34634e-87/chalcone-flavanone isomerase [Elaeis oleifera]
CL5098.Contig2_All	1006	3023	0.9811	368.252	5085	0.9881	708.885	3670	0.9851	490.266	3552	0.9751	522.037	2930	0.9911	417.606	6209	0.9901	900.236	6932	0.9831	1088.5	8017	0.9881	1236.54	K02991|1|2e-122|434|pop:POPTR_718718|small subunit ribosomal protein S6e	GO:0005730//nucleolus;GO:0022626//cytosolic ribosome;GO:0005886//plasma membrane;GO:0009507//chloroplast	GO:0003735//structural constituent of ribosome	GO:0040007//growth;GO:0006412//translation	gi|462401422|gb|EMJ06979.1|/5.5635e-123/hypothetical protein PRUPE_ppa010485mg [Prunus persica]
Unigene5020_All	1687	3007	0.7285	218.435	4197	0.6692	348.905	3428	0.7178	273.08	81	0.5951	7.09898	118	0.62	10.0291	809	0.6912	69.9465	878	0.6633	82.214	804	0.722	73.9495	K08819|1|1e-07|56.6|smo:SELMODRAFT_169412|cyclin-dependent kinase 12/13 [EC:2.7.11.22 2.7.11.23];K07213|2|3e-07|55.1|vvi:100247137|copper chaperone;K14563|4|8e-07|53.9|ppp:PHYPADRAFT_196367|rRNA 2'-O-methyltransferase fibrillarin [EC:2.1.1.-];K11596|5|8e-07|53.9|osa:4333732|argonaute	-	-	-	gi|346703205|emb|CBX25304.1|/1.43878e-68/hypothetical_protein [Oryza brachyantha]
Unigene10843_All	356	3001	0.5365	1033.05	2964	0.5393	1167.65	1994	0.5309	752.73	8684	0.5393	3606.58	6933	0.5393	2792.34	1599	0.5393	655.136	1462	0.5365	648.729	931	0.5309	405.783	K10990|1|9e-09|56.6|sbi:SORBI_06g014000|RecQ-mediated genome instability protein 1;K10839|5|5e-07|50.8|rcu:RCOM_0352420|UV excision repair protein RAD23	-	-	-	gi|348686966|gb|EGZ26780.1|/3.05091e-15/hypothetical protein PHYSODRAFT_467820 [Phytophthora sojae]
CL2591.Contig3_All	1392	2999	0.5884	264.023	5295	0.5912	533.47	2517	0.5855	243.001	2295	0.5869	243.764	1698	0.5891	174.902	2792	0.5891	292.556	3490	0.5898	396.052	2061	0.579	229.738	K01051|1|7e-06|50.4|gmx:100776781|pectinesterase [EC:3.1.1.11]	-	-	-	gi|225430043|ref|XP_002284269.1|/6.29997e-112/PREDICTED: dehydration-responsive protein RD22 [Vitis vinifera]
CL375.Contig1_All	1337	2994	0.9716	274.426	6793	0.9596	712.546	2828	0.9274	284.258	375	0.896	41.4692	364	0.9596	39.0362	200	0.9454	21.8188	68	0.6657	8.03422	423	0.9297	49.0912	K14484|1|5e-53|206|ath:AT3G23050|auxin-responsive protein IAA	-	-	GO:0044238//primary metabolic process;GO:0034645//cellular macromolecule biosynthetic process;GO:0050794//regulation of cellular process;GO:0010467//gene expression	gi|359840824|gb|AEV89263.1|/6.39889e-98/IAA9 [Musa acuminata AAA Group]
CL1247.Contig1_All	1084	2983	0.9437	337.232	4343	0.9428	561.88	2875	0.9207	356.429	3105	0.9437	423.505	2974	0.9428	393.377	3478	0.929	467.986	3283	0.9207	478.418	4336	0.9483	620.661	K02984|1|8e-129|458|gmx:100805519|small subunit ribosomal protein S3Ae	GO:0005730//nucleolus;GO:0022626//cytosolic ribosome;GO:0005886//plasma membrane;GO:0005618//cell wall;GO:0009507//chloroplast	GO:0003735//structural constituent of ribosome	GO:0006412//translation	gi|406870061|gb|AFS65104.1|/9.54815e-131/40S ribosomal protein S3a-like protein [Elaeis guineensis]
CL9173.Contig2_All	900	2962	0.8244	403.318	5296	0.83	825.256	3357	0.83	501.271	3193	0.8411	524.545	3318	0.8456	528.605	4185	0.8478	678.243	5857	0.8489	1028.01	4296	0.83	740.655	K02885|1|1e-101|367|gmx:100499875|large subunit ribosomal protein L19e	GO:0005730//nucleolus;GO:0005886//plasma membrane;GO:0022625//cytosolic large ribosomal subunit;GO:0005739//mitochondrion	GO:0003735//structural constituent of ribosome	GO:0006412//translation	gi|388513907|gb|AFK45015.1|/1.3186e-100/unknown [Lotus japonicus]
Unigene5042_All	2377	2938	0.7055	151.47	5839	0.7114	344.502	3239	0.7047	183.124	8317	0.7341	517.325	10222	0.7434	616.601	21869	0.7404	1341.94	32654	0.7442	2170.07	13026	0.7442	850.308	K15174|1|6e-06|51.6|vvi:100254912|RNA polymerase II-associated factor 1	GO:0016023//cytoplasmic membrane-bounded vesicle	-	-	gi|297739755|emb|CBI29937.3|/0/unnamed protein product [Vitis vinifera]
CL4103.Contig2_All	1851	2931	0.7682	194.05	5337	0.8282	404.365	2605	0.7769	189.132	1330	0.7974	106.236	1213	0.8023	93.9619	804	0.7628	63.3552	1166	0.7482	99.5081	1701	0.7915	142.591	K00600|1|0.0|867|vvi:100248779|glycine hydroxymethyltransferase [EC:2.1.2.1]	GO:0005829//cytosol;GO:0009506//plasmodesma;GO:0005886//plasma membrane	GO:0004372//glycine hydroxymethyltransferase activity;GO:0030170//pyridoxal phosphate binding;GO:0008168//methyltransferase activity	GO:0006544//glycine metabolic process;GO:0010197//polar nucleus fusion;GO:0032259//methylation;GO:0035999//tetrahydrofolate interconversion;GO:0009555//pollen development;GO:0006563//L-serine metabolic process;GO:0046686//response to cadmium ion	gi|225433510|ref|XP_002266276.1|/0/PREDICTED: serine hydroxymethyltransferase 1 [Vitis vinifera]
Unigene2705_All	1983	2928	0.9516	180.948	2518	0.944	178.08	1391	0.9375	94.2689	17831	0.9486	1329.47	13447	0.9455	972.299	20102	0.9637	1478.59	8424	0.9349	671.061	5580	0.9385	436.622	K01177|1|8e-94|343|sbi:SORBI_01g028700|beta-amylase [EC:3.2.1.2]	GO:0009507//chloroplast	GO:0016161//beta-amylase activity	GO:0008152//metabolic process	gi|291276233|gb|ADD91317.1|/1.26545e-159/chloroplast beta-amylase [Musa acuminata AAA Group]
CL6179.Contig2_All	1861	2917	0.9248	192.086	4633	0.9221	349.139	2245	0.9205	162.119	2500	0.9387	198.619	2264	0.9205	174.432	3137	0.8877	245.867	2978	0.9151	252.781	3375	0.9307	281.398	K15191|1|7e-73|273|rcu:RCOM_0774180|La-related protein 7	GO:0043231//intracellular membrane-bounded organelle	GO:0097159//organic cyclic compound binding	-	gi|242067963|ref|XP_002449258.1|/1.00414e-110/hypothetical protein SORBIDRAFT_05g006890 [Sorghum bicolor]
CL839.Contig3_All	2793	2915	0.8768	127.901	4125	0.9015	207.127	1728	0.879	83.1451	841	0.8793	44.5196	1036	0.8647	53.1846	1021	0.8865	53.3197	935	0.8736	52.8819	804	0.8657	44.6662	K12129|1|2e-180|631|vvi:100246836|pseudo-response regulator 7	-	-	GO:0009987//cellular process	gi|297736458|emb|CBI25329.3|/0/unnamed protein product [Vitis vinifera]
CL10666.Contig3_All	3640	2914	0.7637	98.1054	5131	0.744	197.69	2277	0.7459	84.067	3099	0.7442	125.877	3298	0.7445	129.911	1403	0.744	56.2198	1080	0.7426	46.8693	944	0.7398	40.2406	K10999|1|0.0|1971|vvi:100242715|cellulose synthase A [EC:2.4.1.12]	GO:0005886//plasma membrane;GO:0016021//integral to membrane	GO:0016760//cellulose synthase (UDP-forming) activity;GO:0008270//zinc ion binding	GO:0030244//cellulose biosynthetic process	gi|225428372|ref|XP_002283406.1|/0/PREDICTED: probable cellulose synthase A catalytic subunit 3 [UDP-forming]-like [Vitis vinifera]
CL1478.Contig1_All	1337	2903	0.9005	266.085	5276	0.9334	553.422	2471	0.9439	248.374	675	0.9192	74.6446	774	0.9192	83.0055	242	0.8669	26.4008	473	0.8901	55.8851	1340	0.9267	155.513	K00134|1|3e-180|629|osa:4336216|glyceraldehyde 3-phosphate dehydrogenase [EC:1.2.1.12]	GO:0005618//cell wall;GO:0005730//nucleolus;GO:0005740//mitochondrial envelope;GO:0009507//chloroplast;GO:0005886//plasma membrane;GO:0048046//apoplast	GO:0051287//NAD binding;GO:0005507//copper ion binding;GO:0008270//zinc ion binding;GO:0004365//glyceraldehyde-3-phosphate dehydrogenase (NAD+) (phosphorylating) activity;GO:0050661//NADP binding	GO:0048316//seed development;GO:0055114//oxidation-reduction process;GO:0009744//response to sucrose stimulus;GO:0009651//response to salt stress;GO:0042742//defense response to bacterium;GO:0009408//response to heat;GO:0006096//glycolysis;GO:0046686//response to cadmium ion;GO:0042542//response to hydrogen peroxide	gi|312192239|gb|ADQ43814.1|/0/glyceraldehyde-3-phosphate dehydrogenase [Ananas comosus]
CL9914.Contig1_All	1064	2893	0.9305	333.205	4261	0.938	561.633	2517	0.9361	317.911	1991	0.8806	276.666	1927	0.9333	259.679	1994	0.9455	273.348	2485	0.89	368.936	3319	0.9267	484.016	K02985|1|4e-119|426|vvi:100261737|small subunit ribosomal protein S3e	GO:0005730//nucleolus;GO:0022626//cytosolic ribosome;GO:0005773//vacuole;GO:0005886//plasma membrane;GO:0015935//small ribosomal subunit;GO:0009507//chloroplast	GO:0003735//structural constituent of ribosome;GO:0003723//RNA binding	GO:0006412//translation;GO:0009651//response to salt stress	gi|225442156|ref|XP_002275541.1|/5.27248e-118/PREDICTED: 40S ribosomal protein S3-3 [Vitis vinifera]
CL2061.Contig2_All	1847	2851	0.9811	189.163	4923	0.9718	373.806	2960	0.9605	215.372	1684	0.9578	134.804	1792	0.9648	139.113	1193	0.9708	94.212	1325	0.9778	113.322	2186	0.9924	183.644	K00033|1|0.0|881|gmx:100796103|6-phosphogluconate dehydrogenase [EC:1.1.1.44]	GO:0005777//peroxisome	GO:0004616//phosphogluconate dehydrogenase (decarboxylating) activity;GO:0050661//NADP binding	GO:0009414//response to water deprivation;GO:0009651//response to salt stress;GO:0006098//pentose-phosphate shunt;GO:0009409//response to cold;GO:0009737//response to abscisic acid stimulus;GO:0019521//D-gluconate metabolic process	gi|470136808|ref|XP_004304174.1|/0/PREDICTED: 6-phosphogluconate dehydrogenase, decarboxylating 3-like [Fragaria vesca subsp. vesca]
CL196.Contig2_All	1830	2850	0.5344	190.853	4391	0.4601	336.508	2444	0.4645	179.479	1804	0.4825	145.751	1860	0.488	145.733	1857	0.4443	148.011	1715	0.4448	148.04	1544	0.4727	130.915	K03231|1|0.0|879|gmx:100785429|elongation factor 1-alpha	GO:0005773//vacuole;GO:0009507//chloroplast;GO:0005730//nucleolus;GO:0005886//plasma membrane;GO:0005739//mitochondrion	GO:0016779//nucleotidyltransferase activity;GO:0003746//translation elongation factor activity;GO:0005525//GTP binding;GO:0003924//GTPase activity	GO:0006414//translational elongation;GO:0006184//GTP catabolic process;GO:0046686//response to cadmium ion	gi|5917747|gb|AAD56020.1|AF181492_1/0/elongation factor-1 alpha 3 [Lilium longiflorum]
Unigene11229_All	366	2841	0.9973	951.25	354	0.9973	135.645	11	0.5792	4.03902	1	0.1339	0.403966	1	0.1339	0.391756	-	-	-	5	0.4016	2.15802	-	-	-	-	-	-	-	-
Unigene2713_All	1844	2840	0.9349	188.739	4821	0.9496	366.656	2437	0.9187	177.606	1540	0.9165	123.477	1522	0.8861	118.345	2493	0.8953	197.194	1978	0.897	169.446	2139	0.8839	179.988	-	-	GO:0005093//Rab GDP-dissociation inhibitor activity	GO:0048227//plasma membrane to endosome transport;GO:0015031//protein transport	gi|224117826|ref|XP_002331641.1|/0/predicted protein [Populus trichocarpa]
Unigene7912_All	982	2816	0.8503	351.42	5263	0.8198	751.631	1774	0.8523	242.776	671	0.7963	101.027	749	0.8289	109.362	779	0.8177	115.707	794	0.8279	127.725	2086	0.8544	329.608	K02639|1|1e-59|228|vvi:100251971|ferredoxin	GO:0009507//chloroplast	GO:0046872//metal ion binding;GO:0009055//electron carrier activity;GO:0051537//2 iron, 2 sulfur cluster binding	GO:0022900//electron transport chain	gi|147819070|emb|CAN74125.1|/1.43535e-58/hypothetical protein VITISV_038770 [Vitis vinifera]
CL402.Contig2_All	1971	2813	0.9559	174.899	3988	0.9452	283.76	1992	0.9543	135.821	625	0.933	46.8835	964	0.9386	70.1274	586	0.9305	43.3654	518	0.9244	41.5154	666	0.9422	52.4303	K04077|1|0.0|987|vvi:100244356|chaperonin GroEL	GO:0005759//mitochondrial matrix;GO:0009507//chloroplast;GO:0022626//cytosolic ribosome;GO:0005886//plasma membrane	GO:0005507//copper ion binding;GO:0005524//ATP binding	GO:0042026//protein refolding;GO:0009408//response to heat;GO:0046686//response to cadmium ion	gi|225433375|ref|XP_002285608.1|/0/PREDICTED: chaperonin CPN60-2, mitochondrial isoform 1 [Vitis vinifera]
Unigene106_All	4695	2801	0.9223	73.1109	4534	0.9278	135.434	2064	0.8984	59.0797	207	0.6332	6.5187	573	0.862	17.4991	229	0.7529	7.11431	539	0.8219	18.1351	325	0.7612	10.7409	K12843|1|2e-55|216|vvi:100248403|U4/U6 small nuclear ribonucleoprotein PRP3;K05681|3|4e-55|216|cme:CMS467C|ATP-binding cassette, subfamily G (WHITE), member 2	GO:0016021//integral to membrane	GO:0015416//organic phosphonate transmembrane-transporting ATPase activity;GO:0005524//ATP binding;GO:0015417//polyamine-transporting ATPase activity	GO:0006810//transport;GO:0006200//ATP catabolic process	gi|470110408|ref|XP_004291476.1|/0/PREDICTED: pleiotropic drug resistance protein 1-like [Fragaria vesca subsp. vesca]
Unigene4590_All	1266	2798	0.9573	270.844	2356	0.9826	260.99	669	0.9155	71.016	2298	0.9889	268.375	1340	0.8997	151.764	396	0.8965	45.6241	694	0.9084	86.5948	455	0.9305	55.7663	K13030|1|9e-98|355|sbi:SORBI_01g001220|cyanohydrin beta-glucosyltransferase [EC:2.4.1.85];K13692|2|4e-58|223|rcu:RCOM_1154190|UDP-glucose:(indol-3-yl)acetate beta-D-glucosyltransferase [EC:2.4.1.121];K13228|3|3e-56|217|zma:100274317|UDP-glucosyltransferase BX9 [EC:2.4.1.202]	-	GO:0047213//anthocyanidin 3-O-glucosyltransferase activity	GO:0008152//metabolic process	gi|462421005|gb|EMJ25268.1|/2.0876e-159/hypothetical protein PRUPE_ppa015357mg [Prunus persica]
CL10015.Contig4_All	1757	2796	0.9152	195.016	3828	0.9767	305.551	1751	0.934	133.93	368	0.8714	30.9672	560	0.9038	45.6997	223	0.8099	18.5125	279	0.8441	25.0841	444	0.8668	39.2108	K13519|1|0.0|759|vvi:100251254|lysophospholipid acyltransferase [EC:2.3.1.51 2.3.1.23 2.3.1.-]	GO:0016021//integral to membrane;GO:0005576//extracellular region;GO:0005783//endoplasmic reticulum;GO:0005886//plasma membrane	GO:0071617//lysophospholipid acyltransferase activity	GO:0009610//response to symbiotic fungus;GO:0006891//intra-Golgi vesicle-mediated transport;GO:0019375//galactolipid biosynthetic process;GO:0042631//cellular response to water deprivation;GO:0019432//triglyceride biosynthetic process;GO:0010260//organ senescence;GO:0006914//autophagy;GO:0016036//cellular response to phosphate starvation	gi|225426775|ref|XP_002282807.1|/0/PREDICTED: lysophospholipid acyltransferase [Vitis vinifera]
Unigene2659_All	1763	2791	0.9387	194.005	3749	0.9206	298.226	2287	0.9314	174.332	1499	0.9382	125.712	1184	0.9376	96.2934	281	0.7856	23.2481	259	0.7561	23.2067	333	0.8792	29.308	K01115|1|2e-18|92.8|vcn:VOLCADRAFT_99471|phospholipase D [EC:3.1.4.4]	GO:0009536//plastid;GO:0005773//vacuole;GO:0005634//nucleus	GO:0004551//nucleotide diphosphatase activity	GO:0009086//methionine biosynthetic process;GO:0009117//nucleotide metabolic process;GO:0000394//RNA splicing, via endonucleolytic cleavage and ligation	gi|225444938|ref|XP_002282308.1|/3.51512e-174/PREDICTED: ectonucleotide pyrophosphatase/phosphodiesterase family member 3 [Vitis vinifera]
CL961.Contig4_All	1411	2790	0.7038	242.316	3726	0.7442	370.338	1729	0.708	164.677	209	0.5471	21.9001	107	0.5202	10.8731	25	0.3076	2.58432	196	0.6215	21.943	163	0.5748	17.9248	-	GO:0005576//extracellular region;GO:0016020//membrane	-	GO:0009664//plant-type cell wall organization;GO:0006949//syncytium formation	gi|224146217|ref|XP_002325925.1|/1.27893e-121/hypothetical protein POPTRDRAFT_665631 [Populus trichocarpa]
CL2984.Contig4_All	1156	2782	0.9187	294.92	4755	0.9412	576.867	2835	0.8737	329.579	3920	0.8711	501.365	3251	0.9057	403.233	4013	0.8772	506.342	6232	0.8772	851.6	5522	0.9126	741.196	K02987|1|3e-136|338|gmx:100801792|small subunit ribosomal protein S4e	GO:0005730//nucleolus;GO:0022627//cytosolic small ribosomal subunit;GO:0005774//vacuolar membrane;GO:0009507//chloroplast;GO:0005794//Golgi apparatus;GO:0005886//plasma membrane	GO:0019843//rRNA binding;GO:0003735//structural constituent of ribosome;GO:0005515//protein binding	GO:0001510//RNA methylation;GO:0006412//translation;GO:0009220//pyrimidine ribonucleotide biosynthetic process	gi|462401370|gb|EMJ06927.1|/9.10998e-137/hypothetical protein PRUPE_ppa010072mg [Prunus persica]
CL108.Contig1_All	2040	2780	0.9348	167.001	3911	0.9534	268.869	2176	0.9431	143.348	587	0.9142	42.5436	1408	0.9402	98.9623	1688	0.9431	120.691	1027	0.9225	79.5255	844	0.9382	64.1958	K09571|1|0.0|919|zma:100283417|FK506-binding protein 4/5 [EC:5.2.1.8]	GO:0005773//vacuole;GO:0016020//membrane	GO:0005528//FK506 binding;GO:0003755//peptidyl-prolyl cis-trans isomerase activity;GO:0005516//calmodulin binding	GO:0006457//protein folding;GO:0006950//response to stress;GO:0000413//protein peptidyl-prolyl isomerization	gi|226500876|ref|NP_001149790.1|/0/LOC100283417 [Zea mays]
Unigene5883_All	5691	2774	0.9587	59.7341	4655	0.9687	114.713	1921	0.9513	45.3631	5255	0.974	136.524	6636	0.9742	167.192	2064	0.97	52.8998	2498	0.955	69.3378	991	0.9118	27.0196	K03255|1|3e-95|349|ppp:PHYPADRAFT_203627|protein TIF31	-	-	-	gi|359482723|ref|XP_003632816.1|/0/PREDICTED: protein KIAA0664 homolog [Vitis vinifera]
CL2355.Contig2_All	1935	2763	0.954	174.987	3189	0.9685	231.13	2179	0.9664	151.335	4273	0.9705	326.496	4784	0.984	354.493	1757	0.9711	132.441	1334	0.9581	108.903	1726	0.9685	138.406	K00140|1|0.0|642|gmx:100811544|malonate-semialdehyde dehydrogenase (acetylating) / methylmalonate-semialdehyde dehydrogenase [EC:1.2.1.18 1.2.1.27]	GO:0005739//mitochondrion	GO:0004028//3-chloroallyl aldehyde dehydrogenase activity;GO:0004491//methylmalonate-semialdehyde dehydrogenase (acylating) activity;GO:0005507//copper ion binding	GO:0015996//chlorophyll catabolic process;GO:0006979//response to oxidative stress;GO:0055114//oxidation-reduction process	gi|462395187|gb|EMJ00986.1|/0/hypothetical protein PRUPE_ppa003960mg [Prunus persica]
CL7539.Contig1_All	1742	2757	0.2744	193.952	5407	0.3048	435.303	3181	0.275	245.403	3	0.0563	0.254624	20	0.1619	1.64619	48	0.221	4.01907	139	0.2555	12.6047	543	0.2526	48.3666	-	-	GO:0052689	-	gi|409994626|gb|AFV50601.1|/1.3214e-157/lipase [Elaeis guineensis]
CL3474.Contig3_All	7531	2735	0.94	44.5051	4214	0.9744	78.4738	2363	0.9644	42.1672	2437	0.9513	47.8442	2397	0.9677	45.6365	6003	0.9833	116.265	5016	0.9521	105.213	3507	0.9712	72.2566	K12856|1|0.0|4642|gmx:100804026|pre-mRNA-processing factor 8	GO:0016020//membrane;GO:0009505//plant-type cell wall;GO:0009507//chloroplast;GO:0005829//cytosol;GO:0005681//spliceosomal complex	GO:0016157//sucrose synthase activity	GO:0009630//gravitropism;GO:0006499//N-terminal protein myristoylation;GO:0000226//microtubule cytoskeleton organization;GO:0006346//methylation-dependent chromatin silencing;GO:0019375//galactolipid biosynthetic process;GO:0007267//cell-cell signaling;GO:0010431//seed maturation;GO:0000911//cytokinesis by cell plate formation;GO:0005986//sucrose biosynthetic process;GO:0010050//vegetative phase …	gi|359482368|ref|XP_003632762.1|/0/PREDICTED: pre-mRNA-processing-splicing factor 8-like isoform 2 [Vitis vinifera]
Unigene2486_All	10016	2734	0.5613	33.451	4551	0.6676	63.7229	3283	0.6404	44.0495	6866	0.6189	101.353	15140	0.6829	216.735	2712	0.5541	39.4937	3378	0.5635	53.276	1818	0.5595	28.164	K05579|1|0.0|755|vvi:4025072|NAD(P)H-quinone oxidoreductase subunit H [EC:1.6.5.3]	GO:0009579//thylakoid;GO:0016020//membrane	GO:0046872//metal ion binding;GO:0051287//NAD binding;GO:0048038//quinone binding;GO:0008137//NADH dehydrogenase (ubiquinone) activity;GO:0051539//4 iron, 4 sulfur cluster binding	GO:0055114//oxidation-reduction process	gi|456061828|ref|YP_007476019.1|/0/hypothetical chloroplast RF19 [Bismarckia nobilis]
CL2.Contig4_All	4524	2712	0.9405	73.4635	3493	0.9518	108.283	1761	0.9363	52.3119	5935	0.9662	193.965	6853	0.9803	217.198	5579	0.9801	179.873	10088	0.975	352.248	2965	0.9518	101.694	K14321|1|4e-85|315|vvi:100243153|nucleoporin-like protein 2;K13148|2|2e-52|127|vvi:100261060|integrator complex subunit 11 [EC:3.1.27.-]	-	-	-	gi|218195535|gb|EEC77962.1|/4.36835e-120/hypothetical protein OsI_17322 [Oryza sativa Indica Group]
CL7491.Contig1_All	3088	2701	0.9887	107.189	5310	0.9906	241.157	2558	0.9913	111.324	1335	0.9835	63.919	1090	0.9942	50.6112	2139	0.9919	101.034	1331	0.9832	68.0874	1399	0.9883	70.2967	K15925|1|0.0|1423|sbi:SORBI_03g007230|alpha-D-xyloside xylohydrolase [EC:3.2.1.177]	GO:0009505//plant-type cell wall;GO:0016023//cytoplasmic membrane-bounded vesicle;GO:0009507//chloroplast;GO:0048046//apoplast	GO:0009044//xylan 1,4-beta-xylosidase activity;GO:0046556//alpha-N-arabinofuranosidase activity;GO:0032450//maltose alpha-glucosidase activity;GO:0030246//carbohydrate binding	GO:0010411//xyloglucan metabolic process;GO:0046686//response to cadmium ion;GO:0045493//xylan catabolic process	gi|414876507|tpg|DAA53638.1|/0/TPA: hypothetical protein ZEAMMB73_517361 [Zea mays]
Unigene5894_All	1173	2695	0.5951	281.556	3914	0.5959	467.957	2239	0.5951	256.519	3756	0.6027	473.428	2533	0.5976	309.624	5793	0.5951	720.341	4950	0.5993	666.612	6523	0.6061	862.867	K08770|1|2e-163|434|bdi:100831055|ubiquitin C	GO:0005634//nucleus;GO:0016023//cytoplasmic membrane-bounded vesicle	-	-	gi|357474763|ref|XP_003607667.1|/1.96989e-162/Multidrug resistance protein ABC transporter family [Medicago truncatula]
CL155.Contig3_All	1150	2693	0.3957	286.974	4479	0.4748	546.218	2423	0.4409	283.152	894	0.38	114.939	535	0.3226	66.7042	138	0.2104	17.5031	569	0.2739	78.1593	217	0.3113	29.279	K01115|1|4e-07|54.3|vcn:VOLCADRAFT_99471|phospholipase D [EC:3.1.4.4];K12825|2|2e-06|37.4|ppp:PHYPADRAFT_139325|splicing factor 3A subunit 1;K03006|4|2e-06|51.6|cre:CHLREDRAFT_196948|DNA-directed RNA polymerase II subunit RPB1 [EC:2.7.7.6]	-	-	-	gi|3818416|gb|AAD03487.1|/8.16026e-49/proline-rich cell wall protein [Medicago sativa]
Unigene1899_All	1748	2691	0.8318	188.659	4545	0.8564	364.649	1522	0.8547	117.014	632	0.8026	53.4567	478	0.8284	39.2088	165	0.7077	13.7681	340	0.6939	30.7258	633	0.8124	56.1897	K13065|1|4e-155|284|zma:100279386|shikimate O-hydroxycinnamoyltransferase [EC:2.3.1.133]	-	GO:0016747//transferase activity, transferring acyl groups other than amino-acyl groups	-	gi|396578192|gb|AFN85668.1|/1.21688e-155/putative hydroxycinnamoyl CoA shikimate/quinate hydroxycinnamoyl transferase [Hibiscus cannabinus]
CL586.Contig2_All	1876	2660	0.879	173.761	3511	0.9414	262.471	2554	0.9072	182.958	24837	0.9462	1957.46	20096	0.9403	1535.94	4569	0.9009	355.239	2294	0.8886	193.164	1213	0.863	100.328	K03781|1|0.0|969|vvi:100244516|catalase [EC:1.11.1.6]	GO:0005618//cell wall;GO:0005777//peroxisome;GO:0005739//mitochondrion;GO:0009941//chloroplast envelope;GO:0009570//chloroplast stroma;GO:0005773//vacuole;GO:0022626//cytosolic ribosome;GO:0005886//plasma membrane;GO:0048046//apoplast	GO:0050897//cobalt ion binding;GO:0004096//catalase activity;GO:0020037//heme binding	GO:0042744//hydrogen peroxide catabolic process;GO:0055114//oxidation-reduction process;GO:0009416//response to light stimulus;GO:0009409//response to cold;GO:0009737//response to abscisic acid stimulus;GO:0009970//cellular response to sulfate starvation;GO:0006995//cellular response to nitrogen starvation;GO:0046686//response to cadmium ion;GO:0016036//cellular response to phosphate starvation	gi|359491906|ref|XP_002270703.2|/0/PREDICTED: catalase isozyme 1 isoform 1 [Vitis vinifera]
Unigene1666_All	1564	2653	0.9162	207.876	4513	0.9162	404.68	2226	0.9175	191.272	1355	0.9182	128.094	1214	0.9246	111.296	1029	0.9143	95.9647	1726	0.9137	174.329	1589	0.9105	157.645	K05863|1|0.0|634|vvi:100260298|solute carrier family 25 (mitochondrial adenine nucleotide translocator), member 4/5/6/31	GO:0005730//nucleolus;GO:0009941//chloroplast envelope;GO:0005773//vacuole;GO:0005743//mitochondrial inner membrane;GO:0005886//plasma membrane;GO:0005618//cell wall;GO:0016021//integral to membrane	GO:0005507//copper ion binding;GO:0005215//transporter activity	GO:0015865//purine nucleotide transport;GO:0055085//transmembrane transport	gi|312282629|dbj|BAJ34180.1|/0/unnamed protein product [Thellungiella halophila]
Unigene6828_All	1844	2645	0.8661	175.78	5056	0.878	384.529	1997	0.878	145.54	3071	0.8449	246.232	3667	0.8471	285.133	1598	0.8758	126.4	1496	0.8341	128.155	1450	0.8427	122.012	K03527|1|0.0|764|vvi:100267479|4-hydroxy-3-methylbut-2-enyl diphosphate reductase [EC:1.17.1.2]	GO:0009570//chloroplast stroma	GO:0046872//metal ion binding;GO:0051538//3 iron, 4 sulfur cluster binding;GO:0046429//4-hydroxy-3-methylbut-2-en-1-yl diphosphate synthase activity;GO:0051745//4-hydroxy-3-methylbut-2-en-1-yl diphosphate reductase activity	GO:0055114//oxidation-reduction process;GO:0019288//isopentenyl diphosphate biosynthetic process, mevalonate-independent pathway;GO:0050992//dimethylallyl diphosphate biosynthetic process;GO:0016114//terpenoid biosynthetic process	gi|114329246|gb|ABI64152.1|/0/hydroxymethylbutenyl diphosphate reductase [Camptotheca acuminata]
CL658.Contig1_All	3219	2632	0.5306	100.2	3347	0.5356	145.82	2405	0.5315	100.406	5038	0.5468	231.4	6476	0.552	288.458	3583	0.5418	162.352	3906	0.5409	191.68	1833	0.52	88.356	K03696|1|0.0|1610|vvi:100250896|ATP-dependent Clp protease ATP-binding subunit ClpC	-	GO:0017111//nucleoside-triphosphatase activity;GO:0005524//ATP binding;GO:0008233//peptidase activity	GO:0006508//proteolysis	gi|225456471|ref|XP_002284518.1|/0/PREDICTED: ATP-dependent Clp protease ATP-binding subunit clpA homolog CD4A, chloroplastic-like [Vitis vinifera]
CL4265.Contig1_All	1910	2593	0.9649	166.37	1008	0.933	74.0134	2407	0.9754	169.358	1696	0.967	131.286	2209	0.9733	165.829	5688	0.9686	434.369	3786	0.9634	313.122	3080	0.9618	250.214	K01115|1|1e-15|83.6|vcn:VOLCADRAFT_99471|phospholipase D [EC:3.1.4.4]	-	-	-	gi|359495321|ref|XP_002271188.2|/3.43614e-122/PREDICTED: uncharacterized protein LOC100266793 [Vitis vinifera]
CL8960.Contig2_All	1050	2568	0.9124	299.716	3916	0.9305	523.042	1445	0.8867	184.945	270	0.9276	38.019	239	0.961	32.6367	52	0.5514	7.22348	177	0.8924	26.6287	246	0.8676	36.353	-	GO:0046658//anchored to plasma membrane	-	GO:0016132//brassinosteroid biosynthetic process;GO:0010075//regulation of meristem growth;GO:0006084//acetyl-CoA metabolic process;GO:0009664//plant-type cell wall organization;GO:0009832//plant-type cell wall biogenesis;GO:0016126//sterol biosynthetic process	gi|225446995|ref|XP_002266937.1|/1.56578e-76/PREDICTED: fasciclin-like arabinogalactan protein 7 isoform 2 [Vitis vinifera]
CL13.Contig1_All	2395	2563	0.8367	131.144	3947	0.8451	231.124	2106	0.8296	118.173	2087	0.8388	128.838	2037	0.8397	121.95	1041	0.8129	63.3983	1466	0.8184	96.6929	1360	0.815	88.1105	K02145|1|0.0|1190|sbi:SORBI_04g005040|V-type H+-transporting ATPase subunit A [EC:3.6.3.14]	GO:0000325//plant-type vacuole;GO:0005774//vacuolar membrane;GO:0009941//chloroplast envelope;GO:0033180//proton-transporting V-type ATPase, V1 domain;GO:0005618//cell wall;GO:0005886//plasma membrane	GO:0046961//proton-transporting ATPase activity, rotational mechanism;GO:0005524//ATP binding	GO:0046034//ATP metabolic process;GO:0009651//response to salt stress;GO:0015991//ATP hydrolysis coupled proton transport;GO:0007030//Golgi organization;GO:0009555//pollen development	gi|242060700|ref|XP_002451639.1|/0/hypothetical protein SORBIDRAFT_04g005040 [Sorghum bicolor]
CL4587.Contig5_All	1647	2560	0.9029	190.481	4620	0.9344	393.397	2521	0.9029	205.704	4054	0.9199	363.929	4549	0.9296	396.022	5191	0.9168	459.717	5091	0.9235	488.288	5030	0.935	473.88	K03233|1|0.0|698|sbi:SORBI_04g007760|elongation factor 1-gamma	GO:0005773//vacuole;GO:0005853//eukaryotic translation elongation factor 1 complex;GO:0005886//plasma membrane;GO:0005618//cell wall	GO:0003746//translation elongation factor activity;GO:0005507//copper ion binding	GO:0046686//response to cadmium ion;GO:0010043//response to zinc ion;GO:0006414//translational elongation	gi|90101285|sp|Q6YW46.2|EF1G2_ORYSJ/0/RecName: Full=Elongation factor 1-gamma 2; Short=EF-1-gamma 2; AltName: Full=eEF-1B gamma 2
CL9138.Contig3_All	2159	2550	0.9333	144.741	4074	0.9518	264.637	2087	0.9551	129.907	944	0.9509	64.6466	941	0.9208	62.4934	3680	0.944	248.615	1934	0.956	141.504	1961	0.9486	140.935	K14611|1|0.0|876|pop:POPTR_570060|solute carrier family 23 (nucleobase transporter), member 1/2	GO:0005773//vacuole;GO:0005618//cell wall;GO:0005886//plasma membrane	GO:0005215//transporter activity	GO:0055085//transmembrane transport	gi|115448609|ref|NP_001048084.1|/0/Os02g0741800 [Oryza sativa Japonica Group]
CL729.Contig1_All	2316	2541	0.8282	134.453	3123	0.832	189.111	2114	0.8351	122.668	170	0.6826	10.8527	299	0.7763	18.511	66	0.5501	4.1566	262	0.7206	17.8702	565	0.7707	37.8533	K10775|1|0.0|994|rcu:RCOM_1355480|phenylalanine ammonia-lyase [EC:4.3.1.24]	GO:0005737//cytoplasm	GO:0045548//phenylalanine ammonia-lyase activity	GO:0009800//cinnamic acid biosynthetic process;GO:0006559//L-phenylalanine catabolic process	gi|393793946|dbj|BAM28966.1|/0/phenylalanine ammonia lyase [Lilium hybrid division I]
CL7265.Contig1_All	2204	2540	0.8675	141.23	4125	0.8861	262.479	2162	0.8689	131.828	1273	0.8294	85.3971	1121	0.8444	72.9275	485	0.8289	32.0969	833	0.8439	59.7035	1007	0.8616	70.8944	K15633|1|0.0|1025|vvi:100245007|2,3-bisphosphoglycerate-independent phosphoglycerate mutase [EC:5.4.2.1]	GO:0005886//plasma membrane;GO:0005740//mitochondrial envelope;GO:0009507//chloroplast;GO:0005829//cytosol;GO:0048046//apoplast	GO:0030145//manganese ion binding;GO:0004619//phosphoglycerate mutase activity	GO:0009409//response to cold;GO:0046686//response to cadmium ion;GO:0006096//glycolysis	gi|239056191|emb|CAQ58628.1|/0/Putative 2-3 biphosphoglycerate independant phosphoglycerate mutase [Vitis vinifera]
CL3097.Contig2_All	1643	2539	0.7255	189.378	4355	0.7474	371.735	2650	0.7462	216.757	4257	0.7772	383.082	3274	0.7626	285.718	6006	0.7474	533.188	8399	0.7432	807.525	6064	0.7498	572.685	K03257|1|0.0|477|gmx:100786735|translation initiation factor 4A	GO:0005730//nucleolus;GO:0009505//plant-type cell wall;GO:0005886//plasma membrane;GO:0005829//cytosol	GO:0008026//ATP-dependent helicase activity;GO:0003676//nucleic acid binding;GO:0005524//ATP binding	GO:0046686//response to cadmium ion	gi|363807008|ref|NP_001242064.1|/0/uncharacterized protein LOC100786735 [Glycine max]
CL1306.Contig1_All	1547	2528	0.925	200.259	4989	0.9677	452.279	877	0.916	76.1857	1029	0.8856	98.3448	865	0.9599	80.1721	274	0.8507	25.8341	350	0.8403	35.7391	409	0.8739	41.023	K13789|1|1e-123|441|bdi:100841309|geranylgeranyl diphosphate synthase, type II [EC:2.5.1.1 2.5.1.10 2.5.1.29]	GO:0009513//etioplast;GO:0009507//chloroplast;GO:0016020//membrane;GO:0005783//endoplasmic reticulum;GO:0005739//mitochondrion	GO:0005515//protein binding;GO:0004311//farnesyltranstransferase activity;GO:0032440//2-alkenal reductase [NAD(P)] activity;GO:0004161//dimethylallyltranstransferase activity	GO:0051501//diterpene phytoalexin metabolic process;GO:0019761//glucosinolate biosynthetic process;GO:0008299//isoprenoid biosynthetic process;GO:0055114//oxidation-reduction process	gi|357122245|ref|XP_003562826.1|/1.55265e-122/PREDICTED: geranylgeranyl pyrophosphate synthase, chloroplastic-like [Brachypodium distachyon]
CL2228.Contig2_All	1521	2525	0.931	203.44	3575	0.952	329.632	2177	0.9329	192.35	1098	0.9191	106.733	1410	0.952	132.919	1178	0.9237	112.966	1031	0.9198	107.077	1282	0.8974	130.784	K13199|1|9e-110|395|bdi:100837480|plasminogen activator inhibitor 1 RNA-binding protein	GO:0044424//intracellular part	-	-	gi|357132832|ref|XP_003568032.1|/1.2463e-108/PREDICTED: uncharacterized protein LOC100837480 [Brachypodium distachyon]
CL4691.Contig1_All	437	2519	0.341	706.401	591	0.341	189.666	6	0.1602	1.84516	-	-	-	-	-	-	-	-	-	-	-	-	-	-	-	-	GO:0016023//cytoplasmic membrane-bounded vesicle	-	-	gi|117582658|gb|ABK41612.1|/1.84051e-36/lipid transfer protein [Lilium longiflorum]
Unigene2514_All	3961	2512	0.8349	77.7176	2863	0.8367	101.368	2192	0.8344	74.3703	787	0.8157	29.3762	943	0.8278	34.1353	1742	0.8309	64.1469	1320	0.8309	52.6423	771	0.8165	30.2026	K11596|1|0.0|1597|pop:POPTR_834203|argonaute	GO:0005829//cytosol;GO:0005634//nucleus	GO:0003743//translation initiation factor activity;GO:0035198//miRNA binding;GO:0004521//endoribonuclease activity;GO:0035197//siRNA binding	GO:0006413//translational initiation;GO:0009850//auxin metabolic process;GO:0048830//adventitious root development;GO:0009616//virus induced gene silencing;GO:0009965//leaf morphogenesis;GO:0009733//response to auxin stimulus;GO:0010218//response to far red light;GO:0009793//embryo development ending in seed dormancy;GO:0035195//gene silencing by miRNA;GO:0016246//RNA interference	gi|326524746|dbj|BAK04309.1|/0/predicted protein [Hordeum vulgare subsp. vulgare]
CL9490.Contig2_All	3376	2506	0.9807	90.9669	4275	0.9819	177.589	2391	0.9796	95.179	979	0.9784	42.8752	1198	0.973	50.8805	2344	0.9778	101.272	1830	0.976	85.6278	2138	0.9683	98.2652	K15979|1|0.0|1602|vvi:100244222|staphylococcal nuclease domain-containing protein 1	GO:0005829//cytosol;GO:0005618//cell wall;GO:0016442//RNA-induced silencing complex;GO:0005635//nuclear envelope;GO:0009507//chloroplast;GO:0005783//endoplasmic reticulum;GO:0005886//plasma membrane	GO:0016788//hydrolase activity, acting on ester bonds;GO:0003676//nucleic acid binding	GO:0009306//protein secretion;GO:0009845//seed germination;GO:0031047//gene silencing by RNA;GO:0009686//gibberellin biosynthetic process;GO:0046686//response to cadmium ion;GO:0006950//response to stress	gi|225447723|ref|XP_002273150.1|/0/PREDICTED: staphylococcal nuclease domain-containing protein 1 [Vitis vinifera]
Unigene6129_All	1075	2503	0.8716	285.336	5157	0.9451	672.778	875	0.8642	109.386	56	0.507	7.70204	68	0.5712	9.0698	117	0.6102	15.8749	87	0.5479	12.7843	158	0.6465	22.8057	-	GO:0009507//chloroplast	GO:0016491//oxidoreductase activity	GO:0006633//fatty acid biosynthetic process	gi|353441032|gb|AEQ94100.1|/4.20421e-38/putative plastid ACP synthase [Elaeis guineensis]
CL9913.Contig2_All	3483	2502	0.9409	88.0316	3729	0.9466	150.149	2197	0.9417	84.7697	628	0.8995	26.6583	655	0.9147	26.964	733	0.9276	30.6961	836	0.907	37.9157	533	0.9139	23.7448	K00924|1|1e-137|489|ath:AT1G75820|[EC:2.7.1.-];K08286|5|1e-130|466|ath:AT4G28490|protein-serine/threonine kinase [EC:2.7.11.-]	GO:0016023//cytoplasmic membrane-bounded vesicle;GO:0016021//integral to membrane;GO:0009507//chloroplast;GO:0005576//extracellular region;GO:0005739//mitochondrion	GO:0019199//transmembrane receptor protein kinase activity;GO:0032440//2-alkenal reductase [NAD(P)] activity;GO:0004674//protein serine/threonine kinase activity;GO:0005524//ATP binding	GO:0048281//inflorescence morphogenesis;GO:0010103//stomatal complex morphogenesis;GO:0010148//transpiration;GO:0009944//polarity specification of adaxial/abaxial axis;GO:0001558//regulation of cell growth;GO:0009664//plant-type cell wall organization;GO:0010075//regulation of meristem growth;GO:0030155//regulation of cell adhesion;GO:0050832//defense response to fungus;GO:0042742//defense respon…	gi|255550187|ref|XP_002516144.1|/0/erecta, putative [Ricinus communis]
CL7667.Contig2_All	3439	2500	0.9052	89.0866	3965	0.9168	161.694	1853	0.9189	72.4115	217	0.7886	9.3294	381	0.8744	15.8851	205	0.7543	8.6947	165	0.6662	7.57911	111	0.5513	5.00824	K05768|1|0.0|917|vvi:100254775|gelsolin	-	GO:0051015//actin filament binding	GO:0051014//actin filament severing;GO:0051017//actin filament bundle assembly	gi|5880464|gb|AAD54660.1|AF088901_1/0/actin bundling protein ABP135 [Lilium longiflorum]
Unigene2690_All	993	2486	0.9074	306.801	4294	0.8973	606.451	2095	0.9094	283.53	368	0.8711	54.793	395	0.8802	57.0355	1	0.0493	0.146887	-	-	-	34	0.5619	5.31281	K14484|1|8e-71|265|ath:AT3G23050|auxin-responsive protein IAA	GO:0043231//intracellular membrane-bounded organelle	-	GO:0080090//regulation of primary metabolic process;GO:0009628//response to abiotic stimulus;GO:0010468//regulation of gene expression;GO:0009733//response to auxin stimulus;GO:0006351//transcription, DNA-dependent;GO:2000112	gi|242086142|ref|XP_002443496.1|/6.07759e-81/hypothetical protein SORBIDRAFT_08g020580 [Sorghum bicolor]
CL8467.Contig2_All	2994	2486	0.8804	101.755	3647	0.8721	170.831	2116	0.8587	94.9791	786	0.8514	38.8148	1164	0.8878	55.744	3463	0.8858	168.707	2434	0.8601	128.421	1980	0.8778	102.614	K09489|1|0.0|1293|rcu:RCOM_0980870|heat shock 70kDa protein 4	GO:0009506//plasmodesma;GO:0005886//plasma membrane;GO:0005618//cell wall;GO:0005634//nucleus;GO:0005829//cytosol	GO:0005524//ATP binding;GO:0032440//2-alkenal reductase [NAD(P)] activity	GO:0006457//protein folding;GO:0046686//response to cadmium ion;GO:0009408//response to heat;GO:0055114//oxidation-reduction process	gi|359482944|ref|XP_002279789.2|/0/PREDICTED: 97 kDa heat shock protein-like [Vitis vinifera]
CL3651.Contig1_All	2023	2469	0.9303	149.565	3788	0.9619	262.601	3014	0.956	200.222	2526	0.9614	184.614	2930	0.9634	207.668	6236	0.9619	449.617	7600	0.959	593.45	5502	0.9644	422.006	K11294|1|1e-121|405|vvi:100262769|nucleolin	-	-	GO:0010051//xylem and phloem pattern formation	gi|356544468|ref|XP_003540672.1|/6.97336e-116/PREDICTED: uncharacterized protein LOC100779929 [Glycine max]
Unigene3363_All	1777	2468	0.9764	170.201	4154	0.9842	327.84	2910	0.9797	220.074	670	0.9662	55.746	775	0.982	62.5333	160	0.8779	13.133	75	0.6297	6.66715	357	0.9775	31.1728	K01188|1|1e-155|548|osa:4338560|beta-glucosidase [EC:3.2.1.21];K05350|2|3e-125|447|smo:SELMODRAFT_185578|beta-glucosidase [EC:3.2.1.21]	GO:0005576//extracellular region	GO:0004553//hydrolase activity, hydrolyzing O-glycosyl compounds	GO:0008152//metabolic process	gi|359480303|ref|XP_002267595.2|/9.9281e-177/PREDICTED: beta-glucosidase 11-like [Vitis vinifera]
CL7425.Contig2_All	1373	2463	0.8689	219.836	4846	0.858	494.989	2058	0.8114	201.437	3588	0.8565	386.374	4295	0.7881	448.528	2498	0.8099	265.372	1972	0.858	226.883	2470	0.8325	279.139	K03146|1|4e-152|536|bdi:100841709|thiamine biosynthetic enzyme	GO:0009536//plastid	-	-	gi|357122596|ref|XP_003563001.1|/5.17734e-151/PREDICTED: thiazole biosynthetic enzyme 1-2, chloroplastic-like [Brachypodium distachyon]
CL2642.Contig1_All	1185	2462	0.4852	254.609	3922	0.5646	464.165	1576	0.5308	178.732	878	0.4473	109.547	463	0.4717	56.0222	165	0.2869	20.3095	520	0.4262	69.3188	492	0.5004	64.423	-	-	-	-	gi|148908647|gb|ABR17432.1|/1.70591e-51/unknown [Picea sitchensis]
CL2439.Contig5_All	3424	2454	0.8438	87.8305	4098	0.8651	167.85	2231	0.856	87.5649	9179	0.8274	396.358	8691	0.868	363.943	4447	0.8321	189.438	2710	0.7623	125.026	1970	0.7675	89.2744	K03283|1|0.0|1132|osa:4351875|heat shock 70kDa protein 1/8	GO:0005739//mitochondrion;GO:0009941//chloroplast envelope;GO:0009579//thylakoid;GO:0009570//chloroplast stroma;GO:0005634//nucleus;GO:0048046//apoplast	GO:0005524//ATP binding;GO:0032440//2-alkenal reductase [NAD(P)] activity;GO:0051082//unfolded protein binding	GO:0055114//oxidation-reduction process;GO:0006457//protein folding;GO:0009409//response to cold;GO:0009408//response to heat;GO:0045036//protein targeting to chloroplast;GO:0046686//response to cadmium ion	gi|356559803|ref|XP_003548186.1|/0/PREDICTED: stromal 70 kDa heat shock-related protein, chloroplastic-like [Glycine max]
CL5974.Contig1_All	532	2449	0.938	564.133	2830	0.953	746.033	1843	0.9342	465.562	2977	0.953	827.358	1789	0.9305	482.165	1458	0.9117	399.741	1647	0.9342	489.044	7959	0.9455	2321.35	-	-	GO:0046872//metal ion binding	-	gi|146260447|gb|ABQ14530.1|/4.38289e-30/metallothionein type 2, partial [Typha angustifolia]
CL6279.Contig1_All	4044	2447	0.5223	74.1528	3683	0.5388	127.724	2060	0.5223	68.4574	240	0.4107	8.77458	617	0.5146	21.8762	750	0.5099	27.051	1017	0.5156	39.7261	264	0.4552	10.1295	K10400|1|9e-12|52.0|gmx:100814373|kinesin family member 15;K10405|3|1e-11|71.2|smo:SELMODRAFT_78306|kinesin family member C1	-	-	-	gi|242033601|ref|XP_002464195.1|/0/hypothetical protein SORBIDRAFT_01g013930 [Sorghum bicolor]
Unigene45_All	2433	2423	0.8972	122.044	4790	0.8948	276.106	2069	0.8812	114.283	2386	0.8931	144.996	2604	0.8775	153.46	1995	0.8603	119.601	1711	0.8829	111.09	1282	0.8631	81.7599	K01835|1|0.0|1033|sbi:SORBI_01g010280|phosphoglucomutase [EC:5.4.2.2]	GO:0005886//plasma membrane;GO:0044445//cytosolic part;GO:0009507//chloroplast;GO:0005634//nucleus	GO:0000287//magnesium ion binding;GO:0004614//phosphoglucomutase activity	GO:0046686//response to cadmium ion;GO:0006006//glucose metabolic process;GO:0048229//gametophyte development	gi|335060420|gb|AEH27529.1|/0/putative phosphoglucomutase [Amorphophallus konjac]
CL8713.Contig2_All	844	2421	0.8495	351.526	3441	0.8543	571.775	2214	0.8483	352.533	2433	0.8483	426.212	1768	0.8507	300.356	2813	0.846	486.138	2149	0.8649	402.217	3331	0.8495	612.388	K02896|1|2e-80|296|osa:4327483|large subunit ribosomal protein L24e	GO:0005739//mitochondrion;GO:0005730//nucleolus;GO:0009507//chloroplast;GO:0022625//cytosolic large ribosomal subunit;GO:0005886//plasma membrane	-	GO:0048467//gynoecium development;GO:0009734//auxin mediated signaling pathway	gi|115440671|ref|NP_001044615.1|/2.57488e-79/Os01g0815800 [Oryza sativa Japonica Group]
Unigene5124_All	2565	2416	0.9789	115.429	4672	0.9934	255.446	1270	0.9754	66.5396	6	0.0955	0.345852	12	0.2016	0.670797	13	0.1805	0.739245	5	0.0585	0.307928	35	0.4004	2.11726	K13680|1|3e-122|437|smo:SELMODRAFT_230176|beta-mannan synthase [EC:2.4.1.32]	GO:0005794//Golgi apparatus;GO:0005634//nucleus	GO:0016759//cellulose synthase activity	GO:0042546//cell wall biogenesis	gi|225443288|ref|XP_002274399.1|/0/PREDICTED: probable xyloglucan glycosyltransferase 5 [Vitis vinifera]
CL2686.Contig4_All	6448	2414	0.9744	45.8793	3205	0.9694	69.7085	1964	0.9648	40.9337	1323	0.9552	30.3362	1385	0.9468	30.798	2071	0.9591	46.8476	1810	0.9369	44.3425	1147	0.9358	27.6015	K10592|1|0.0|2704|bdi:100821130|E3 ubiquitin-protein ligase HUWE1 [EC:6.3.2.19]	-	GO:0016874//ligase activity	GO:0006464//cellular protein modification process	gi|218186751|gb|EEC69178.1|/0/hypothetical protein OsI_38149 [Oryza sativa Indica Group]
CL439.Contig2_All	2533	2406	0.9068	116.403	3934	0.8776	217.812	2284	0.8958	121.178	2109	0.8776	123.103	2641	0.8887	149.496	4446	0.8658	256.016	3563	0.878	222.201	1435	0.8618	87.9045	-	GO:0005622//intracellular;GO:0005886//plasma membrane	GO:0005215//transporter activity	GO:0006810//transport	gi|102139892|gb|ABF70041.1|/0/phosphatidylinositol transfer protein, putative [Musa acuminata]
Unigene6581_All	1646	2404	0.9757	178.982	3459	0.9824	294.716	186	0.8706	15.1861	101	0.7382	9.07231	84	0.8463	7.31723	67	0.7114	5.93714	111	0.6829	10.6527	337	0.935	31.7683	K15397|1|5e-179|625|gmx:100797395|3-ketoacyl-CoA synthase [EC:2.3.1.-]	GO:0016020//membrane	GO:0016747//transferase activity, transferring acyl groups other than amino-acyl groups	GO:0006633//fatty acid biosynthetic process;GO:0009409//response to cold;GO:0009416//response to light stimulus	gi|356535919|ref|XP_003536489.1|/3.31945e-179/PREDICTED: 3-ketoacyl-CoA synthase 11-like [Glycine max]
CL938.Contig2_All	2436	2382	0.9257	119.831	3350	0.9072	192.864	2000	0.9421	110.336	2448	0.9401	148.58	3865	0.9323	227.494	13298	0.9594	796.236	8220	0.9388	533.041	5149	0.961	327.974	K04079|1|0.0|1280|pop:POPTR_592912|molecular chaperone HtpG	GO:0005829//cytosol;GO:0005618//cell wall;GO:0005886//plasma membrane	GO:0005524//ATP binding;GO:0051082//unfolded protein binding	GO:0006457//protein folding;GO:0009408//response to heat;GO:0046685//response to arsenic-containing substance;GO:0009644//response to high light intensity;GO:0042542//response to hydrogen peroxide;GO:0009816//defense response to bacterium, incompatible interaction	gi|224134805|ref|XP_002327494.1|/0/predicted protein [Populus trichocarpa]
CL1828.Contig3_All	2094	2376	0.9269	139.051	3531	0.9288	236.485	2081	0.9241	133.555	1736	0.915	122.574	1790	0.9002	122.567	1373	0.8945	95.6371	1913	0.8973	144.313	701	0.8926	51.944	-	-	-	-	gi|462394202|gb|EMJ00106.1|/3.89786e-66/hypothetical protein PRUPE_ppa023582mg [Prunus persica]
CL7944.Contig1_All	2116	2373	0.896	137.432	3101	0.9362	205.527	1564	0.9069	99.3311	623	0.7732	43.531	544	0.7703	36.8621	485	0.775	33.4317	669	0.8214	49.9432	991	0.8058	72.6695	K00873|1|0.0|910|vvi:100255934|pyruvate kinase [EC:2.7.1.40]	GO:0005737//cytoplasm;GO:0005886//plasma membrane	GO:0004743//pyruvate kinase activity;GO:0030955//potassium ion binding;GO:0005524//ATP binding;GO:0000287//magnesium ion binding	GO:0046686//response to cadmium ion;GO:0016310//phosphorylation;GO:0006096//glycolysis	gi|7271955|gb|AAF44707.1|/0/cytosolic pyruvate kinase [Lilium longiflorum]
CL1291.Contig6_All	3042	2372	0.9421	95.5565	4059	0.9629	187.13	2903	0.9415	128.248	808	0.8711	39.2716	834	0.884	39.3101	529	0.881	25.3647	600	0.8462	31.1572	2153	0.9165	109.819	K00695|1|0.0|1370|zma:542247|sucrose synthase [EC:2.4.1.13]	GO:0005773//vacuole;GO:0005886//plasma membrane	GO:0016157//sucrose synthase activity	GO:0009409//response to cold;GO:0005985//sucrose metabolic process;GO:0046686//response to cadmium ion;GO:0010037//response to carbon dioxide;GO:0006970//response to osmotic stress;GO:0009058//biosynthetic process;GO:0009413//response to flooding	gi|3915052|sp|Q41608.1|SUS1_TULGE/0/RecName: Full=Sucrose synthase 1; AltName: Full=Sucrose-UDP glucosyltransferase 1
CL2953.Contig1_All	5944	2360	0.9778	48.6562	3273	0.9914	77.2236	2135	0.987	48.2707	3181	0.9823	79.1245	2777	0.9827	66.9876	8043	0.985	197.366	8599	0.9817	228.526	5972	0.9761	155.896	K03006|1|0.0|3225|vvi:100264310|DNA-directed RNA polymerase II subunit RPB1 [EC:2.7.7.6]	GO:0009506//plasmodesma;GO:0005665//DNA-directed RNA polymerase II, core complex;GO:0009507//chloroplast;GO:0005773//vacuole	GO:0003899//DNA-directed RNA polymerase activity;GO:0003677//DNA binding;GO:0005515//protein binding	GO:0016926//protein desumoylation;GO:0010228//vegetative to reproductive phase transition of meristem;GO:0031047//gene silencing by RNA;GO:0000394//RNA splicing, via endonucleolytic cleavage and ligation;GO:0006306//DNA methylation;GO:0050665//hydrogen peroxide biosynthetic process;GO:0006366//transcription from RNA polymerase II promoter	gi|225459758|ref|XP_002285900.1|/0/PREDICTED: DNA-directed RNA polymerase II subunit RPB1-like [Vitis vinifera]
CL8143.Contig1_All	2832	2360	0.9749	102.123	3259	0.9848	161.389	1740	0.9636	82.5696	6647	0.976	347.023	7914	0.9922	400.682	1164	0.9537	59.9504	1472	0.9393	82.1071	657	0.9308	35.997	K04079|1|0.0|1293|vvi:100264968|molecular chaperone HtpG	GO:0005774//vacuolar membrane;GO:0009941//chloroplast envelope;GO:0005829//cytosol;GO:0009570//chloroplast stroma;GO:0005886//plasma membrane;GO:0005739//mitochondrion	GO:0051082//unfolded protein binding;GO:0005524//ATP binding	GO:0006457//protein folding;GO:0009414//response to water deprivation;GO:0009793//embryo development ending in seed dormancy;GO:0010157//response to chlorate;GO:0009651//response to salt stress;GO:0009658//chloroplast organization;GO:0009408//response to heat;GO:0009704//de-etiolation;GO:0045037//protein import into chloroplast stroma;GO:0048481//ovule development	gi|462422600|gb|EMJ26863.1|/0/hypothetical protein PRUPE_ppa001590mg [Prunus persica]
Unigene110_All	1298	2359	0.9545	222.719	4468	0.9915	482.749	1834	0.963	189.884	2122	0.9661	241.711	1654	0.9368	182.708	513	0.9492	57.6468	678	0.9361	82.5128	771	0.9414	92.1667	K12451|1|8e-147|518|vvi:100254814|3,5-epimerase/4-reductase [EC:5.1.3.- 1.1.1.-]	GO:0005829//cytosol;GO:0009506//plasmodesma;GO:0009536//plastid;GO:0005886//plasma membrane;GO:0048046//apoplast	GO:0008830//dTDP-4-dehydrorhamnose 3,5-epimerase activity;GO:0008831//dTDP-4-dehydrorhamnose reductase activity;GO:0010490//UDP-4-keto-rhamnose-4-keto-reductase activity;GO:0010489//UDP-4-keto-6-deoxy-glucose-3,5-epimerase activity;GO:0000166//nucleotide binding	GO:0045226//extracellular polysaccharide biosynthetic process;GO:0010253//UDP-rhamnose biosynthetic process;GO:0019305//dTDP-rhamnose biosynthetic process	gi|326502516|dbj|BAJ95321.1|/1.88122e-147/predicted protein [Hordeum vulgare subsp. vulgare]
CL7656.Contig2_All	1762	2359	0.9415	164.069	1155	0.9336	91.9304	753	0.9404	57.4319	1616	0.9427	135.601	713	0.941	58.0204	819	0.9177	67.797	925	0.9347	82.9282	254	0.8933	22.3677	K01369|1|0.0|757|zma:542609|legumain [EC:3.4.22.34]	GO:0000323//lytic vacuole	GO:0004197//cysteine-type endopeptidase activity	GO:0006508//proteolysis	gi|93139442|gb|ABF00019.1|/0/legumain precursor [Saccharum officinarum]
CL6015.Contig2_All	1310	2349	0.9092	219.744	3670	0.9206	392.896	1831	0.9115	187.837	365	0.842	41.1953	396	0.9061	43.3432	295	0.7985	32.8461	255	0.8214	30.7493	451	0.8771	53.4195	K00856|1|5e-175|612|pop:POPTR_720292|adenosine kinase [EC:2.7.1.20]	GO:0005829//cytosol;GO:0009507//chloroplast;GO:0005886//plasma membrane;GO:0048046//apoplast	GO:0004001//adenosine kinase activity;GO:0005507//copper ion binding;GO:0016773//phosphotransferase activity, alcohol group as acceptor	GO:0006169//adenosine salvage;GO:0080094//response to trehalose-6-phosphate stimulus;GO:0006167//AMP biosynthetic process;GO:0016310//phosphorylation;GO:0046686//response to cadmium ion	gi|118484212|gb|ABK93986.1|/4.07467e-174/unknown [Populus trichocarpa]
Unigene5906_All	3283	2348	0.9327	87.646	3619	0.9549	154.597	1888	0.9269	77.285	900	0.9254	40.532	997	0.9312	43.5433	1799	0.9421	79.9269	1712	0.9373	82.3757	1417	0.9391	66.972	K12392|1|2e-19|97.1|ppp:PHYPADRAFT_225918|AP-1 complex subunit beta-1	GO:0030126//COPI vesicle coat	GO:0005198//structural molecule activity	GO:0016192//vesicle-mediated transport;GO:0006886//intracellular protein transport	gi|225429750|ref|XP_002282410.1|/0/PREDICTED: coatomer subunit beta-1 [Vitis vinifera]
CL1004.Contig2_All	3473	2313	0.8177	81.6161	3078	0.8719	124.293	1863	0.8575	72.0895	769	0.82	32.7377	1542	0.8704	63.6615	2145	0.8529	90.0856	1719	0.854	78.1875	988	0.835	44.1414	K03163|1|0.0|1101|vvi:100244754|DNA topoisomerase I [EC:5.99.1.2]	GO:0005730//nucleolus;GO:0031298//replication fork protection complex	GO:0003917//DNA topoisomerase type I activity	GO:0010016//shoot system morphogenesis;GO:0009791//post-embryonic development;GO:0006265//DNA topological change;GO:0048608//reproductive structure development;GO:0048507//meristem development;GO:0007059//chromosome segregation;GO:0006338//chromatin remodeling;GO:0009887//organ morphogenesis;GO:0006260//DNA replication;GO:0050793//regulation of developmental process	gi|225446979|ref|XP_002265386.1|/0/PREDICTED: DNA topoisomerase 1-like [Vitis vinifera]
CL6537.Contig2_All	2160	2312	0.8306	131.171	4493	0.8727	291.72	2935	0.8468	182.607	2062	0.8394	141.144	2497	0.8648	165.753	2896	0.8694	195.559	4466	0.8681	326.611	3183	0.8685	228.653	K13679|1|0.0|863|vvi:100243677|granule-bound starch synthase [EC:2.4.1.242]	-	GO:0009011//starch synthase activity	GO:0009250//glucan biosynthetic process	gi|356943679|gb|ADZ30929.4|/0/granule bound starch synthase [Musa acuminata AAA Group]
CL2228.Contig3_All	1720	2290	0.8919	163.159	3355	0.8919	273.557	2173	0.889	169.783	1208	0.8733	103.84	1685	0.8936	140.465	2010	0.8988	170.451	1993	0.8506	183.04	1837	0.8878	165.72	K13199|1|3e-76|284|osa:4324661|plasminogen activator inhibitor 1 RNA-binding protein	GO:0005739//mitochondrion	-	-	gi|125571861|gb|EAZ13376.1|/3.62421e-77/hypothetical protein OsJ_03294 [Oryza sativa Japonica Group]
Unigene3357_All	2411	2288	0.9793	116.296	3497	0.9813	203.414	1570	0.9656	87.5118	1607	0.9735	98.5473	3001	0.983	178.47	1284	0.9585	77.6784	1205	0.9614	78.9507	1415	0.9656	91.0654	K00276|1|0.0|1348|rcu:RCOM_0024700|primary-amine oxidase [EC:1.4.3.21]	GO:0005777//peroxisome	GO:0008131//primary amine oxidase activity;GO:0005507//copper ion binding;GO:0048038//quinone binding	GO:0009308//amine metabolic process;GO:0055114//oxidation-reduction process	gi|359495915|ref|XP_002273532.2|/0/PREDICTED: copper methylamine oxidase-like [Vitis vinifera]
CL3252.Contig1_All	966	2281	0.9265	289.37	3107	0.9265	451.073	1033	0.8716	143.71	527	0.8634	80.6603	985	0.9296	146.203	360	0.8106	54.3573	430	0.8623	70.3165	249	0.8085	39.996	K08818|1|3e-11|67.4|vvi:100246062|cell division cycle 2-like [EC:2.7.11.22];K13118|2|2e-07|54.7|cre:CHLREDRAFT_17930|protein DGCR14	GO:0005886//plasma membrane;GO:0005773//vacuole	-	-	gi|115459618|ref|NP_001053409.1|/2.9053e-72/Os04g0533300 [Oryza sativa Japonica Group]
Unigene2566_All	4864	2280	0.9295	57.4442	3571	0.9613	102.963	2200	0.9404	60.7845	1126	0.9488	34.2272	1613	0.9535	47.5486	1660	0.9336	49.7791	3415	0.9562	110.908	2354	0.9488	75.0943	K12843|1|7e-52|205|vvi:100248403|U4/U6 small nuclear ribonucleoprotein PRP3;K05681|3|6e-51|202|cme:CMS467C|ATP-binding cassette, subfamily G (WHITE), member 2	GO:0016020//membrane	GO:0015416//organic phosphonate transmembrane-transporting ATPase activity;GO:0005524//ATP binding	GO:0006200//ATP catabolic process	gi|413926159|gb|AFW66091.1|/0/hypothetical protein ZEAMMB73_361265 [Zea mays]
CL10495.Contig2_All	1887	2275	0.3249	147.745	3061	0.3778	227.496	1448	0.3365	103.124	2645	0.3778	207.243	2406	0.3376	182.819	3121	0.3725	241.243	3732	0.3031	312.418	1900	0.2353	156.234	K03781|1|0.0|907|osa:4328073|catalase [EC:1.11.1.6]	GO:0009514//glyoxysome;GO:0005739//mitochondrion	GO:0046872//metal ion binding;GO:0020037//heme binding;GO:0004096//catalase activity	GO:0042744//hydrogen peroxide catabolic process;GO:0055114//oxidation-reduction process	gi|406870051|gb|AFS65099.1|/0/catalase 2 [Elaeis guineensis]
Unigene9025_All	786	2261	0.313	352.519	4106	0.313	732.621	1796	0.3142	307.077	440	0.3041	82.7668	482	0.2977	87.9269	1403	0.313	260.356	985	0.3104	197.961	1066	0.3104	210.44	K14306|1|5e-11|66.2|vcn:VOLCADRAFT_105669|nuclear pore complex protein Nup62	-	-	-	gi|40287520|gb|AAR83874.1|/4.69835e-16/induced stolon tip protein [Capsicum annuum]
CL2857.Contig1_All	2065	2255	0.9327	133.823	4398	0.9424	298.688	2462	0.937	160.226	4595	0.9404	328.997	5206	0.9404	361.478	6157	0.9419	434.892	5950	0.9395	455.159	7106	0.9385	533.949	K00053|1|0.0|954|pop:POPTR_817858|ketol-acid reductoisomerase [EC:1.1.1.86]	GO:0005829//cytosol;GO:0005618//cell wall;GO:0005739//mitochondrion;GO:0009941//chloroplast envelope;GO:0009570//chloroplast stroma;GO:0048046//apoplast	GO:0005507//copper ion binding;GO:0004455//ketol-acid reductoisomerase activity;GO:0000287//magnesium ion binding;GO:0070402//NADPH binding;GO:0016853//isomerase activity;GO:0042803//protein homodimerization activity	GO:0055114//oxidation-reduction process;GO:0006164//purine nucleotide biosynthetic process;GO:0009651//response to salt stress;GO:0009097//isoleucine biosynthetic process;GO:0009099//valine biosynthetic process;GO:0006096//glycolysis;GO:0006094//gluconeogenesis;GO:0046686//response to cadmium ion	gi|462407261|gb|EMJ12595.1|/0/hypothetical protein PRUPE_ppa003271mg [Prunus persica]
CL1167.Contig4_All	1127	2242	0.7666	243.79	4295	0.795	534.469	2739	0.7587	326.612	5638	0.8172	739.652	4361	0.7817	554.829	6478	0.7977	838.397	8627	0.7782	1209.21	6283	0.8172	865.043	K07977|1|2e-99|360|osa:4334545|Arf/Sar family, other	GO:0005739//mitochondrion;GO:0005773//vacuole;GO:0005886//plasma membrane	GO:0005507//copper ion binding;GO:0016787//hydrolase activity;GO:0005525//GTP binding	GO:0007264//small GTPase mediated signal transduction;GO:0006471//protein ADP-ribosylation;GO:0006886//intracellular protein transport;GO:0046686//response to cadmium ion	gi|449446863|ref|XP_004141190.1|/3.17427e-100/PREDICTED: ADP-ribosylation factor 1-like [Cucumis sativus]
CL2405.Contig3_All	437	2233	0.9405	626.198	1214	0.9382	389.601	698	0.9382	214.654	2992	0.9405	1012.29	2752	0.9359	902.951	2556	0.9314	853.124	2091	0.8856	755.855	3004	0.8627	1066.63	-	-	-	-	gi|470119631|ref|XP_004295914.1|/9.85018e-06/PREDICTED: uncharacterized protein LOC101313594 [Fragaria vesca subsp. vesca]
CL10038.Contig2_All	1236	2232	0.89	221.3	3445	0.9118	390.889	3086	0.8972	335.538	2148	0.86	256.946	2653	0.9102	307.763	2134	0.9118	251.831	1379	0.9142	176.243	1768	0.9094	221.952	K01759|1|1e-143|508|vvi:100257313|lactoylglutathione lyase [EC:4.4.1.5]	GO:0009941//chloroplast envelope;GO:0005773//vacuole;GO:0005777//peroxisome;GO:0005886//plasma membrane	GO:0046872//metal ion binding;GO:0004462//lactoylglutathione lyase activity	GO:0046686//response to cadmium ion	gi|332629595|dbj|BAK22529.1|/8.78904e-147/glyoxalase I homolog 1 [Allium cepa]
CL810.Contig3_All	686	2230	0.9125	398.369	2411	0.9125	492.897	2667	0.9169	522.472	300	0.8149	64.6582	176	0.6997	36.7863	753	0.8601	160.104	1000	0.8542	230.272	2275	0.9038	514.578	-	GO:0016023//cytoplasmic membrane-bounded vesicle	-	-	gi|380039449|gb|AFD32277.1|/1.10032e-36/stigma/style cysteine-rich adhesin [Lilium hybrid cultivar]
CL5122.Contig2_All	3539	2225	0.9949	77.0467	3156	0.9898	125.066	1281	0.9864	48.6444	165	0.677	6.89334	325	0.9231	13.1674	382	0.859	15.744	273	0.7225	12.1856	160	0.7268	7.0151	K10400|1|2e-08|50.8|vvi:100255624|kinesin family member 15;K06675|4|8e-07|55.1|ppp:PHYPADRAFT_111974|structural maintenance of chromosome 4	-	-	-	gi|147790037|emb|CAN60525.1|/0/hypothetical protein VITISV_000522 [Vitis vinifera]
CL9528.Contig1_All	1727	2222	0.8576	157.673	3455	0.8801	280.568	2301	0.8576	179.056	1765	0.8807	151.105	1576	0.8778	130.846	1863	0.8703	157.345	2056	0.8628	188.06	2816	0.8836	253.008	K05863|1|0.0|633|vvi:100260298|solute carrier family 25 (mitochondrial adenine nucleotide translocator), member 4/5/6/31	GO:0005774//vacuolar membrane;GO:0009941//chloroplast envelope;GO:0005743//mitochondrial inner membrane;GO:0016021//integral to membrane;GO:0005618//cell wall;GO:0005794//Golgi apparatus;GO:0005730//nucleolus;GO:0005829//cytosol;GO:0005856//cytoskeleton;GO:0009506//plasmodesma;GO:0005886//plasma membrane	GO:0005471//ATP:ADP antiporter activity;GO:0005507//copper ion binding;GO:0005524//ATP binding;GO:0005200//structural constituent of cytoskeleton	GO:0007010//cytoskeleton organization;GO:0051788//response to misfolded protein;GO:0009853//photorespiration;GO:0006094//gluconeogenesis;GO:0010498//proteasomal protein catabolic process;GO:0080129//proteasome core complex assembly;GO:0048767//root hair elongation;GO:0006511//ubiquitin-dependent protein catabolic process;GO:0015865//purine nucleotide transport;GO:0055085//transmembrane transport	gi|225435480|ref|XP_002285503.1|/4.17442e-180/PREDICTED: ADP,ATP carrier protein, mitochondrial-like [Vitis vinifera]
Unigene6061_All	1816	2220	0.6487	149.81	2577	0.6757	199.013	1800	0.6404	133.205	321	0.6233	26.1346	350	0.6327	27.6344	68	0.5105	5.46167	177	0.6278	15.3966	277	0.6608	23.6678	K01184|1|3e-27|121|ath:AT3G15720|polygalacturonase [EC:3.2.1.15]	GO:0005576//extracellular region;GO:0016023//cytoplasmic membrane-bounded vesicle;GO:0005618//cell wall	GO:0004650//polygalacturonase activity	GO:0005975//carbohydrate metabolic process	gi|255537567|ref|XP_002509850.1|/7.57045e-172/polygalacturonase, putative [Ricinus communis]
CL340.Contig2_All	865	2217	0.2185	314.09	3815	0.2763	618.531	854	0.3249	132.68	16	0.1526	2.73483	49	0.2682	8.12227	28	0.1491	4.72144	45	0.2139	8.21793	32	0.1572	5.74022	K11323|1|3e-14|77.4|vcn:VOLCADRAFT_121342|histone arginine demethylase JMJD6 [EC:1.14.11.-]	-	-	-	gi|358344028|ref|XP_003636096.1|/2.40945e-19/hypothetical protein MTR_027s0011 [Medicago truncatula]
CL9709.Contig3_All	1436	2216	0.9213	189.112	3254	0.922	317.794	1664	0.9241	155.727	1410	0.9164	145.175	1424	0.922	142.185	809	0.913	82.1725	928	0.9157	102.084	1478	0.9171	159.703	K00927|1|0.0|699|pop:POPTR_564181|phosphoglycerate kinase [EC:2.7.2.3]	GO:0005886//plasma membrane;GO:0005634//nucleus;GO:0048046//apoplast	GO:0004618//phosphoglycerate kinase activity	GO:0016310//phosphorylation;GO:0006096//glycolysis	gi|211906450|gb|ACJ11718.1|/0/phosphoglycerate kinase [Gossypium hirsutum]
Unigene920_All	1156	2215	0.9576	234.812	3035	0.9308	368.2	3138	0.9403	364.804	1765	0.9161	225.742	1797	0.8538	222.888	604	0.9048	76.21	1128	0.8452	154.141	2286	0.9247	306.841	K00799|1|2e-84|311|vvi:100245065|glutathione S-transferase [EC:2.5.1.18]	-	GO:0016829//lyase activity;GO:0016740//transferase activity	GO:0009628//response to abiotic stimulus;GO:0042221//response to chemical stimulus;GO:0009791//post-embryonic development	gi|225424859|ref|XP_002273830.1|/2.133e-83/PREDICTED: glutathione S-transferase U17 isoform 1 [Vitis vinifera]
CL1643.Contig4_All	2258	2207	0.5611	119.78	3971	0.5505	246.637	2059	0.5372	122.545	1421	0.5248	93.0457	2261	0.5447	143.573	3706	0.5425	239.394	4541	0.5469	317.683	3359	0.5483	230.824	K03283|1|0.0|1220|vvi:100253562|heat shock 70kDa protein 1/8	GO:0005618//cell wall;GO:0005730//nucleolus;GO:0009941//chloroplast envelope;GO:0005773//vacuole;GO:0022626//cytosolic ribosome;GO:0005886//plasma membrane;GO:0048046//apoplast	GO:0005524//ATP binding;GO:0032440//2-alkenal reductase [NAD(P)] activity	GO:0009615//response to virus;GO:0055114//oxidation-reduction process;GO:0009409//response to cold;GO:0009408//response to heat;GO:0009617//response to bacterium;GO:0046686//response to cadmium ion;GO:0080167//response to karrikin	gi|225434984|ref|XP_002284008.1|/0/PREDICTED: heat shock cognate 70 kDa protein isoform 1 [Vitis vinifera]
Unigene5263_All	796	2204	0.8618	339.315	2961	0.8932	521.685	1933	0.8807	326.349	4230	0.9435	785.694	2991	0.9095	538.766	2843	0.8794	520.951	2852	0.8869	565.982	3169	0.8882	617.737	K05765|1|5e-63|239|vvi:100246819|cofilin	GO:0005739//mitochondrion;GO:0015629//actin cytoskeleton;GO:0009507//chloroplast;GO:0005634//nucleus;GO:0005886//plasma membrane	GO:0003779//actin binding	GO:0006979//response to oxidative stress;GO:0030042//actin filament depolymerization;GO:0042742//defense response to bacterium;GO:0009870//defense response signaling pathway, resistance gene-dependent;GO:0046686//response to cadmium ion	gi|374256017|gb|AEZ00870.1|/1.0545e-63/putative actin depolymerizing factor protein, partial [Elaeis guineensis]
CL9426.Contig1_All	710	2199	0.7254	379.552	3675	0.7338	725.909	2107	0.7324	398.814	2558	0.7563	532.682	3240	0.7324	654.31	2039	0.7197	418.882	2216	0.7296	493.035	2697	0.7324	589.409	-	-	-	-	gi|225438946|ref|XP_002284176.1|/4.15049e-34/PREDICTED: uncharacterized protein At2g23090 isoform 1 [Vitis vinifera]
CL5348.Contig2_All	836	2196	0.2022	321.907	2451	0.2022	411.169	1737	0.2022	279.227	6062	0.2022	1072.1	5035	0.2022	863.556	984	0.2022	171.681	994	0.2022	187.822	700	0.2022	129.923	-	-	-	-	gi|38532363|gb|AAR23420.1|/3.13644e-45/ASR protein [Ginkgo biloba]
CL6147.Contig3_All	931	2193	0.9667	288.665	430	0.9388	64.7742	39	0.6939	5.62962	136	0.8153	21.5981	245	0.87	37.7323	2	0.1053	0.313338	9	0.2105	1.52707	1	0.0526	0.166665	K01166|1|1e-94|344|rcu:RCOM_0836480|ribonuclease T2 [EC:3.1.27.1]	GO:0071944//cell periphery	GO:0003723//RNA binding;GO:0033897//ribonuclease T2 activity	GO:0009987//cellular process;GO:0006950//response to stress	gi|532754|gb|AAA21135.1|/8.79874e-95/RNase NE [Nicotiana alata]
CL5780.Contig2_All	2344	2179	0.9053	113.921	3366	0.9305	201.391	1610	0.8861	92.3065	161	0.7905	10.1553	191	0.8682	11.6835	488	0.881	30.3665	297	0.8059	20.0154	512	0.8801	33.8927	-	-	-	-	gi|413946241|gb|AFW78890.1|/1.70741e-142/calmodulin binding protein isoform 1 [Zea mays]
CL2251.Contig3_All	1774	2170	0.9138	149.903	3396	0.925	268.471	2241	0.9138	169.767	724	0.8861	60.3408	763	0.8788	61.6692	429	0.8529	35.2725	1679	0.9166	149.508	721	0.8433	63.0632	K00975|1|0.0|891|pop:POPTR_573143|glucose-1-phosphate adenylyltransferase [EC:2.7.7.27]	GO:0005829//cytosol;GO:0030931//heterotetrameric ADPG pyrophosphorylase complex;GO:0009501//amyloplast;GO:0009570//chloroplast stroma;GO:0048046//apoplast	GO:0008878//glucose-1-phosphate adenylyltransferase activity	GO:0048573//photoperiodism, flowering;GO:0019252//starch biosynthetic process;GO:0005978//glycogen biosynthetic process	gi|224131934|ref|XP_002321214.1|/0/predicted protein [Populus trichocarpa]
Unigene7512_All	755	2162	0.2834	350.924	3459	0.2848	642.52	1737	0.2861	309.184	645	0.2821	126.31	723	0.2808	137.306	2630	0.2848	508.091	1587	0.2834	332.044	890	0.2689	182.91	K14306|1|5e-11|66.2|vcn:VOLCADRAFT_105669|nuclear pore complex protein Nup62	-	-	-	gi|40287520|gb|AAR83874.1|/4.36034e-16/induced stolon tip protein [Capsicum annuum]
Unigene1850_All	1117	2156	0.9382	236.538	3780	0.9722	474.593	1827	0.9409	219.811	5277	0.9579	698.49	4451	0.9588	571.349	1525	0.9373	199.136	1254	0.9606	177.342	1922	0.9409	266.99	K03386|1|4e-112|402|aly:ARALYDRAFT_908552|peroxiredoxin (alkyl hydroperoxide reductase subunit C) [EC:1.11.1.15]	GO:0009941//chloroplast envelope;GO:0048046//apoplast;GO:0010319//stromule;GO:0005829//cytosol;GO:0009570//chloroplast stroma;GO:0009579//thylakoid;GO:0005739//mitochondrion	GO:0005515//protein binding;GO:0051920//peroxiredoxin activity;GO:0004601//peroxidase activity	GO:0009750//response to fructose stimulus;GO:0019684//photosynthesis, light reaction;GO:0031348//negative regulation of defense response;GO:0006098//pentose-phosphate shunt;GO:0009595//detection of biotic stimulus;GO:0042744//hydrogen peroxide catabolic process;GO:0000038//very long-chain fatty acid metabolic process;GO:0009867//jasmonic acid mediated signaling pathway;GO:0009697//salicylic acid …	gi|297806653|ref|XP_002871210.1|/5.15719e-111/hypothetical protein ARALYDRAFT_908552 [Arabidopsis lyrata subsp. lyrata]
CL8396.Contig1_All	3649	2150	0.9844	72.2053	3044	0.9907	116.991	2124	0.9841	78.2248	2422	0.9942	98.1356	2399	0.9984	94.2657	774	0.9748	30.9385	958	0.9649	41.4723	1096	0.9786	46.6048	K05666|1|3e-126|451|olu:OSTLU_35503|ATP-binding cassette, subfamily C (CFTR/MRP), member 2;K02021|3|3e-34|146|ppp:PHYPADRAFT_115784|putative ABC transport system ATP-binding protein;K05658|4|6e-31|135|ath:AT3G28345|ATP-binding cassette, subfamily B (MDR/TAP), member 1	GO:0000325//plant-type vacuole;GO:0005774//vacuolar membrane;GO:0005794//Golgi apparatus;GO:0009506//plasmodesma;GO:0005886//plasma membrane	GO:0000166//nucleotide binding;GO:0016491//oxidoreductase activity;GO:0008517//folic acid transporter activity;GO:0042626//ATPase activity, coupled to transmembrane movement of substances	GO:0009611//response to wounding;GO:0009414//response to water deprivation;GO:0010118//stomatal movement;GO:0009624//response to nematode;GO:0006855//drug transmembrane transport;GO:0034976//response to endoplasmic reticulum stress;GO:0009627//systemic acquired resistance	gi|413948098|gb|AFW80747.1|/0/hypothetical protein ZEAMMB73_402927 [Zea mays]
CL2452.Contig4_All	2476	2149	0.8304	106.363	4011	0.836	227.188	2011	0.8138	109.15	956	0.8243	57.0865	1182	0.83	68.4485	732	0.7944	43.1214	943	0.8114	60.1627	1090	0.809	68.3078	-	GO:0016023//cytoplasmic membrane-bounded vesicle;GO:0005794//Golgi apparatus;GO:0005634//nucleus;GO:0005886//plasma membrane	GO:0008270//zinc ion binding;GO:0008168//methyltransferase activity	GO:0032259//methylation	gi|293337155|ref|NP_001167736.1|/0/uncharacterized protein LOC100381424 [Zea mays]
Unigene6037_All	869	2135	0.9183	301.081	3353	0.9413	541.124	2084	0.9217	322.286	3326	0.9367	565.886	2825	0.9275	466.118	4676	0.9298	784.851	4591	0.931	834.553	6267	0.9425	1119.01	K02866|1|6e-120|428|vvi:100262228|large subunit ribosomal protein L10e	GO:0005730//nucleolus;GO:0009941//chloroplast envelope;GO:0005773//vacuole;GO:0022625//cytosolic large ribosomal subunit;GO:0005886//plasma membrane	GO:0003735//structural constituent of ribosome	GO:0006412//translation;GO:0071493//cellular response to UV-B;GO:0032502//developmental process	gi|225434307|ref|XP_002264609.1|/7.8299e-119/PREDICTED: 60S ribosomal protein L10 [Vitis vinifera]
CL7164.Contig3_All	1281	2133	0.9875	204.055	2928	0.9992	320.557	1609	0.9469	168.799	266	0.9009	30.7014	272	0.929	30.4451	572	0.9001	65.1298	759	0.8845	93.5963	975	0.8946	118.1	K01823|1|3e-122|436|gmx:100789313|isopentenyl-diphosphate delta-isomerase [EC:5.3.3.2]	GO:0009507//chloroplast;GO:0005829//cytosol;GO:0005739//mitochondrion	GO:0016787//hydrolase activity;GO:0004452//isopentenyl-diphosphate delta-isomerase activity	GO:0009908//flower development;GO:0009240//isopentenyl diphosphate biosynthetic process	gi|35186998|gb|AAQ84167.1|/3.50209e-122/isopentenyl pyrophosphate isomerase [Pueraria montana var. lobata]
CL1344.Contig2_All	1337	2125	0.8975	194.775	3190	0.902	334.613	1777	0.8975	178.616	1725	0.902	190.758	1384	0.8975	148.423	2134	0.9013	232.807	2825	0.8998	333.775	3884	0.902	450.757	K00026|1|7e-160|561|gmx:100777296|malate dehydrogenase [EC:1.1.1.37]	GO:0005618//cell wall;GO:0005739//mitochondrion;GO:0009507//chloroplast;GO:0016020//membrane;GO:0048046//apoplast	GO:0005507//copper ion binding;GO:0030060//L-malate dehydrogenase activity;GO:0000166//nucleotide binding	GO:0009651//response to salt stress;GO:0042742//defense response to bacterium;GO:0009409//response to cold;GO:0006108//malate metabolic process;GO:0006099//tricarboxylic acid cycle;GO:0044262//cellular carbohydrate metabolic process;GO:0046686//response to cadmium ion	gi|356517066|ref|XP_003527211.1|/8.48938e-159/PREDICTED: malate dehydrogenase, mitochondrial-like [Glycine max]
Unigene884_All	3390	2120	0.9832	76.6374	2893	0.9864	119.683	1919	0.9622	76.0745	691	0.9531	30.1373	1342	0.995	56.761	4034	0.9873	173.568	4048	0.99	188.628	1891	0.9743	86.5538	K10400|1|5e-17|89.0|cme:CMO070C|kinesin family member 15;K09291|3|1e-15|84.3|mtr:MTR_2g063480|nucleoprotein TPR	GO:0005794//Golgi apparatus;GO:0005576//extracellular region;GO:0005634//nucleus	GO:0005515//protein binding	GO:0006944//cellular membrane fusion;GO:0000911//cytokinesis by cell plate formation;GO:0048193//Golgi vesicle transport	gi|225455135|ref|XP_002267350.1|/0/PREDICTED: golgin candidate 5-like isoform 1 [Vitis vinifera]
CL3581.Contig2_All	1335	2114	0.9843	194.057	4006	0.985	420.836	1145	0.9738	115.263	541	0.976	59.9159	882	0.979	94.7293	175	0.8794	19.1201	810	0.9723	95.8451	1385	0.976	160.977	K01115|1|9e-27|119|vcn:VOLCADRAFT_99471|phospholipase D [EC:3.1.4.4]	GO:0046658//anchored to plasma membrane;GO:0005618//cell wall	-	GO:0048367//shoot system development;GO:0048364//root development	gi|84871616|dbj|BAE75863.1|/5.03752e-111/putative fasciclin-like arabinogalactan protein [Salicornia europaea]
Unigene4156_All	5058	2112	0.9901	51.1705	3162	0.9933	87.673	1966	0.9802	52.2359	1617	0.9611	47.2669	1745	0.9949	49.4668	1361	0.967	39.2475	1536	0.9587	47.971	1533	0.9881	47.0281	K10590|1|0.0|2234|vvi:100264024|E3 ubiquitin-protein ligase TRIP12 [EC:6.3.2.19]	GO:0005634//nucleus;GO:0005886//plasma membrane	GO:0004842//ubiquitin-protein ligase activity	GO:0016926//protein desumoylation;GO:0010228//vegetative to reproductive phase transition of meristem;GO:0042787//protein ubiquitination involved in ubiquitin-dependent protein catabolic process;GO:0010091//trichome branching;GO:0042023//DNA endoreduplication;GO:0050665//hydrogen peroxide biosynthetic process	gi|225428013|ref|XP_002278408.1|/0/PREDICTED: E3 ubiquitin-protein ligase UPL3-like isoform 1 [Vitis vinifera]
CL5708.Contig2_All	1033	2110	0.8316	250.315	2100	0.8412	285.103	2408	0.8141	313.271	70917	0.8519	10150.2	66243	0.8558	9194.69	2	0.0474	0.282398	-	-	-	-	-	-	K01673|1|9e-82|301|osa:4326583|carbonic anhydrase [EC:4.2.1.1]	GO:0009536//plastid	-	-	gi|115438793|ref|NP_001043676.1|/1.10748e-80/Os01g0639900 [Oryza sativa Japonica Group]
Unigene2645_All	1549	2090	0.9781	165.348	3137	0.9826	284.018	1530	0.9832	132.741	538	0.9484	51.352	558	0.9664	51.6511	448	0.918	42.1851	890	0.9187	90.7621	1347	0.9819	134.931	K00831|1|0.0|640|vvi:100854216|phosphoserine aminotransferase [EC:2.6.1.52]	GO:0009570//chloroplast stroma	GO:0030170//pyridoxal phosphate binding;GO:0004648//O-phospho-L-serine:2-oxoglutarate aminotransferase activity	GO:0046686//response to cadmium ion;GO:0006564//L-serine biosynthetic process	gi|359497849|ref|XP_003635669.1|/0/PREDICTED: phosphoserine aminotransferase, chloroplastic-like [Vitis vinifera]
CL7579.Contig2_All	793	2090	0.9319	322.982	2410	0.9849	426.213	1225	0.995	207.6	507	0.8991	94.5281	473	0.9357	85.5234	3920	0.9294	721.017	3696	0.9168	736.249	2133	0.9445	417.361	K02355|1|8e-15|79.0|vvi:100257414|elongation factor G;K01051|2|1e-14|78.6|zma:100280285|pectinesterase [EC:3.1.1.11]	GO:0009536//plastid	-	-	gi|225426921|ref|XP_002264729.1|/7.28491e-49/PREDICTED: 21 kDa protein [Vitis vinifera]
CL2731.Contig2_All	1893	2087	0.888	135.107	4010	0.9113	297.082	1768	0.8859	125.515	33	0.4559	2.57745	38	0.4913	2.87826	3	0.0518	0.231155	8	0.113	0.667583	17	0.2161	1.39345	K05929|1|0.0|845|vvi:100254279|phosphoethanolamine N-methyltransferase [EC:2.1.1.103]	GO:0005737//cytoplasm	GO:0000234//phosphoethanolamine N-methyltransferase activity;GO:0052667//phosphomethylethanolamine N-methyltransferase activity	GO:0043085//positive regulation of catalytic activity;GO:0019252//starch biosynthetic process;GO:0000023//maltose metabolic process;GO:0009698//phenylpropanoid metabolic process;GO:0042425//choline biosynthetic process;GO:0010183//pollen tube guidance;GO:0006598//polyamine catabolic process;GO:0042398//cellular modified amino acid biosynthetic process;GO:0009555//pollen development;GO:0032259//me…	gi|225456147|ref|XP_002282182.1|/0/PREDICTED: phosphoethanolamine N-methyltransferase [Vitis vinifera]
Unigene1820_All	1934	2072	0.9638	131.292	2169	0.9757	157.285	1416	0.9478	98.3945	4454	0.9788	340.502	3229	0.9679	239.392	1143	0.9669	86.203	1083	0.9648	88.4582	1387	0.9426	111.279	K01114|1|2e-177|441|smo:SELMODRAFT_174501|phospholipase C [EC:3.1.4.3]	GO:0005886//plasma membrane	GO:0016788//hydrolase activity, acting on ester bonds	-	gi|302785848|ref|XP_002974695.1|/2.23555e-176/hypothetical protein SELMODRAFT_174501 [Selaginella moellendorffii]
CL155.Contig2_All	238	2069	0.584	1065.34	2365	0.6008	1393.6	1337	0.7143	754.951	489	0.5672	303.779	261	0.6807	157.239	51	0.563	31.2555	336	0.5672	223.012	121	0.5714	78.8865	-	-	-	-	-
CL7158.Contig3_All	1720	2068	0.9477	147.342	2962	0.9494	241.512	1461	0.9465	114.153	2032	0.9855	174.671	1695	0.9733	141.299	1035	0.9762	87.7697	1763	0.982	161.916	3054	0.9593	275.508	K00487|1|0.0|622|pop:POPTR_823837|trans-cinnamate 4-monooxygenase [EC:1.14.13.11]	GO:0009505//plant-type cell wall;GO:0005886//plasma membrane;GO:0005783//endoplasmic reticulum	GO:0016710//trans-cinnamate 4-monooxygenase activity;GO:0009055//electron carrier activity;GO:0005506//iron ion binding;GO:0020037//heme binding	GO:0009555//pollen development;GO:0009611//response to wounding;GO:0009808//lignin metabolic process;GO:0040007//growth;GO:0009416//response to light stimulus;GO:0055114//oxidation-reduction process;GO:0080167//response to karrikin	gi|224126969|ref|XP_002319974.1|/0/trans-cinnamate 4-monooxygenase [Populus trichocarpa]
CL7014.Contig1_All	1680	2064	0.9827	150.558	3147	0.9982	262.706	2063	0.9964	165.027	1044	0.9411	91.8792	1056	0.9982	90.1264	379	0.975	32.9051	1145	0.9815	107.662	2158	0.9637	199.313	K01626|1|0.0|876|vvi:100233115|3-deoxy-7-phosphoheptulonate synthase [EC:2.5.1.54]	GO:0009507//chloroplast;GO:0016020//membrane	GO:0003849//3-deoxy-7-phosphoheptulonate synthase activity	GO:0033587//shikimate biosynthetic process;GO:0009611//response to wounding;GO:0009617//response to bacterium;GO:0009423//chorismate biosynthetic process;GO:0009073//aromatic amino acid family biosynthetic process	gi|262181539|gb|ACY29660.1|/0/3-deoxy-D-arabino-heptulosonate-7-phosphate synthase 02 [Vitis vinifera]
CL8837.Contig2_All	1854	2063	0.8447	136.362	4023	0.8673	304.315	1363	0.8236	98.7985	593	0.7805	47.2902	472	0.7772	36.5031	2515	0.8306	197.861	2086	0.8031	177.734	3491	0.8679	292.169	K01641|1|0.0|791|rcu:RCOM_1683050|hydroxymethylglutaryl-CoA synthase [EC:2.3.3.10]	-	GO:0004421//hydroxymethylglutaryl-CoA synthase activity	GO:0008299//isoprenoid biosynthetic process	gi|378587536|gb|AFC34137.1|/0/3-hydroxy-3-methylglutaryl-CoA synthase [Camellia sinensis]
CL2591.Contig2_All	1142	2060	0.5578	221.058	3376	0.5543	414.59	1764	0.5149	207.585	2441	0.5508	316.03	1595	0.5665	200.259	2858	0.5508	365.03	2989	0.507	413.453	1999	0.5131	271.607	-	-	-	-	gi|225430043|ref|XP_002284269.1|/4.38646e-89/PREDICTED: dehydration-responsive protein RD22 [Vitis vinifera]
Unigene4157_All	2504	2057	0.7708	100.671	3413	0.78	191.155	1803	0.7732	96.7666	1854	0.7788	109.472	2043	0.7792	116.985	3187	0.7776	185.644	3336	0.7792	210.454	1692	0.7756	104.848	K10999|1|0.0|1404|vvi:100254408|cellulose synthase A [EC:2.4.1.12]	GO:0016021//integral to membrane;GO:0005794//Golgi apparatus;GO:0005886//plasma membrane	GO:0008270//zinc ion binding;GO:0016760//cellulose synthase (UDP-forming) activity	GO:0009833//primary cell wall biogenesis;GO:0030244//cellulose biosynthetic process;GO:0042538//hyperosmotic salinity response	gi|359476121|ref|XP_002282575.2|/0/PREDICTED: LOW QUALITY PROTEIN: cellulose synthase A catalytic subunit 1 [UDP-forming]-like [Vitis vinifera]
CL2870.Contig5_All	4291	2036	0.949	58.1466	3138	0.9483	102.56	1620	0.935	50.7365	839	0.8949	28.9088	1077	0.9184	35.9877	2771	0.935	94.1913	1975	0.9364	72.7068	1251	0.9222	45.2369	K05236|1|0.0|1400|rcu:RCOM_1449180|coatomer protein complex, subunit alpha (xenin)	GO:0030126//COPI vesicle coat;GO:0005829//cytosol;GO:0005739//mitochondrion;GO:0080008//Cul4-RING ubiquitin ligase complex;GO:0005886//plasma membrane	GO:0016905//myosin heavy chain kinase activity;GO:0005215//transporter activity;GO:0005198//structural molecule activity	GO:0030244//cellulose biosynthetic process;GO:0006888//ER to Golgi vesicle-mediated transport;GO:0009630//gravitropism;GO:0006886//intracellular protein transport	gi|255543813|ref|XP_002512969.1|/0/coatomer alpha subunit, putative [Ricinus communis]
Unigene1934_All	1810	2035	0.9906	137.781	4195	0.9895	325.04	3559	0.9934	264.249	-	-	-	-	-	-	1	0.0271	0.080585	-	-	-	65	0.6762	5.57223	K12467|1|4e-110|397|ath:AT3G25810|myrcene/ocimene synthase [EC:4.2.3.15];K07385|2|7e-110|396|ath:AT3G25830|1,8-cineole synthase [EC:4.2.3.-]	GO:0009570//chloroplast stroma	GO:0010333//terpene synthase activity	GO:0050896//response to stimulus;GO:0033383;GO:0043693//monoterpene biosynthetic process;GO:0016114//terpenoid biosynthetic process	gi|399139292|gb|AFP23421.1|/7.8556e-145/linalool synthase [Freesia hybrid cultivar]
Unigene6746_All	2514	2032	0.6774	99.052	3503	0.6913	195.415	1738	0.687	92.907	2669	0.6794	156.967	2964	0.6889	169.048	3817	0.6802	221.457	4216	0.6897	264.912	2414	0.6802	148.993	K10999|1|0.0|1187|pop:POPTR_835809|cellulose synthase A [EC:2.4.1.12]	GO:0016021//integral to membrane;GO:0005794//Golgi apparatus;GO:0005886//plasma membrane	GO:0008270//zinc ion binding;GO:0016760//cellulose synthase (UDP-forming) activity	GO:0009833//primary cell wall biogenesis;GO:0030244//cellulose biosynthetic process;GO:0042538//hyperosmotic salinity response	gi|224141885|ref|XP_002324291.1|/0/cellulose synthase [Populus trichocarpa]
CL5301.Contig1_All	1618	2024	0.9357	153.298	908	0.9091	78.7028	280	0.9221	23.2565	233	0.8857	21.2914	344	0.9116	30.4844	137	0.8096	12.3502	198	0.8164	19.3309	150	0.7565	14.3849	K01438|1|0.0|737|vvi:100252374|acetylornithine deacetylase [EC:3.5.1.16]	GO:0005829//cytosol	GO:0008777//acetylornithine deacetylase activity;GO:0008237//metallopeptidase activity	GO:0006508//proteolysis	gi|462404885|gb|EMJ10349.1|/0/hypothetical protein PRUPE_ppa005898mg [Prunus persica]
CL8882.Contig2_All	2295	2018	0.7307	107.756	3074	0.7373	187.847	1886	0.7325	110.439	827	0.7259	53.2781	973	0.7272	60.7893	627	0.7089	39.849	568	0.7081	39.096	563	0.7159	38.0645	K00234|1|0.0|1176|zma:100279930|succinate dehydrogenase (ubiquinone) flavoprotein subunit [EC:1.3.5.1]	GO:0005618//cell wall;GO:0005749//mitochondrial respiratory chain complex II	GO:0050897//cobalt ion binding;GO:0005524//ATP binding;GO:0050660//flavin adenine dinucleotide binding;GO:0008177//succinate dehydrogenase (ubiquinone) activity;GO:0015036//disulfide oxidoreductase activity	GO:0006099//tricarboxylic acid cycle;GO:0006121//mitochondrial electron transport, succinate to ubiquinone	gi|195647178|gb|ACG43057.1|/0/succinate dehydrogenase flavoprotein subunit,mitochondrial precursor [Zea mays]
CL3107.Contig3_All	1213	2017	0.5276	203.774	3356	0.5301	388.011	1695	0.5672	187.79	3	0.0808	0.365668	1	0.0404	0.118205	-	-	-	-	-	-	-	-	-	K09264|1|8e-88|322|vvi:100232867|MADS-box transcription factor, plant	GO:0005634//nucleus	GO:0003700//sequence-specific DNA binding transcription factor activity;GO:0003677//DNA binding;GO:0046983//protein dimerization activity	GO:0006355//regulation of transcription, DNA-dependent	gi|397529492|dbj|BAM34478.1|/5.21864e-120/MADS-box transcription factor [Alstroemeria ligtu subsp. ligtu]
Unigene754_All	3368	2010	0.9667	73.1356	2379	0.9742	99.0616	1870	0.9632	74.6163	250	0.8186	10.9747	995	0.9528	42.3592	2657	0.965	115.067	2391	0.9608	112.143	1020	0.954	46.9918	K11294|1|3e-07|56.2|ath:AT3G18610|nucleolin;K09291|2|6e-07|55.5|vvi:100251875|nucleoprotein TPR	GO:0043231//intracellular membrane-bounded organelle	-	-	gi|359488809|ref|XP_002272929.2|/2.96408e-19/PREDICTED: uncharacterized protein LOC100264483 [Vitis vinifera]
CL1069.Contig2_All	998	2004	0.9609	246.078	2977	0.9509	418.342	1440	0.9279	193.908	1311	0.9269	194.222	1409	0.9279	202.431	531	0.8627	77.6062	211	0.7976	33.3978	499	0.9259	77.5826	K09873|1|1e-103|374|ath:AT3G16240|aquaporin TIP;K09866|2|5e-103|372|sbi:SORBI_10g019360|aquaporin-4	GO:0016021//integral to membrane;GO:0009941//chloroplast envelope;GO:0009705//plant-type vacuole membrane;GO:0009505//plant-type cell wall;GO:0000326//protein storage vacuole;GO:0042807//central vacuole;GO:0005886//plasma membrane	GO:0015204//urea transmembrane transporter activity;GO:0051739//ammonia transmembrane transporter activity;GO:0015200//methylammonium transmembrane transporter activity	GO:0071918//urea transmembrane transport;GO:0072489//methylammonium transmembrane transport;GO:0006833//water transport	gi|386872501|gb|AFJ44205.1|/1.53904e-132/tonoplast intrinsic protein 2 [Lilium longiflorum]
Unigene6046_All	1898	2003	0.8577	129.327	3501	0.8456	258.69	1711	0.8398	121.148	2419	0.873	188.437	2531	0.8509	191.202	2817	0.8256	216.483	1622	0.7993	134.996	1162	0.8235	94.9958	K13783|1|4e-06|51.6|zma:100281074|MFS transporter, OPA family, solute carrier family 37 (glycerol-3-phosphate transporter), member 1/2	GO:0009705//plant-type vacuole membrane;GO:0016021//integral to membrane	-	GO:0009624//response to nematode;GO:0055069//zinc ion homeostasis;GO:0010043//response to zinc ion;GO:0055085//transmembrane transport;GO:0080167//response to karrikin	gi|326497355|dbj|BAK02262.1|/0/predicted protein [Hordeum vulgare subsp. vulgare]
CL4244.Contig3_All	1288	2002	0.8983	190.482	3576	0.913	389.372	1767	0.8828	184.368	4744	0.927	544.572	3200	0.8936	356.231	2829	0.8936	320.368	3049	0.8936	373.945	4739	0.8952	570.907	K01704|1|7e-84|309|sbi:SORBI_04g033080|3-isopropylmalate/(R)-2-methylmalate dehydratase small subunit [EC:4.2.1.33 4.2.1.35]	GO:0009507//chloroplast	-	GO:0008152//metabolic process	gi|242063054|ref|XP_002452816.1|/9.41738e-83/hypothetical protein SORBIDRAFT_04g033080 [Sorghum bicolor]
CL4048.Contig2_All	1060	2001	0.9292	231.337	3329	0.9415	440.444	2173	0.9764	275.498	3656	0.9764	509.949	3343	0.9783	452.197	2651	0.983	364.785	2771	0.9462	412.949	2721	0.9792	398.306	K02937|1|3e-119|426|pop:POPTR_822657|large subunit ribosomal protein L7e	GO:0005730//nucleolus;GO:0005773//vacuole;GO:0005886//plasma membrane;GO:0005618//cell wall;GO:0022625//cytosolic large ribosomal subunit;GO:0009507//chloroplast	-	-	gi|224110002|ref|XP_002315382.1|/4.01929e-118/predicted protein [Populus trichocarpa]
CL1541.Contig2_All	2197	1997	0.8912	111.392	3437	0.8926	219.398	1924	0.8839	117.69	3972	0.8944	267.304	4024	0.9099	262.618	1625	0.8598	107.884	1205	0.8571	86.6409	2067	0.8839	145.984	K04077|1|7e-154|542|bdi:100842360|chaperonin GroEL	GO:0005739//mitochondrion;GO:0009941//chloroplast envelope;GO:0009579//thylakoid;GO:0009570//chloroplast stroma;GO:0022626//cytosolic ribosome;GO:0016020//membrane;GO:0048046//apoplast	GO:0005524//ATP binding	GO:0042026//protein refolding;GO:0009658//chloroplast organization;GO:0009790//embryo development	gi|359479362|ref|XP_002277357.2|/0/PREDICTED: ruBisCO large subunit-binding protein subunit alpha, chloroplastic-like [Vitis vinifera]
CL2548.Contig1_All	1813	1995	0.765	134.85	3231	0.7678	249.932	1647	0.759	122.084	914	0.7501	74.5375	865	0.7584	68.4094	769	0.7468	61.8673	864	0.7529	75.2804	1528	0.7518	130.774	K01412|1|0.0|853|vvi:100259477|mitochondrial processing peptidase [EC:3.4.24.64]	GO:0005774//vacuolar membrane;GO:0005758//mitochondrial intermembrane space;GO:0005759//mitochondrial matrix;GO:0009507//chloroplast;GO:0005618//cell wall;GO:0005730//nucleolus;GO:0005741//mitochondrial outer membrane;GO:0005750//mitochondrial respiratory chain complex III;GO:0005886//plasma membrane	GO:0008270//zinc ion binding;GO:0004222//metalloendopeptidase activity	GO:0051788//response to misfolded protein;GO:0006098//pentose-phosphate shunt;GO:0009853//photorespiration;GO:0009651//response to salt stress;GO:0080129//proteasome core complex assembly;GO:0006511//ubiquitin-dependent protein catabolic process;GO:0046686//response to cadmium ion	gi|225452974|ref|XP_002284370.1|/0/PREDICTED: probable mitochondrial-processing peptidase subunit beta [Vitis vinifera]
CL8454.Contig2_All	1180	1989	0.9788	206.565	1623	0.9424	192.894	973	0.8178	110.814	2022	0.8525	253.353	2058	0.9237	250.069	1200	0.7627	148.331	1221	0.8059	163.456	2453	0.8746	322.56	K01115|1|4e-11|67.4|vcn:VOLCADRAFT_99471|phospholipase D [EC:3.1.4.4]	GO:0005737//cytoplasm	-	-	gi|460391465|ref|XP_004241341.1|/9.2824e-66/PREDICTED: uncharacterized protein At1g08160-like [Solanum lycopersicum]
Unigene4239_All	2318	1982	0.9577	104.784	2155	0.934	130.382	2454	0.9551	142.274	2268	0.9413	144.662	2577	0.9676	159.404	2113	0.9586	132.959	2001	0.94	136.364	2015	0.9694	134.883	-	GO:0009505//plant-type cell wall;GO:0005794//Golgi apparatus;GO:0005886//plasma membrane	GO:0008168//methyltransferase activity	GO:0032259//methylation	gi|359474588|ref|XP_002282093.2|/0/PREDICTED: probable methyltransferase PMT14-like [Vitis vinifera]
CL1060.Contig1_All	1963	1978	0.9776	123.484	2814	0.9832	201.042	1636	0.9888	112.002	1635	0.9791	123.147	1637	0.9878	119.571	1018	0.9648	75.6415	904	0.975	72.7469	741	0.9618	58.5723	K00873|1|0.0|915|osa:4349774|pyruvate kinase [EC:2.7.1.40]	GO:0005886//plasma membrane;GO:0005829//cytosol	GO:0004743//pyruvate kinase activity;GO:0030955//potassium ion binding;GO:0000287//magnesium ion binding	GO:0046686//response to cadmium ion;GO:0016310//phosphorylation;GO:0006096//glycolysis	gi|115484175|ref|NP_001065749.1|/0/Os11g0148500 [Oryza sativa Japonica Group]
CL729.Contig2_All	2305	1976	0.8317	105.056	2881	0.8291	175.289	2293	0.8325	133.689	785	0.8178	50.353	1236	0.826	76.8856	438	0.7839	27.7163	1219	0.8161	83.5409	2264	0.8187	152.405	K10775|1|0.0|1160|rcu:RCOM_1355480|phenylalanine ammonia-lyase [EC:4.3.1.24]	GO:0005737//cytoplasm	GO:0045548//phenylalanine ammonia-lyase activity	GO:0009800//cinnamic acid biosynthetic process;GO:0006559//L-phenylalanine catabolic process	gi|393793942|dbj|BAM28964.1|/0/phenylalanine ammonia lyase [Lilium hybrid division I]
Unigene474_All	2594	1972	0.9904	93.1626	2303	0.9892	124.511	504	0.9329	26.1111	492	0.9514	28.0428	426	0.9634	23.5471	473	0.8913	26.5965	523	0.8346	31.8492	313	0.8547	18.7227	K01115|1|8e-09|61.2|vcn:VOLCADRAFT_99471|phospholipase D [EC:3.1.4.4];K03126|3|9e-08|57.8|gmx:100787779|transcription initiation factor TFIID subunit 12;K14709|5|7e-07|54.7|vcn:VOLCADRAFT_104214|solute carrier family 39 (zinc transporter), member 1/2/3	GO:0016021//integral to membrane	GO:0050660//flavin adenine dinucleotide binding;GO:0046577//long-chain-alcohol oxidase activity	GO:0006066//alcohol metabolic process;GO:0009409//response to cold;GO:0055114//oxidation-reduction process	gi|147770729|emb|CAN71289.1|/0/hypothetical protein VITISV_019349 [Vitis vinifera]
CL6265.Contig1_All	1080	1972	0.9407	223.763	3612	0.9824	469.037	1316	0.8954	163.756	1	0.0454	0.1369	1	0.0454	0.132762	-	-	-	-	-	-	1	0.0454	0.143671	K13496|1|3e-50|109|ath:AT2G36800|UDP-glucosyl transferase 73C [EC:2.4.1.-]	GO:0005739//mitochondrion	GO:0035251//UDP-glucosyltransferase activity	-	gi|226530906|ref|NP_001149762.1|/1.77603e-84/cytokinin-O-glucosyltransferase 1 [Zea mays]
CL6429.Contig2_All	1987	1970	0.9552	121.499	2688	0.9587	189.721	1777	0.9572	120.186	2753	0.9557	204.849	2459	0.9577	177.443	751	0.9119	55.1283	1229	0.9285	97.7058	1331	0.9316	103.938	K01739|1|0.0|713|pop:POPTR_835709|cystathionine gamma-synthase [EC:2.5.1.48]	GO:0009570//chloroplast stroma	GO:0030170//pyridoxal phosphate binding;GO:0003962//cystathionine gamma-synthase activity;GO:0016829//lyase activity	GO:0001887//selenium compound metabolic process;GO:0009086//methionine biosynthetic process;GO:0006730//one-carbon metabolic process	gi|224141019|ref|XP_002323872.1|/0/predicted protein [Populus trichocarpa]
CL8757.Contig2_All	438	1967	0.9909	550.345	1406	0.9932	450.188	22	0.758	6.75014	6	0.3447	2.02537	6	0.2557	1.96415	5	0.2877	1.66505	-	-	-	1	0.1119	0.354258	-	-	-	-	-
CL196.Contig1_All	1886	1966	0.4979	127.746	3468	0.5498	257.882	1760	0.5281	125.411	1337	0.5345	104.813	1290	0.4878	98.072	1209	0.4401	93.5012	1377	0.4401	115.334	988	0.4512	81.2848	K03231|1|0.0|879|gmx:100785429|elongation factor 1-alpha	GO:0005773//vacuole;GO:0009507//chloroplast;GO:0005730//nucleolus;GO:0005886//plasma membrane;GO:0005739//mitochondrion	GO:0016779//nucleotidyltransferase activity;GO:0003746//translation elongation factor activity;GO:0005525//GTP binding;GO:0003924//GTPase activity	GO:0006414//translational elongation;GO:0006184//GTP catabolic process;GO:0046686//response to cadmium ion	gi|5917747|gb|AAD56020.1|AF181492_1/0/elongation factor-1 alpha 3 [Lilium longiflorum]
CL5150.Contig1_All	917	1964	0.6314	262.468	1792	0.6369	274.064	2979	0.6554	436.581	2631	0.6521	424.207	3445	0.6598	538.663	231	0.5692	36.7431	559	0.6129	96.2961	12067	0.6576	2041.85	K03006|1|6e-13|73.2|sbi:SORBI_07g003680|DNA-directed RNA polymerase II subunit RPB1 [EC:2.7.7.6];K01115|5|9e-13|72.4|vcn:VOLCADRAFT_99471|phospholipase D [EC:3.1.4.4]	GO:0016023//cytoplasmic membrane-bounded vesicle	-	GO:0006950//response to stress	gi|88191901|pdb|1Z3Q|A/1.56403e-88/Chain A, Resolution Of The Structure Of The Allergenic And Antifungal Banana Fruit Thaumatin-like Protein At 1.7a
CL1986.Contig2_All	1677	1961	0.9911	143.301	2010	0.9905	168.092	177	0.9642	14.1842	-	-	-	-	-	-	31	0.4132	2.69626	36	0.3918	3.39106	93	0.7275	8.60487	K15406|1|1e-97|355|ath:AT5G37300|wax-ester synthase / diacylglycerol O-acyltransferase [EC:2.3.1.75 2.3.1.20]	-	GO:0016746//transferase activity, transferring acyl groups	-	gi|125553260|gb|EAY98969.1|/7.43672e-126/hypothetical protein OsI_20927 [Oryza sativa Indica Group]
CL8688.Contig3_All	1695	1959	0.6277	141.635	3240	0.6383	268.076	1989	0.6378	157.699	3533	0.6708	308.177	3052	0.6808	258.174	11558	0.6867	994.594	12618	0.6867	1175.94	12174	0.6844	1114.44	K11323|1|4e-09|61.6|vcn:VOLCADRAFT_121342|histone arginine demethylase JMJD6 [EC:1.14.11.-]	-	-	-	gi|225434921|ref|XP_002280853.1|/2.38808e-63/PREDICTED: uncharacterized protein LOC100253495 [Vitis vinifera]
Unigene6796_All	2255	1956	0.7047	106.298	3650	0.7113	227.002	1432	0.7064	85.3416	1521	0.6825	99.7261	1694	0.7113	107.712	2156	0.7029	139.455	1173	0.6763	82.1708	904	0.6785	62.2037	K03147|1|0.0|1104|rcu:RCOM_0611460|thiamine biosynthesis protein ThiC	GO:0009570//chloroplast stroma	GO:0080041//ADP-ribose pyrophosphohydrolase activity;GO:0051536//iron-sulfur cluster binding	GO:0006098//pentose-phosphate shunt;GO:0019760//glucosinolate metabolic process;GO:0043085//positive regulation of catalytic activity;GO:0019252//starch biosynthetic process;GO:0016045//detection of bacterium;GO:0019288//isopentenyl diphosphate biosynthetic process, mevalonate-independent pathway;GO:0000023//maltose metabolic process;GO:0010266//response to vitamin B1;GO:0009228//thiamine biosynt…	gi|462402847|gb|EMJ08404.1|/0/hypothetical protein PRUPE_ppa002651mg [Prunus persica]
CL1952.Contig1_All	1970	1953	0.9365	121.49	2875	0.935	204.67	1540	0.9345	105.055	1757	0.9157	131.866	1838	0.9315	133.775	1585	0.9284	117.353	1721	0.9365	138.001	1588	0.9503	125.077	K03942|1|0.0|915|pop:POPTR_821834|NADH dehydrogenase (ubiquinone) flavoprotein 1 [EC:1.6.5.3 1.6.99.3]	GO:0005747//mitochondrial respiratory chain complex I	GO:0051287//NAD binding;GO:0051539//4 iron, 4 sulfur cluster binding;GO:0008137//NADH dehydrogenase (ubiquinone) activity;GO:0010181//FMN binding	GO:0006499//N-terminal protein myristoylation;GO:0051788//response to misfolded protein;GO:0009853//photorespiration;GO:0006120//mitochondrial electron transport, NADH to ubiquinone;GO:0000902//cell morphogenesis;GO:0080129//proteasome core complex assembly;GO:0006511//ubiquitin-dependent protein catabolic process;GO:0048193//Golgi vesicle transport;GO:0016049//cell growth	gi|224110746|ref|XP_002315622.1|/0/predicted protein [Populus trichocarpa]
CL2475.Contig1_All	1635	1953	0.9076	146.383	3157	0.9119	270.794	1942	0.8924	159.623	1097	0.896	99.2008	1705	0.9034	149.522	789	0.8997	70.3869	765	0.8801	73.9111	1002	0.8985	95.0921	K00031|1|0.0|775|pop:POPTR_648243|isocitrate dehydrogenase [EC:1.1.1.42]	GO:0005777//peroxisome;GO:0005886//plasma membrane;GO:0048046//apoplast	GO:0051287//NAD binding;GO:0005507//copper ion binding;GO:0004450//isocitrate dehydrogenase (NADP+) activity;GO:0000287//magnesium ion binding	GO:0006739//NADP metabolic process;GO:0009651//response to salt stress;GO:0042742//defense response to bacterium;GO:0006099//tricarboxylic acid cycle;GO:0006102//isocitrate metabolic process;GO:0010043//response to zinc ion;GO:0046686//response to cadmium ion	gi|2623962|emb|CAA73139.1|/0/isocitrate dehydrogenase (NADP+) [Apium graveolens]
CL2139.Contig7_All	2752	1947	0.9488	86.7006	2536	0.9826	129.236	1889	0.9499	92.246	1264	0.9655	67.9086	1627	0.9695	84.7689	4302	0.9553	228.01	3152	0.9786	180.927	1883	0.9502	106.169	K13525|1|0.0|1454|rcu:RCOM_1355070|transitional endoplasmic reticulum ATPase	GO:0005618//cell wall;GO:0005730//nucleolus;GO:0005819//spindle;GO:0005635//nuclear envelope;GO:0022626//cytosolic ribosome;GO:0009524//phragmoplast;GO:0005886//plasma membrane	GO:0042802//identical protein binding;GO:0005524//ATP binding;GO:0008568//microtubule-severing ATPase activity	GO:0051301//cell division;GO:0009860//pollen tube growth;GO:0009846//pollen germination;GO:0046686//response to cadmium ion	gi|255556934|ref|XP_002519500.1|/0/Transitional endoplasmic reticulum ATPase, putative [Ricinus communis]
CL6422.Contig2_All	1840	1946	0.9995	129.607	2742	0.9973	208.993	1706	0.9957	124.602	121	0.9168	9.72285	320	0.9679	24.9361	532	0.9978	42.1722	576	0.9772	49.4505	141	0.8228	11.8904	K10400|1|3e-11|68.9|vvi:100255624|kinesin family member 15;K11498|2|1e-08|60.1|aly:ARALYDRAFT_478343|centromeric protein E;K06636|4|1e-07|57.0|sbi:SORBI_07g023430|structural maintenance of chromosome 1	-	-	-	gi|242039669|ref|XP_002467229.1|/2.24031e-98/hypothetical protein SORBIDRAFT_01g021680 [Sorghum bicolor]
CL883.Contig1_All	584	1933	0.9264	405.624	4298	0.9589	1032.14	1560	0.9606	358.985	1135	0.9521	287.349	1173	0.9658	287.993	986	0.9418	246.262	247	0.8014	66.8114	33	0.6387	8.7679	-	-	-	-	-
CL7070.Contig2_All	1889	1932	0.9481	125.337	2962	0.9412	219.906	1825	0.9312	129.836	754	0.9105	59.0154	1141	0.9259	86.6066	781	0.928	60.3048	1235	0.9232	103.276	1030	0.9084	84.6057	K09291|1|1e-06|53.5|rcu:RCOM_1128370|nucleoprotein TPR;K06669|2|4e-06|51.6|rcu:RCOM_0573510|structural maintenance of chromosome 3 (chondroitin sulfate proteoglycan 6);K10406|3|7e-06|50.8|gmx:100782704|kinesin family member C2/C3;K10405|4|7e-06|50.8|vvi:100254496|kinesin family member C1	GO:0016023//cytoplasmic membrane-bounded vesicle	-	-	gi|462419072|gb|EMJ23335.1|/2.9479e-142/hypothetical protein PRUPE_ppa005720mg [Prunus persica]
CL3607.Contig6_All	1933	1928	0.9302	122.231	2841	0.9333	206.121	1644	0.8877	114.297	1010	0.88	77.2531	1093	0.8753	81.0747	3455	0.8593	260.705	4220	0.8277	344.863	4467	0.9141	358.574	K12449|1|0.0|681|gmx:100792879|UDP-apiose/xylose synthase	GO:0005634//nucleus;GO:0005829//cytosol;GO:0048046//apoplast	GO:0048040//UDP-glucuronate decarboxylase activity;GO:0051287//NAD binding	GO:0009226//nucleotide-sugar biosynthetic process	gi|356543530|ref|XP_003540213.1|/0/PREDICTED: bifunctional polymyxin resistance protein ArnA-like [Glycine max]
CL2393.Contig2_All	2206	1923	0.7792	106.826	3697	0.7874	235.032	1356	0.786	82.6073	1010	0.7566	67.6927	862	0.7457	56.0272	270	0.6904	17.8522	385	0.67	27.569	376	0.7294	26.447	K01179|1|0.0|1087|osa:4334029|endoglucanase [EC:3.2.1.4]	GO:0016021//integral to membrane	GO:0008810//cellulase activity	GO:0030245//cellulose catabolic process	gi|145864603|gb|ABP96983.1|/0/cellulase [Colocasia esculenta]
CL6813.Contig1_All	1686	1921	0.9644	139.629	2710	0.968	225.421	1145	0.9371	91.2666	1016	0.9597	89.0968	659	0.9093	56.0435	878	0.9193	75.9573	1501	0.9555	140.634	2148	0.9466	197.684	K01723|1|2e-139|494|zma:542150|hydroperoxide dehydratase [EC:4.2.1.92]	GO:0044434	GO:0005488//binding;GO:0016836//hydro-lyase activity	GO:0050896//response to stimulus;GO:0006631//fatty acid metabolic process	gi|357113309|ref|XP_003558446.1|/2.56197e-142/PREDICTED: allene oxide synthase 2-like [Brachypodium distachyon]
CL6646.Contig1_All	1769	1912	0.9322	132.454	3557	0.974	281.993	1296	0.9406	98.4558	521	0.9163	43.5448	416	0.944	33.7181	374	0.9169	30.8373	524	0.8445	46.7918	593	0.9096	52.0141	K03006|1|4e-25|114|gmx:100812506|DNA-directed RNA polymerase II subunit RPB1 [EC:2.7.7.6]	GO:0016023//cytoplasmic membrane-bounded vesicle;GO:0005773//vacuole	-	-	gi|115455807|ref|NP_001051504.1|/4.8952e-176/Os03g0788600 [Oryza sativa Japonica Group]
CL1367.Contig2_All	1989	1911	0.7793	117.742	3163	0.7893	223.022	1954	0.7823	132.024	745	0.7843	55.3793	1027	0.7853	74.0343	913	0.7823	66.9528	777	0.7753	61.7096	901	0.7798	70.2885	K03262|1|2e-172|603|vvi:100263898|translation initiation factor 5	GO:0005737//cytoplasm;GO:0005634//nucleus	GO:0003743//translation initiation factor activity	GO:0006413//translational initiation;GO:0016070//RNA metabolic process	gi|225453080|ref|XP_002270702.1|/3.20922e-171/PREDICTED: eukaryotic translation initiation factor 5-like [Vitis vinifera]
Unigene874_All	1933	1910	0.9203	121.089	2807	0.9415	203.654	1542	0.9327	107.205	466	0.895	35.6435	655	0.9167	48.5855	1026	0.9188	77.4191	1071	0.9053	87.5233	953	0.9198	76.4989	-	GO:0030131//clathrin adaptor complex;GO:0030126//COPI vesicle coat	-	GO:0006890//retrograde vesicle-mediated transport, Golgi to ER;GO:0006886//intracellular protein transport	gi|297737988|emb|CBI27189.3|/0/unnamed protein product [Vitis vinifera]
Unigene4158_All	3754	1909	0.6945	62.3184	3515	0.7296	131.315	1431	0.6926	51.2282	953	0.667	37.534	975	0.703	37.2398	1449	0.6905	56.2998	1566	0.6862	65.8967	1006	0.679	41.5813	K10999|1|0.0|1966|pop:POPTR_835809|cellulose synthase A [EC:2.4.1.12]	GO:0016021//integral to membrane;GO:0005794//Golgi apparatus;GO:0005886//plasma membrane	GO:0008270//zinc ion binding;GO:0016760//cellulose synthase (UDP-forming) activity	GO:0009833//primary cell wall biogenesis;GO:0030244//cellulose biosynthetic process;GO:0042538//hyperosmotic salinity response	gi|359476121|ref|XP_002282575.2|/0/PREDICTED: LOW QUALITY PROTEIN: cellulose synthase A catalytic subunit 1 [UDP-forming]-like [Vitis vinifera]
CL1291.Contig4_All	2777	1902	0.7605	83.9343	3838	0.7965	193.826	1756	0.7605	84.9792	182	0.5776	9.68995	264	0.6471	13.6309	788	0.7911	41.3888	6149	0.8232	349.78	1190	0.794	66.4914	K00695|1|0.0|1248|sbi:SORBI_01g033060|sucrose synthase [EC:2.4.1.13]	GO:0005773//vacuole;GO:0005886//plasma membrane	GO:0016157//sucrose synthase activity	GO:0009409//response to cold;GO:0005985//sucrose metabolic process;GO:0046686//response to cadmium ion;GO:0010037//response to carbon dioxide;GO:0006970//response to osmotic stress;GO:0009058//biosynthetic process;GO:0009413//response to flooding	gi|3915051|sp|Q41607.1|SUS2_TULGE/0/RecName: Full=Sucrose synthase 2; AltName: Full=Sucrose-UDP glucosyltransferase 2
CL1478.Contig4_All	1473	1899	0.7339	157.989	3173	0.7542	302.1	1634	0.7488	149.078	1008	0.7325	101.178	1103	0.7515	107.367	494	0.6986	48.9167	505	0.7101	54.157	996	0.7128	104.918	K00134|1|2e-180|630|osa:4336216|glyceraldehyde 3-phosphate dehydrogenase [EC:1.2.1.12]	GO:0005618//cell wall;GO:0005730//nucleolus;GO:0005740//mitochondrial envelope;GO:0009507//chloroplast;GO:0005886//plasma membrane;GO:0048046//apoplast	GO:0051287//NAD binding;GO:0005507//copper ion binding;GO:0008270//zinc ion binding;GO:0004365//glyceraldehyde-3-phosphate dehydrogenase (NAD+) (phosphorylating) activity;GO:0050661//NADP binding	GO:0048316//seed development;GO:0055114//oxidation-reduction process;GO:0009744//response to sucrose stimulus;GO:0009651//response to salt stress;GO:0042742//defense response to bacterium;GO:0009408//response to heat;GO:0006096//glycolysis;GO:0046686//response to cadmium ion;GO:0042542//response to hydrogen peroxide	gi|312192239|gb|ADQ43814.1|/0/glyceraldehyde-3-phosphate dehydrogenase [Ananas comosus]
Unigene4246_All	1885	1896	0.9926	123.263	3591	0.9894	267.17	1830	0.9926	130.468	4038	0.9926	316.724	4105	0.9894	312.248	1246	0.9851	96.4138	2291	0.9809	191.991	613	0.9507	50.4596	-	GO:0016023//cytoplasmic membrane-bounded vesicle;GO:0016020//membrane	-	GO:0050896//response to stimulus	gi|326497355|dbj|BAK02262.1|/9.68377e-170/predicted protein [Hordeum vulgare subsp. vulgare]
Unigene989_All	2268	1894	0.9264	102.339	3890	0.929	240.541	1600	0.9506	94.8071	315	0.8501	20.535	316	0.9105	19.9775	96	0.6768	6.17392	217	0.8042	15.1141	443	0.8937	30.3078	K13680|1|0.0|922|vvi:100259738|beta-mannan synthase [EC:2.4.1.32]	GO:0005794//Golgi apparatus	GO:0051753//mannan synthase activity	GO:0009651//response to salt stress;GO:0009294//DNA mediated transformation;GO:0009617//response to bacterium;GO:0006816//calcium ion transport;GO:0007030//Golgi organization;GO:0042546//cell wall biogenesis;GO:0009736//cytokinin mediated signaling pathway	gi|225441006|ref|XP_002283672.1|/0/PREDICTED: glucomannan 4-beta-mannosyltransferase 9 [Vitis vinifera]
CL878.Contig1_All	2136	1892	0.9625	108.549	3288	0.978	215.881	1163	0.9607	73.1716	1527	0.9616	105.697	2283	0.9457	153.25	453	0.8961	30.9335	1354	0.9757	100.134	899	0.9714	65.306	K14709|1|1e-76|286|vcn:VOLCADRAFT_104214|solute carrier family 39 (zinc transporter), member 1/2/3	GO:0009505//plant-type cell wall;GO:0009506//plasmodesma	GO:0005515//protein binding;GO:0005199//structural constituent of cell wall	GO:0000904//cell morphogenesis involved in differentiation	gi|460413353|ref|XP_004252054.1|/0/PREDICTED: leucine-rich repeat extensin-like protein 4-like [Solanum lycopersicum]
Unigene2489_All	5920	1886	0.9757	39.0413	2866	0.9806	67.895	1502	0.9666	34.0967	840	0.9443	20.979	1039	0.9757	25.1647	1329	0.9765	32.7443	1460	0.9601	38.9581	845	0.9422	22.1477	K11000|1|0.0|2985|gmx:100787540|callose synthase [EC:2.4.1.-]	GO:0005794//Golgi apparatus;GO:0000148//1,3-beta-D-glucan synthase complex	GO:0003843//1,3-beta-D-glucan synthase activity	GO:0006944//cellular membrane fusion;GO:0055047//generative cell mitosis;GO:0009846//pollen germination;GO:0009556//microsporogenesis;GO:0006075//(1->3)-beta-D-glucan biosynthetic process;GO:0080092//regulation of pollen tube growth;GO:0006606//protein import into nucleus;GO:0052543//callose deposition in cell wall	gi|356536548|ref|XP_003536799.1|/0/PREDICTED: callose synthase 9-like isoform 1 [Glycine max]
CL512.Contig2_All	1259	1884	0.8681	183.383	228	0.7673	25.3976	6	0.1628	0.640456	4	0.0755	0.469743	1	0.0389	0.113886	8	0.2248	0.926823	5	0.1168	0.627351	-	-	-	K01365|1|7e-150|528|vvi:100250141|cathepsin L [EC:3.4.22.15];K01376|5|5e-135|479|ath:AT5G50260|[EC:3.4.22.-]	-	GO:0032440//2-alkenal reductase [NAD(P)] activity;GO:0008234//cysteine-type peptidase activity	GO:0006508//proteolysis;GO:0055114//oxidation-reduction process	gi|1169186|sp|P43156.1|CYSP_HEMSP/1.43433e-152/RecName: Full=Thiol protease SEN102; Flags: Precursor
CL5159.Contig2_All	4113	1881	0.8339	56.0447	2894	0.8536	98.6786	1756	0.8502	57.3759	1088	0.8155	39.1108	1203	0.8342	41.9377	3010	0.8422	106.743	3019	0.8354	115.95	1568	0.8181	59.1537	-	GO:0005618//cell wall;GO:0005829//cytosol;GO:0005886//plasma membrane;GO:0005634//nucleus	GO:0005515//protein binding	GO:0000278//mitotic cell cycle;GO:0050826//response to freezing;GO:0007155//cell adhesion;GO:0009793//embryo development ending in seed dormancy;GO:0045010//actin nucleation;GO:0048449//floral organ formation;GO:0009640//photomorphogenesis;GO:0019915//lipid storage;GO:0010051//xylem and phloem pattern formation;GO:0010182//sugar mediated signaling pathway;GO:0010090//trichome morphogenesis;GO:000…	gi|115444457|ref|NP_001046008.1|/0/Os02g0167700 [Oryza sativa Japonica Group]
CL4889.Contig2_All	1374	1878	0.9476	167.5	3646	0.9556	372.146	1454	0.9483	142.214	8025	0.952	863.544	5472	0.96	571.027	626	0.9425	66.4539	2405	0.9432	276.5	2500	0.9491	282.324	K01115|1|5e-16|84.0|vcn:VOLCADRAFT_99471|phospholipase D [EC:3.1.4.4];K01051|5|2e-14|78.6|gmx:100776781|pectinesterase [EC:3.1.1.11]	GO:0005739//mitochondrion;GO:0009507//chloroplast	GO:0016830//carbon-carbon lyase activity	-	gi|255587508|ref|XP_002534296.1|/1.75172e-90/2,4-dihydroxyhept-2-ene-1,7-dioic acid aldolase, putative [Ricinus communis]
Unigene3340_All	3033	1877	0.9594	75.8397	2868	0.9545	132.614	1278	0.9542	56.6269	750	0.9196	36.5607	874	0.9627	41.3177	1856	0.9552	89.2562	1466	0.9014	76.3533	1115	0.9205	57.0423	K01507|1|0.0|1407|osa:4329579|inorganic pyrophosphatase [EC:3.6.1.1]	GO:0005768//endosome;GO:0005773//vacuole;GO:0005794//Golgi apparatus;GO:0005886//plasma membrane;GO:0005802//trans-Golgi network	GO:0009678//hydrogen-translocating pyrophosphatase activity;GO:0004427//inorganic diphosphatase activity;GO:0032440//2-alkenal reductase [NAD(P)] activity	GO:0015992//proton transport;GO:0055114//oxidation-reduction process	gi|359483296|ref|XP_002265811.2|/0/PREDICTED: pyrophosphate-energized membrane proton pump 3 [Vitis vinifera]
Unigene3406_All	2557	1853	0.948	88.8075	3480	0.9539	190.867	1666	0.9503	87.5605	4415	0.9574	255.286	4000	0.966	224.299	5438	0.9609	310.2	2841	0.9613	175.512	3057	0.9535	185.506	K06694|1|1e-09|63.9|cre:CHLREDRAFT_140415|26S proteasome non-ATPase regulatory subunit 10	-	-	-	gi|359488622|ref|XP_003633791.1|/0/PREDICTED: uncharacterized protein LOC100257639 [Vitis vinifera]
CL312.Contig2_All	2400	1853	0.9379	94.6169	2708	0.9571	158.242	1851	0.9217	103.648	1635	0.9092	100.724	1871	0.9067	111.779	1298	0.9433	78.8853	1513	0.9163	99.585	1065	0.8979	68.8546	K01897|1|0.0|1100|vvi:100265062|long-chain acyl-CoA synthetase [EC:6.2.1.3]	GO:0005886//plasma membrane	GO:0016874//ligase activity	GO:0008152//metabolic process	gi|225426350|ref|XP_002270385.1|/0/PREDICTED: long chain acyl-CoA synthetase 4 [Vitis vinifera]
CL7181.Contig2_All	2373	1852	0.9418	95.6419	3358	0.9579	198.457	1282	0.9499	72.603	833	0.973	51.9007	895	0.9785	54.0782	19	0.1926	1.16785	8	0.1167	0.532548	11	0.1117	0.719266	K01193|1|0.0|863|sbi:SORBI_06g023760|beta-fructofuranosidase [EC:3.2.1.26]	GO:0000325//plant-type vacuole;GO:0009505//plant-type cell wall	GO:0050306;GO:0004575//sucrose alpha-glucosidase activity;GO:0051669	GO:0005975//carbohydrate metabolic process	gi|1200159|emb|CAA64953.1|/0/invertase [Tulipa gesneriana]
Unigene7754_All	2370	1848	0.9806	95.5561	3013	0.9886	178.293	1448	0.9958	82.1078	55	0.5582	3.43116	183	0.9135	11.0713	859	0.9772	52.8661	805	0.9751	53.6554	1771	0.9785	115.948	K01115|1|2e-14|79.7|vcn:VOLCADRAFT_99471|phospholipase D [EC:3.1.4.4];K14007|3|3e-11|68.9|sbi:SORBI_05g016000|protein transport protein SEC24;K03006|5|6e-11|68.2|osa:4337831|DNA-directed RNA polymerase II subunit RPB1 [EC:2.7.7.6]	GO:0016023//cytoplasmic membrane-bounded vesicle;GO:0005618//cell wall;GO:0005576//extracellular region	GO:0042802//identical protein binding;GO:0004252//serine-type endopeptidase activity	GO:0006508//proteolysis;GO:0043086//negative regulation of catalytic activity	gi|115476712|ref|NP_001061952.1|/0/Os08g0452100 [Oryza sativa Japonica Group]
CL3513.Contig3_All	1195	1844	0.7146	189.103	2705	0.7038	317.455	1595	0.6996	179.373	231	0.641	28.5805	180	0.6552	21.5974	324	0.672	39.5467	289	0.6594	38.2029	1236	0.7255	160.489	K07375|1|0.0|708|zma:100381281|tubulin beta	GO:0005874//microtubule;GO:0005737//cytoplasm	GO:0003924//GTPase activity;GO:0005200//structural constituent of cytoskeleton;GO:0005525//GTP binding	GO:0051258//protein polymerization;GO:0006184//GTP catabolic process;GO:0007018//microtubule-based movement	gi|135462|sp|P12460.1|TBB2_SOYBN/0/RecName: Full=Tubulin beta-2 chain; AltName: Full=Beta-2-tubulin
CL2909.Contig1_All	2616	1842	0.9209	86.2892	2847	0.9094	152.627	1539	0.9044	79.0615	1759	0.8976	99.4155	1987	0.9094	108.907	4165	0.9075	232.226	3553	0.9021	214.548	2558	0.909	151.725	K03260|1|0.0|917|vvi:100260481|translation initiation factor 4G	GO:0044424//intracellular part	GO:0003723//RNA binding	GO:0006412//translation;GO:0051704	gi|309296913|gb|ADO64264.1|/0/eukaryotic initiation factor iso4G [Carica papaya]
CL2095.Contig1_All	1721	1838	0.8512	130.879	3225	0.8873	262.804	2288	0.8757	178.665	5406	0.835	464.431	4800	0.8431	399.906	9852	0.9088	834.98	13981	0.8919	1283.29	8632	0.8913	778.26	K09503|1|0.0|714|vvi:100242705|DnaJ homolog subfamily A member 2	GO:0005618//cell wall;GO:0005730//nucleolus;GO:0005886//plasma membrane	GO:0031072//heat shock protein binding;GO:0003676//nucleic acid binding;GO:0046872//metal ion binding;GO:0005524//ATP binding;GO:0051082//unfolded protein binding;GO:0008276//protein methyltransferase activity	GO:0006457//protein folding;GO:0009651//response to salt stress;GO:0043462//regulation of ATPase activity;GO:0006479//protein methylation;GO:0009408//response to heat	gi|224284516|gb|ACN39991.1|/0/unknown [Picea sitchensis]
Unigene2534_All	3252	1833	0.9791	69.0743	2616	0.9852	112.816	1181	0.9523	48.8049	637	0.936	28.9611	606	0.9514	26.7189	667	0.9234	29.9163	569	0.9164	27.6394	317	0.79	15.1253	K11294|1|3e-12|72.8|zma:100273020|nucleolin;K13126|2|1e-10|67.4|gmx:100780329|polyadenylate-binding protein;K14787|5|4e-10|65.9|pop:POPTR_413036|multiple RNA-binding domain-containing protein 1	-	-	-	gi|297734509|emb|CBI15756.3|/0/unnamed protein product [Vitis vinifera]
CL6222.Contig2_All	3277	1821	0.9301	68.0986	3658	0.9097	156.549	2487	0.9387	101.991	669	0.8563	30.1839	823	0.9274	36.0098	15362	0.9435	683.76	11143	0.91	537.145	9208	0.9252	435.997	K01192|1|6e-06|52.0|vcn:VOLCADRAFT_118894|beta-mannosidase [EC:3.2.1.25]	GO:0005773//vacuole	GO:0004553//hydrolase activity, hydrolyzing O-glycosyl compounds	GO:0005975//carbohydrate metabolic process	gi|148887371|sp|Q5H7P5.4|EBM_LILLO/0/RecName: Full=Mannosylglycoprotein endo-beta-mannosidase; Short=Endo-beta-mannosidase; Contains: RecName: Full=Mannosylglycoprotein endo-beta-mannosidase 31 kDa subunit; Contains: RecName: Full=Mannosylglycoprotein endo-beta-mannosidase 28 kDa subunit; Contains: RecName: Full=Mannosylglycoprotein endo-beta-mannosidase 42 kDa subunit
CL5085.Contig2_All	1204	1820	0.8405	185.246	2567	0.8613	299.008	1558	0.8522	173.902	936	0.8547	114.941	1373	0.8688	163.509	786	0.8455	95.2201	737	0.8306	96.6957	662	0.8613	85.3151	K15296|1|1e-126|451|zma:100282813|alpha-soluble NSF attachment protein	GO:0005773//vacuole;GO:0005886//plasma membrane	-	GO:0006886//intracellular protein transport	gi|226529563|ref|NP_001149191.1|/1.40252e-125/alpha-soluble NSF attachment protein [Zea mays]
CL4051.Contig2_All	262	1817	0.9542	849.881	180	0.9389	96.3506	3	0.542	1.53881	-	-	-	-	-	-	-	-	-	3	0.187	1.80878	-	-	-	-	GO:0005634//nucleus;GO:0048046//apoplast	GO:0008234//cysteine-type peptidase activity	GO:0044238//primary metabolic process;GO:0043170	gi|87162873|gb|ABD28668.1|/1.45674e-17/Peptidase C14, caspase catalytic subunit p20 [Medicago truncatula]
Unigene2639_All	810	1816	0.8704	274.749	3171	0.8741	549.028	1950	0.8728	323.529	6797	0.8741	1240.68	5610	0.8741	993.059	6286	0.879	1131.94	3320	0.8728	647.469	6038	0.8753	1156.65	K01802|1|2e-84|310|ath:AT2G21130|peptidylprolyl isomerase [EC:5.2.1.8]	GO:0005886//plasma membrane;GO:0048046//apoplast	GO:0003755//peptidyl-prolyl cis-trans isomerase activity	GO:0006457//protein folding;GO:0046686//response to cadmium ion;GO:0000413//protein peptidyl-prolyl isomerization	gi|399525614|gb|AFP44118.1|/5.68605e-89/cyclophilin [Lycoris longituba]
CL8127.Contig3_All	1194	1808	0.938	185.566	2847	0.9338	334.4	2352	0.9271	264.726	14240	0.9422	1763.32	12671	0.9715	1521.61	6087	0.9322	743.587	7538	0.9137	997.282	13133	0.9715	1706.69	K00434|1|2e-130|463|pop:POPTR_821619|L-ascorbate peroxidase [EC:1.11.1.11]	-	GO:0020037//heme binding;GO:0004601//peroxidase activity	GO:0055114//oxidation-reduction process;GO:0006979//response to oxidative stress	gi|212896802|gb|ACJ38537.1|/6.86849e-133/ascorbate peroxidase [Oncidium hybrid cultivar]
CL416.Contig12_All	1478	1803	0.4939	149.495	3157	0.4953	299.56	1691	0.4959	153.756	1618	0.4946	161.857	1997	0.4939	193.732	6801	0.4953	671.168	6570	0.4953	702.194	6391	0.4959	670.948	K10355|1|0.0|751|osa:4349863|actin, other eukaryote;K05692|5|0.0|745|bdi:100834364|actin beta/gamma 1	GO:0009941//chloroplast envelope;GO:0005618//cell wall;GO:0005730//nucleolus;GO:0005829//cytosol;GO:0009570//chloroplast stroma;GO:0005856//cytoskeleton;GO:0009506//plasmodesma;GO:0005886//plasma membrane;GO:0005739//mitochondrion	GO:0005515//protein binding;GO:0005524//ATP binding;GO:0005200//structural constituent of cytoskeleton	GO:0007010//cytoskeleton organization;GO:0006094//gluconeogenesis;GO:0009611//response to wounding;GO:0006007//glucose catabolic process;GO:0010498//proteasomal protein catabolic process;GO:0051301//cell division;GO:0048767//root hair elongation;GO:0032880//regulation of protein localization;GO:0009845//seed germination;GO:0009416//response to light stimulus;GO:0009733//response to auxin stimulus	gi|9965319|gb|AAG10041.1|AF288226_1/0/actin [Setaria italica]
Unigene7867_All	1124	1798	0.9546	196.033	2871	0.9706	358.22	1780	0.8888	212.823	1304	0.9591	171.529	1191	0.9546	151.93	1864	0.9422	241.887	2056	0.9537	288.95	2658	0.9662	366.93	K06630|1|2e-131|467|vvi:100254211|tyrosine 3-monooxygenase/tryptophan 5-monooxygenase activation protein	-	GO:0019904//protein domain specific binding	-	gi|126508572|gb|ABO15468.1|/1.89152e-145/14-3-3 protein Lil 1433-3 [Lilium longiflorum]
Unigene1690_All	3671	1795	0.9766	59.9218	2696	0.9796	102.996	1595	0.9758	58.3903	388	0.8172	15.6269	601	0.961	23.474	679	0.9594	26.9785	685	0.9322	29.4763	521	0.9052	22.0215	K06671|1|0.0|1297|vvi:100242474|cohesin complex subunit SA-1/2	GO:0005694//chromosome;GO:0005634//nucleus	GO:0003677//DNA binding	GO:0009630//gravitropism;GO:0006635//fatty acid beta-oxidation;GO:0007131//reciprocal meiotic recombination;GO:0000911//cytokinesis by cell plate formation;GO:0010638//positive regulation of organelle organization;GO:0033044//regulation of chromosome organization;GO:0016558//protein import into peroxisome matrix;GO:0051455//attachment of spindle microtubules to kinetochore involved in homologous …	gi|296086648|emb|CBI32283.3|/0/unnamed protein product [Vitis vinifera]
Unigene880_All	2369	1793	0.8974	92.7513	2947	0.924	174.461	1719	0.9097	97.5158	2146	0.9413	133.934	1804	0.9071	109.186	3861	0.9067	237.721	3280	0.8953	218.713	2703	0.9211	177.042	K00232|1|0.0|1126|bdi:100824216|acyl-CoA oxidase [EC:1.3.3.6]	GO:0005777//peroxisome	GO:0003995//acyl-CoA dehydrogenase activity;GO:0003997//acyl-CoA oxidase activity;GO:0050660//flavin adenine dinucleotide binding	GO:0009620//response to fungus;GO:0009611//response to wounding;GO:0009695//jasmonic acid biosynthetic process;GO:0006635//fatty acid beta-oxidation;GO:0009555//pollen development;GO:0002213//defense response to insect;GO:0001676//long-chain fatty acid metabolic process;GO:0046686//response to cadmium ion	gi|470126884|ref|XP_004299412.1|/0/PREDICTED: peroxisomal acyl-coenzyme A oxidase 1-like [Fragaria vesca subsp. vesca]
Unigene39560_All	243	1789	0.5679	902.212	1932	0.5761	1115.02	1181	0.5638	653.142	1797	0.572	1093.37	850	0.5679	501.545	3959	0.572	2376.36	3348	0.5679	2176.43	3999	0.572	2553.52	K08770|1|1e-32|135|mtr:MTR_8g018230|ubiquitin C	-	-	-	gi|225465615|ref|XP_002267017.1|/4.75419e-32/PREDICTED: polyubiquitin-C-like [Vitis vinifera]
Unigene5068_All	1422	1787	0.8629	154.003	2513	0.9114	247.843	1563	0.8875	147.715	2443	0.8727	254.01	2064	0.8917	208.117	2476	0.8755	253.971	2689	0.8565	298.715	3643	0.9114	397.515	K08770|1|2e-176|617|gmx:100817214|ubiquitin C	GO:0005737//cytoplasm;GO:0005634//nucleus	-	GO:0042787//protein ubiquitination involved in ubiquitin-dependent protein catabolic process;GO:0009751//response to salicylic acid stimulus;GO:0007568//aging	gi|356519611|ref|XP_003528465.1|/2.40314e-175/PREDICTED: LOW QUALITY PROTEIN: polyubiquitin-like [Glycine max]
Unigene6153_All	597	1787	0.8744	366.822	3219	0.8894	756.188	2062	0.8861	464.171	2218	0.8911	549.305	2233	0.8911	536.305	1497	0.8827	365.746	1742	0.8861	460.935	3313	0.8961	861.076	K02910|1|3e-55|212|mtr:MTR_6g091630|large subunit ribosomal protein L31e	GO:0005886//plasma membrane;GO:0005618//cell wall;GO:0022625//cytosolic large ribosomal subunit;GO:0009507//chloroplast	GO:0003735//structural constituent of ribosome	GO:0006412//translation	gi|313586499|gb|ADR71260.1|/5.1222e-55/60S ribosomal protein L31A [Hevea brasiliensis]
CL7769.Contig3_All	891	1787	0.9473	245.783	2883	0.9529	453.785	1414	0.9383	213.273	2392	0.936	396.926	2187	0.9517	351.94	2242	0.9147	367.021	3076	0.8586	545.349	4674	0.9439	813.964	K04565|1|3e-74|276|pop:POPTR_595511|Cu/Zn superoxide dismutase [EC:1.15.1.1]	GO:0005829//cytosol;GO:0005576//extracellular region	GO:0005507//copper ion binding;GO:0008270//zinc ion binding;GO:0004784//superoxide dismutase activity	GO:0071472//cellular response to salt stress;GO:0071484//cellular response to light intensity;GO:0071457//cellular response to ozone;GO:0055114//oxidation-reduction process;GO:0042742//defense response to bacterium;GO:0010039//response to iron ion;GO:0071493//cellular response to UV-B;GO:0071329//cellular response to sucrose stimulus;GO:0006096//glycolysis;GO:0071280//cellular response to copper …	gi|381141812|gb|AFF57842.1|/1.11121e-75/Cu/Zn superoxide dismutase [Tetradium ruticarpum]
CL2724.Contig4_All	1330	1785	0.7188	164.472	2578	0.7165	271.841	1359	0.7203	137.319	867	0.6797	96.3815	950	0.7203	102.416	528	0.6654	57.9049	669	0.703	79.4586	586	0.6722	68.366	K06630|1|5e-128|456|pop:POPTR_580782|tyrosine 3-monooxygenase/tryptophan 5-monooxygenase activation protein	GO:0005618//cell wall;GO:0005739//mitochondrion;GO:0009570//chloroplast stroma;GO:0005635//nuclear envelope;GO:0005886//plasma membrane	GO:0005524//ATP binding;GO:0019904//protein domain specific binding;GO:0004623//phospholipase A2 activity	GO:0006588//activation of tryptophan 5-monooxygenase activity;GO:0000077//DNA damage checkpoint;GO:0046686//response to cadmium ion	gi|126508568|gb|ABO15466.1|/3.80427e-143/14-3-3 protein Lil 1433-1 [Lilium longiflorum]
CL7813.Contig1_All	2891	1775	0.9654	75.2411	2634	0.9927	127.776	1641	0.9775	76.2824	902	0.9647	46.1301	1601	0.9727	79.4036	1424	0.9692	71.8447	1098	0.9689	59.9957	903	0.9571	48.4656	K03243|1|0.0|1224|sbi:SORBI_09g030590|translation initiation factor 5B	GO:0005829//cytosol;GO:0005886//plasma membrane	GO:0003743//translation initiation factor activity;GO:0003924//GTPase activity;GO:0005525//GTP binding	GO:0006413//translational initiation;GO:0006184//GTP catabolic process	gi|413948679|gb|AFW81328.1|/0/hypothetical protein ZEAMMB73_422207 [Zea mays]
Unigene7771_All	1619	1764	0.9654	133.523	3037	0.9969	263.076	791	0.9963	65.6589	784	0.9209	71.5971	729	0.9296	64.5621	3061	0.9111	275.771	4794	0.9617	467.754	3689	0.9784	353.554	K15400|1|1e-40|166|pop:POPTR_797957|omega-hydroxypalmitate O-feruloyl transferase [EC:2.3.1.188]	-	-	-	gi|125597752|gb|EAZ37532.1|/1.93082e-131/hypothetical protein OsJ_21862 [Oryza sativa Japonica Group]
CL5521.Contig2_All	7037	1757	0.3578	30.5977	2741	0.3887	54.6266	2044	0.3833	39.0353	1758	0.374	36.9367	6103	0.4364	124.352	1668	0.3705	34.5733	1784	0.3713	40.0473	939	0.3487	20.7049	K02956|1|2e-27|124|rcu:RCOM_ORF00113|small subunit ribosomal protein S15	GO:0031969//chloroplast membrane;GO:0016021//integral to membrane	-	-	gi|342316165|ref|YP_004769674.1|/0/hypothetical chloroplast RF19 (chloroplast) [Spirodela polyrhiza]
Unigene9441_All	935	1753	0.3422	229.76	2197	0.3422	329.535	973	0.3422	139.851	-	-	-	2	0.1048	0.306701	-	-	-	-	-	-	-	-	-	-	-	-	-	gi|255538294|ref|XP_002510212.1|/3.11891e-07/conserved hypothetical protein [Ricinus communis]
CL6943.Contig5_All	1449	1753	0.5521	148.258	2465	0.5625	238.579	1710	0.5597	158.596	720	0.5204	73.4667	714	0.521	70.6524	1040	0.5528	104.688	1121	0.5549	122.209	975	0.5183	104.407	K02925|1|0.0|737|gmx:100819132|large subunit ribosomal protein L3e	GO:0005730//nucleolus;GO:0005773//vacuole;GO:0005886//plasma membrane;GO:0005618//cell wall;GO:0022625//cytosolic large ribosomal subunit	GO:0003735//structural constituent of ribosome	GO:0006412//translation	gi|356576067|ref|XP_003556156.1|/0/PREDICTED: 60S ribosomal protein L3-like [Glycine max]
CL5129.Contig7_All	3269	1752	0.8238	65.6786	3332	0.8232	142.946	1029	0.803	42.3024	1661	0.814	75.1244	1632	0.8272	71.5818	3682	0.8278	164.286	4065	0.8437	196.432	3238	0.8281	153.694	K01595|1|0.0|1768|rcu:RCOM_1177170|phosphoenolpyruvate carboxylase [EC:4.1.1.31]	GO:0005886//plasma membrane;GO:0009507//chloroplast;GO:0005829//cytosol;GO:0048046//apoplast	GO:0032440//2-alkenal reductase [NAD(P)] activity;GO:0008964//phosphoenolpyruvate carboxylase activity	GO:0015977//carbon fixation;GO:0006099//tricarboxylic acid cycle;GO:0015979//photosynthesis	gi|255553993|ref|XP_002518037.1|/0/Phosphoenolpyruvate carboxylase, putative [Ricinus communis]
CL6673.Contig1_All	2018	1744	0.7968	105.908	2384	0.8221	165.679	1084	0.779	72.1892	632	0.6407	46.3044	547	0.6596	38.8654	180	0.5446	13.0102	183	0.5649	14.325	95	0.4901	7.30461	-	GO:0016023//cytoplasmic membrane-bounded vesicle	-	-	gi|224124292|ref|XP_002329987.1|/2.58592e-168/predicted protein [Populus trichocarpa]
CL931.Contig3_All	3226	1742	0.8698	66.1742	2487	0.8993	108.117	1609	0.8862	67.0279	1493	0.8819	68.4261	1913	0.8844	85.0252	2333	0.8779	105.483	1822	0.8723	89.2175	2044	0.8794	98.313	K00164|1|0.0|1236|sbi:SORBI_06g013940|2-oxoglutarate dehydrogenase E1 component [EC:1.2.4.2]	GO:0005739//mitochondrion	GO:0004591//oxoglutarate dehydrogenase (succinyl-transferring) activity;GO:0050897//cobalt ion binding;GO:0030976//thiamine pyrophosphate binding;GO:0008270//zinc ion binding	GO:0046686//response to cadmium ion;GO:0006099//tricarboxylic acid cycle	gi|413918140|gb|AFW58072.1|/0/hypothetical protein ZEAMMB73_255234 [Zea mays]
CL2523.Contig2_All	1162	1740	0.963	183.505	3524	0.9707	425.317	1628	0.9664	188.284	2497	0.9664	317.716	2284	0.9768	281.83	394	0.9363	49.4564	397	0.9423	53.9698	439	0.9157	58.6209	K01803|1|2e-126|450|aly:ARALYDRAFT_906963|triosephosphate isomerase (TIM) [EC:5.3.1.1]	GO:0005774//vacuolar membrane;GO:0048046//apoplast;GO:0005618//cell wall;GO:0005794//Golgi apparatus;GO:0005829//cytosol;GO:0009570//chloroplast stroma;GO:0009506//plasmodesma;GO:0005886//plasma membrane;GO:0005739//mitochondrion	GO:0004807//triose-phosphate isomerase activity;GO:0005507//copper ion binding	GO:0051788//response to misfolded protein;GO:0006098//pentose-phosphate shunt;GO:0009853//photorespiration;GO:0006094//gluconeogenesis;GO:0043161//proteasomal ubiquitin-dependent protein catabolic process;GO:0006833//water transport;GO:0009651//response to salt stress;GO:0080129//proteasome core complex assembly;GO:0044262//cellular carbohydrate metabolic process;GO:0006972//hyperosmotic response…	gi|77745458|gb|ABB02628.1|/1.16319e-129/triose phosphate isomerase cytosolic isoform-like [Solanum tuberosum]
CL8075.Contig3_All	3121	1730	0.9724	67.9293	2640	0.9891	118.63	1168	0.9776	50.2937	1767	0.9689	83.7084	2171	0.9648	99.7386	1479	0.959	69.1205	451	0.8991	22.827	496	0.9292	24.6594	K01176|1|5e-111|383|ppp:PHYPADRAFT_60178|alpha-amylase [EC:3.2.1.1]	GO:0009570//chloroplast stroma;GO:0005576//extracellular region	GO:0043169//cation binding;GO:0004556//alpha-amylase activity	GO:0007623//circadian rhythm;GO:0005983//starch catabolic process	gi|225424910|ref|XP_002270049.1|/0/PREDICTED: uncharacterized protein LOC100267346 [Vitis vinifera]
Unigene6029_All	1963	1726	0.8523	107.752	2519	0.8569	179.966	2166	0.8456	148.287	4167	0.8558	313.855	4225	0.8492	308.605	3468	0.8558	257.686	3134	0.8492	252.2	3100	0.8609	245.039	K08245|1|0.0|752|bdi:100842338|phytepsin [EC:3.4.23.40]	GO:0005773//vacuole;GO:0016023//cytoplasmic membrane-bounded vesicle	GO:0003779//actin binding;GO:0004190//aspartic-type endopeptidase activity	GO:0006629//lipid metabolic process;GO:0006508//proteolysis	gi|357131833|ref|XP_003567538.1|/0/PREDICTED: aspartic proteinase-like [Brachypodium distachyon]
CL3025.Contig3_All	2035	1726	0.7096	103.94	2747	0.7759	189.312	1554	0.713	102.624	54	0.4236	3.92334	234	0.5838	16.4873	2077	0.7376	148.869	2734	0.7459	212.227	2232	0.7376	170.186	K01115|1|3e-23|102|vcn:VOLCADRAFT_99471|phospholipase D [EC:3.1.4.4]	-	-	-	gi|356546434|ref|XP_003541631.1|/1.03646e-90/PREDICTED: uncharacterized protein LOC100811318 [Glycine max]
CL4627.Contig1_All	1680	1716	0.7673	125.174	2513	0.7732	209.781	1673	0.7565	133.829	5006	0.7946	440.563	4671	0.7988	398.656	4108	0.7905	356.66	3745	0.7952	352.135	3262	0.7827	301.279	K06694|1|2e-14|79.3|mtr:MTR_5g043640|26S proteasome non-ATPase regulatory subunit 10	GO:0031359//integral to chloroplast outer membrane;GO:0005634//nucleus;GO:0005886//plasma membrane	-	GO:0006457//protein folding;GO:0010228//vegetative to reproductive phase transition of meristem;GO:0045036//protein targeting to chloroplast;GO:0046686//response to cadmium ion;GO:0009816//defense response to bacterium, incompatible interaction	gi|308081429|ref|NP_001183774.1|/8.48911e-138/ankyrin repeat domain-containing protein 2 [Zea mays]
Unigene227_All	2218	1716	0.9522	94.8114	3264	0.9567	206.382	1551	0.9684	93.9754	2239	0.9973	149.252	2085	0.9968	134.785	202	0.9216	13.2838	183	0.7985	13.0333	150	0.8048	10.4936	K00514|1|0.0|977|vvi:100245154|zeta-carotene desaturase [EC:1.3.5.6]	-	GO:0016788//hydrolase activity, acting on ester bonds;GO:0016719//carotene 7,8-desaturase activity;GO:0000166//nucleotide binding	GO:0016117//carotenoid biosynthetic process;GO:0055114//oxidation-reduction process	gi|17367473|sp|O49901.1|ZDS_NARPS/0/RecName: Full=Zeta-carotene desaturase, chloroplastic/chromoplastic; AltName: Full=9,9'-di-cis-zeta-carotene desaturase; AltName: Full=Carotene 7,8-desaturase; Flags: Precursor
CL6576.Contig2_All	2980	1715	0.7547	70.5265	2376	0.7762	111.818	1302	0.7671	58.7163	699	0.7426	34.6806	884	0.7668	42.5337	2320	0.7641	113.555	2154	0.7634	114.181	1387	0.7527	72.2195	-	GO:0016021//integral to membrane;GO:0005789//endoplasmic reticulum membrane;GO:0005886//plasma membrane	GO:0016817//hydrolase activity, acting on acid anhydrides;GO:0005525//GTP binding	GO:0010053//root epidermal cell differentiation;GO:0009932//cell tip growth;GO:0030036//actin cytoskeleton organization;GO:0006888//ER to Golgi vesicle-mediated transport;GO:0009832//plant-type cell wall biogenesis	gi|115437816|ref|NP_001043388.1|/0/Os01g0575000 [Oryza sativa Japonica Group]
CL5336.Contig3_All	3968	1713	0.9264	52.9042	2423	0.9451	85.6377	1511	0.9403	51.1749	553	0.87	20.6053	843	0.937	30.4616	1538	0.9289	56.535	1287	0.9022	51.2357	1000	0.9128	39.1041	K11267|1|3e-52|206|vvi:100854206|sister chromatid cohesion protein PDS5	GO:0043231//intracellular membrane-bounded organelle;GO:0044444//cytoplasmic part	-	-	gi|449493322|ref|XP_004159255.1|/6.6236e-137/PREDICTED: uncharacterized protein LOC101232102 [Cucumis sativus]
Unigene4496_All	2094	1705	0.8195	99.7821	1997	0.8787	133.747	831	0.8419	53.3321	371	0.8262	26.1953	362	0.8176	24.7873	1025	0.9174	71.397	784	0.8811	59.1433	657	0.9016	48.6836	K01051|1|1e-140|498|zma:100280285|pectinesterase [EC:3.1.1.11]	GO:0009505//plant-type cell wall;GO:0005634//nucleus	GO:0030599//pectinesterase activity	GO:0009750//response to fructose stimulus;GO:0042744//hydrogen peroxide catabolic process;GO:0006833//water transport;GO:0010363//regulation of plant-type hypersensitive response;GO:0009651//response to salt stress;GO:0006612//protein targeting to membrane;GO:0009963//positive regulation of flavonoid biosynthetic process	gi|116519144|gb|ABJ99595.1|/0/pectinesterase inhibitor [Lycoris aurea]
Unigene8097_All	2395	1705	0.9562	87.2416	2102	0.9532	123.086	725	0.9441	40.6815	205	0.8555	12.6554	1795	0.9503	107.462	73	0.5173	4.4458	999	0.914	65.891	480	0.9106	31.0978	K14709|1|3e-69|261|vcn:VOLCADRAFT_104214|solute carrier family 39 (zinc transporter), member 1/2/3	-	-	-	gi|449526636|ref|XP_004170319.1|/0/PREDICTED: leucine-rich repeat extensin-like protein 4-like [Cucumis sativus]
Unigene5982_All	946	1699	0.8013	220.093	2665	0.8076	395.084	1602	0.8044	227.581	1315	0.8319	205.523	1952	0.8351	295.86	1560	0.7706	240.528	830	0.7178	138.597	973	0.8044	159.594	K05759|1|1e-62|238|zma:541662|profilin	GO:0005856//cytoskeleton;GO:0009536//plastid	GO:0003779//actin binding	GO:0030036//actin cytoskeleton organization	gi|121277814|gb|ABM53028.1|/5.91108e-62/profilin [Cocos nucifera]
CL888.Contig2_All	4824	1698	0.926	43.1355	2334	0.9171	67.8542	1451	0.92	40.4226	680	0.8735	20.8414	967	0.9011	28.742	681	0.8704	20.5908	536	0.7589	17.5519	518	0.7834	16.6616	K11644|1|0.0|1786|sbi:SORBI_03g008490|paired amphipathic helix protein Sin3a	-	-	-	gi|242052367|ref|XP_002455329.1|/0/hypothetical protein SORBIDRAFT_03g008490 [Sorghum bicolor]
CL2931.Contig3_All	4032	1696	0.9358	51.5478	2309	0.9625	80.3131	1641	0.9526	54.6956	451	0.8725	16.538	1125	0.9616	40.0064	2005	0.9658	72.5315	2686	0.9705	105.233	821	0.9482	31.5949	K09291|1|9e-21|101|vvi:100251875|nucleoprotein TPR;K06675|4|2e-19|97.4|gmx:100781330|structural maintenance of chromosome 4	-	-	-	gi|384081121|dbj|BAM10996.1|/0/nuclear matrix constituent protein 1 [Allium cepa]
CL1276.Contig1_All	2031	1695	0.6622	102.274	2972	0.7046	205.221	1392	0.6997	92.1072	731	0.6613	53.2149	893	0.7203	63.0433	2147	0.7075	154.189	1181	0.6977	91.8557	1247	0.6883	95.2688	K14963|1|9e-13|73.9|pop:POPTR_832426|COMPASS component SWD3	GO:0005737//cytoplasm;GO:0005834//heterotrimeric G-protein complex;GO:0080008//Cul4-RING ubiquitin ligase complex	-	GO:0000956//nuclear-transcribed mRNA catabolic process	gi|115448363|ref|NP_001047961.1|/0/Os02g0721600 [Oryza sativa Japonica Group]
Unigene7491_All	694	1694	0.9236	299.129	3078	0.9366	622.003	4879	0.938	944.79	12107	0.938	2579.31	9825	0.9409	2029.88	7025	0.9539	1476.45	4183	0.9366	952.126	3665	0.938	819.424	K13195|1|1e-54|211|pop:POPTR_712972|cold-inducible RNA-binding protein;K12741|2|8e-26|115|ath:AT5G40490|heterogeneous nuclear ribonucleoprotein A1/A3	GO:0048046//apoplast;GO:0009507//chloroplast;GO:0005618//cell wall;GO:0005777//peroxisome;GO:0005730//nucleolus;GO:0005829//cytosol;GO:0009506//plasmodesma;GO:0005886//plasma membrane;GO:0005739//mitochondrion	GO:0009055//electron carrier activity;GO:0003697//single-stranded DNA binding;GO:0016621//cinnamoyl-CoA reductase activity;GO:0004674//protein serine/threonine kinase activity;GO:0050662//coenzyme binding;GO:0046608//carotenoid isomerase activity;GO:0003690//double-stranded DNA binding;GO:0042803//protein homodimerization activity;GO:0005524//ATP binding;GO:0003729//mRNA binding	GO:0042754//negative regulation of circadian rhythm;GO:0006094//gluconeogenesis;GO:0032508//DNA duplex unwinding;GO:0016117//carotenoid biosynthetic process;GO:0010119//regulation of stomatal movement;GO:0006833//water transport;GO:0009414//response to water deprivation;GO:0009662//etioplast organization;GO:0006406//mRNA export from nucleus;GO:0010200//response to chitin;GO:0009651//response to s…	gi|356541091|ref|XP_003539016.1|/1.17354e-62/PREDICTED: 31 kDa ribonucleoprotein, chloroplastic-like [Glycine max]
CL255.Contig2_All	3260	1693	0.9816	63.642	2704	0.9752	116.325	1332	0.9678	54.9099	923	0.9475	41.8611	1189	0.9727	52.2952	1231	0.9871	55.0774	1007	0.9598	48.7953	421	0.9212	20.0382	K05768|1|0.0|1409|vvi:100254775|gelsolin	GO:0005829//cytosol	GO:0051015//actin filament binding	GO:0030042//actin filament depolymerization;GO:0048767//root hair elongation;GO:0051014//actin filament severing;GO:0009737//response to abscisic acid stimulus;GO:0051764//actin crosslink formation;GO:0016482//cytoplasmic transport	gi|359485106|ref|XP_002268471.2|/0/PREDICTED: LOW QUALITY PROTEIN: villin-4 [Vitis vinifera]
Unigene22071_All	810	1690	0.9988	255.686	200	0.9975	34.628	2	0.121	0.331825	-	-	-	-	-	-	-	-	-	-	-	-	-	-	-	-	GO:0005783//endoplasmic reticulum;GO:0009705//plant-type vacuole membrane	-	-	gi|224110510|ref|XP_002315542.1|/3.25128e-60/predicted protein [Populus trichocarpa]
CL3513.Contig11_All	1773	1690	0.8173	116.811	3143	0.8404	248.61	1436	0.7992	108.845	984	0.7394	82.0564	1088	0.8336	87.9868	885	0.8235	72.806	963	0.7806	85.7993	933	0.7862	81.6521	K07375|1|0.0|887|aly:ARALYDRAFT_496451|tubulin beta	GO:0005618//cell wall;GO:0005874//microtubule;GO:0045298//tubulin complex;GO:0009506//plasmodesma;GO:0005794//Golgi apparatus	GO:0003924//GTPase activity;GO:0005200//structural constituent of cytoskeleton;GO:0005525//GTP binding	GO:0051258//protein polymerization;GO:0006184//GTP catabolic process;GO:0007018//microtubule-based movement	gi|297793857|ref|XP_002864813.1|/0/tubulin beta-2 [Arabidopsis lyrata subsp. lyrata]
Unigene2685_All	1140	1690	0.9009	181.671	2679	0.9386	329.572	1871	0.9351	220.563	3682	0.9868	477.535	3896	0.9877	490.017	1630	0.9614	208.553	1209	0.9825	167.528	2069	0.886	281.611	K08967|1|7e-96|348|osa:4331707|1,2-dihydroxy-3-keto-5-methylthiopentene dioxygenase [EC:1.13.11.53 1.13.11.54]	GO:0005829//cytosol;GO:0005634//nucleus;GO:0005886//plasma membrane	GO:0010309//acireductone dioxygenase [iron(II)-requiring] activity;GO:0005506//iron ion binding	GO:0019509//L-methionine salvage from methylthioadenosine;GO:0051302//regulation of cell division;GO:0055114//oxidation-reduction process	gi|61807497|gb|AAX55895.1|/4.09609e-95/aci-reductone dioxygenase-like protein [Oryza sativa Japonica Group]
CL10343.Contig2_All	1777	1685	0.9302	116.203	1944	0.9437	153.423	1096	0.9004	82.8872	14	0.2746	1.16484	12	0.2909	0.968258	-	-	-	-	-	-	-	-	-	K13356|1|2e-160|564|bdi:100822349|fatty acyl-CoA reductase [EC:1.2.1.-]	-	-	-	gi|218200887|gb|EEC83314.1|/1.10278e-159/hypothetical protein OsI_28691 [Oryza sativa Indica Group]
Unigene4200_All	3495	1682	0.9456	58.9771	2835	0.9296	113.76	1618	0.9602	62.215	574	0.931	24.2824	942	0.9353	38.6457	1739	0.9325	72.5747	1975	0.9402	89.266	1361	0.9219	60.4234	K01411|1|0.0|1427|osa:4332762|nardilysin [EC:3.4.24.61]	GO:0005829//cytosol	GO:0046872//metal ion binding;GO:0004222//metalloendopeptidase activity	GO:0006508//proteolysis	gi|125586175|gb|EAZ26839.1|/0/hypothetical protein OsJ_10755 [Oryza sativa Japonica Group]
CL980.Contig2_All	1787	1676	0.9619	114.936	2580	0.9882	202.478	1888	0.9379	141.985	3838	0.9843	317.546	3484	0.9731	279.544	4608	0.953	376.115	4455	0.9726	393.812	3087	0.9877	268.044	K06236|1|2e-19|95.5|pop:POPTR_584471|collagen, type I/II/III/V/XI, alpha	GO:0009507//chloroplast;GO:0005739//mitochondrion	GO:0050897//cobalt ion binding;GO:0005515//protein binding	GO:0080156//mitochondrial mRNA modification;GO:0016554//cytidine to uridine editing	gi|115480063|ref|NP_001063625.1|/5.2161e-117/Os09g0509000 [Oryza sativa Japonica Group]
Unigene2587_All	1442	1675	0.8613	142.349	2758	0.9098	268.233	1255	0.8585	116.961	739	0.8613	75.7714	606	0.8322	60.2566	383	0.8259	38.7406	323	0.8128	35.3837	464	0.8343	49.9283	K13420|1|1e-38|159|vvi:100253808|LRR receptor-like serine/threonine-protein kinase FLS2 [EC:2.7.11.1]	GO:0005768//endosome;GO:0016023//cytoplasmic membrane-bounded vesicle;GO:0005802//trans-Golgi network;GO:0005794//Golgi apparatus;GO:0005886//plasma membrane	GO:0016301//kinase activity	GO:0010103//stomatal complex morphogenesis;GO:0048443//stamen development;GO:0002237//response to molecule of bacterial origin;GO:0016310//phosphorylation;GO:0007165//signal transduction	gi|115451503|ref|NP_001049352.1|/6.27905e-155/Os03g0211900 [Oryza sativa Japonica Group]
Unigene3411_All	3280	1673	0.703	62.5067	2705	0.7726	115.658	1442	0.6692	59.082	5260	0.8091	237.104	10608	0.8265	463.721	1373	0.7082	61.0561	1607	0.7381	77.3942	2057	0.7009	97.3094	K03882|1|1e-46|187|osa:6450148|NADH-ubiquinone oxidoreductase chain 4L [EC:1.6.5.3]	GO:0000276//mitochondrial proton-transporting ATP synthase complex, coupling factor F(o)	GO:0015078//hydrogen ion transmembrane transporter activity;GO:0008270//zinc ion binding	GO:0015986//ATP synthesis coupled proton transport	gi|295311634|ref|YP_003587262.1|/5.6372e-86/ATPase subunit 4 [Citrullus lanatus]
Unigene7714_All	1670	1671	0.8934	122.621	2916	0.8946	244.88	1649	0.8928	132.699	2480	0.8934	219.564	2129	0.8928	182.792	3645	0.8904	318.357	3941	0.8922	372.783	4818	0.8934	447.656	K00616|1|0.0|675|pop:POPTR_646955|transaldolase [EC:2.2.1.2]	GO:0005739//mitochondrion;GO:0009570//chloroplast stroma	GO:0004801//sedoheptulose-7-phosphate:D-glyceraldehyde-3-phosphate glyceronetransferase activity	GO:0006098//pentose-phosphate shunt;GO:0046686//response to cadmium ion	gi|224075445|ref|XP_002304636.1|/0/predicted protein [Populus trichocarpa]
CL3927.Contig3_All	531	1669	0.4821	385.182	2164	0.4859	571.539	1026	0.5725	259.667	59	0.403	16.428	38	0.3861	10.2609	197	0.4049	54.1133	159	0.4746	47.3008	717	0.5725	209.517	K01115|1|2e-20|96.3|vcn:VOLCADRAFT_99471|phospholipase D [EC:3.1.4.4]	-	-	-	gi|147821777|emb|CAN77170.1|/2.50403e-62/hypothetical protein VITISV_029841 [Vitis vinifera]
CL3389.Contig1_All	2724	1667	0.9604	74.9952	1406	0.9677	72.3871	365	0.9222	18.0074	1364	0.9695	74.0344	608	0.9365	32.0032	1731	0.9545	92.6878	2139	0.9838	124.042	1278	0.9805	72.7978	K01115|1|2e-23|109|vcn:VOLCADRAFT_99471|phospholipase D [EC:3.1.4.4];K14709|5|3e-19|95.9|vcn:VOLCADRAFT_104214|solute carrier family 39 (zinc transporter), member 1/2/3	GO:0009505//plant-type cell wall;GO:0016023//cytoplasmic membrane-bounded vesicle;GO:0048046//apoplast	GO:0042802//identical protein binding;GO:0004252//serine-type endopeptidase activity	GO:0048359//mucilage metabolic process involved seed coat development;GO:0006508//proteolysis;GO:0080001//mucilage extrusion from seed coat;GO:0043086//negative regulation of catalytic activity	gi|102139846|gb|ABF70004.1|/0/subtilisin-like serine proteinase, putative [Musa acuminata]
CL5637.Contig1_All	2137	1667	0.89	95.5951	2855	0.891	187.363	1353	0.869	85.0859	524	0.8404	36.2538	323	0.8446	21.6718	301	0.8311	20.5445	329	0.7665	24.3197	714	0.8793	51.8427	K01115|1|1e-30|133|vcn:VOLCADRAFT_99471|phospholipase D [EC:3.1.4.4]	-	-	-	gi|195613864|gb|ACG28762.1|/0/polygalacturonase-1 non-catalytic beta subunit precursor [Zea mays]
CL691.Contig3_All	1474	1665	0.7022	138.427	2512	0.7157	239.004	1223	0.6995	111.505	397	0.673	39.8216	411	0.6967	39.9799	405	0.633	40.0765	437	0.6818	46.8328	567	0.6818	59.687	K01623|1|0.0|658|vvi:100267988|fructose-bisphosphate aldolase, class I [EC:4.1.2.13]	GO:0010287//plastoglobule;GO:0005739//mitochondrion	GO:0004332//fructose-bisphosphate aldolase activity	GO:0006979//response to oxidative stress;GO:0046686//response to cadmium ion;GO:0006096//glycolysis	gi|225424114|ref|XP_002282753.1|/0/PREDICTED: probable fructose-bisphosphate aldolase 3, chloroplastic [Vitis vinifera]
CL1153.Contig2_All	2219	1661	0.9112	91.7312	3056	0.9531	193.143	1254	0.9121	75.9459	952	0.9531	63.4316	1114	0.954	71.9822	534	0.9189	35.1008	581	0.8824	41.3604	616	0.9387	43.0743	K00895|1|0.0|1088|osa:4340909|pyrophosphate--fructose-6-phosphate 1-phosphotransferase [EC:2.7.1.90]	GO:0005945//6-phosphofructokinase complex	GO:0003872//6-phosphofructokinase activity;GO:0047334//diphosphate-fructose-6-phosphate 1-phosphotransferase activity;GO:0005524//ATP binding	GO:0009749//response to glucose stimulus;GO:0009744//response to sucrose stimulus;GO:0009750//response to fructose stimulus;GO:0006002//fructose 6-phosphate metabolic process;GO:0006096//glycolysis;GO:0016310//phosphorylation;GO:0015979//photosynthesis	gi|50725735|dbj|BAD33246.1|/0/putative Pyrophosphate--fructose 6-phosphate 1-phosphotransferase alpha subunit [Oryza sativa Japonica Group]
CL2157.Contig4_All	4749	1655	0.5683	42.7071	2700	0.5894	79.7342	1653	0.5662	46.7773	1806	0.5719	56.2266	2300	0.5831	69.4421	2202	0.5742	67.6313	1997	0.5711	66.4266	1510	0.5532	49.3366	K14510|1|3e-46|186|aly:ARALYDRAFT_487152|serine/threonine-protein kinase CTR1 [EC:2.7.11.1]	-	GO:0016301//kinase activity	-	gi|359472758|ref|XP_002276237.2|/0/PREDICTED: uncharacterized protein LOC100242423 [Vitis vinifera]
CL6602.Contig1_All	1906	1654	0.8505	106.345	3894	0.8919	286.521	1429	0.883	100.757	608	0.8709	47.1636	842	0.8877	63.3412	1849	0.8893	141.497	2309	0.8872	191.367	2249	0.9171	183.088	K00006|1|2e-13|76.3|bdi:100833474|glycerol-3-phosphate dehydrogenase (NAD+) [EC:1.1.1.8]	GO:0005829//cytosol;GO:0009331//glycerol-3-phosphate dehydrogenase complex	GO:0051287//NAD binding;GO:0047952//glycerol-3-phosphate dehydrogenase [NAD(P)+] activity;GO:0004367//glycerol-3-phosphate dehydrogenase [NAD+] activity	GO:0005975//carbohydrate metabolic process;GO:0046168//glycerol-3-phosphate catabolic process;GO:0055114//oxidation-reduction process	gi|460381710|ref|XP_004236586.1|/0/PREDICTED: probable glycerol-3-phosphate dehydrogenase [NAD(+)] 1, cytosolic-like [Solanum lycopersicum]
CL2086.Contig1_All	3757	1649	0.8762	53.7879	2033	0.8709	75.8891	1558	0.8555	55.7302	306	0.7847	12.0422	860	0.839	32.8212	2908	0.8842	112.898	2136	0.8619	89.8103	1680	0.8611	69.3845	K11596|1|0.0|1502|rcu:RCOM_0605410|argonaute	-	GO:0003743//translation initiation factor activity	GO:0006413//translational initiation	gi|255570639|ref|XP_002526275.1|/0/eukaryotic translation initiation factor 2c, putative [Ricinus communis]
CL6305.Contig3_All	2395	1646	0.9678	84.2227	3215	0.9779	188.26	1941	0.9762	108.914	20036	0.9804	1236.89	20832	0.9812	1247.16	427	0.9608	26.0049	417	0.9265	27.5041	265	0.9065	17.1686	K00615|1|0.0|1242|pop:POPTR_552034|transketolase [EC:2.2.1.1]	GO:0009941//chloroplast envelope;GO:0009570//chloroplast stroma;GO:0009535//chloroplast thylakoid membrane	GO:0046872//metal ion binding;GO:0004802//transketolase activity	GO:0019253//reductive pentose-phosphate cycle;GO:0046686//response to cadmium ion;GO:0009651//response to salt stress	gi|118487947|gb|ABK95795.1|/0/unknown [Populus trichocarpa]
CL6224.Contig2_All	2328	1645	0.9871	86.594	2623	0.9914	158.015	1236	0.9875	71.3509	658	0.9721	41.7897	868	0.9884	53.4606	881	0.9759	55.1983	916	0.9802	62.1554	680	0.9669	45.3232	K03006|1|2e-09|62.8|sbi:SORBI_07g003680|DNA-directed RNA polymerase II subunit RPB1 [EC:2.7.7.6]	GO:0005802//trans-Golgi network;GO:0016023//cytoplasmic membrane-bounded vesicle;GO:0005829//cytosol;GO:0016021//integral to membrane;GO:0005794//Golgi apparatus;GO:0005768//endosome;GO:0005739//mitochondrion	-	-	gi|460394212|ref|XP_004242698.1|/0/PREDICTED: transmembrane 9 superfamily member 4-like [Solanum lycopersicum]
Unigene2562_All	1481	1642	0.9656	135.87	2308	0.971	218.557	1642	0.9656	148.999	1252	0.9723	124.99	1867	0.973	180.753	2089	0.9595	205.739	2382	0.973	254.07	1969	0.9669	206.293	K05658|1|1e-09|62.8|ota:Ot01g04530|ATP-binding cassette, subfamily B (MDR/TAP), member 1;K11984|2|1e-08|59.7|ppp:PHYPADRAFT_233757|U4/U6.U5 tri-snRNP-associated protein 1;K12811|4|3e-08|58.2|vvi:100262258|ATP-dependent RNA helicase DDX46/PRP5 [EC:3.6.4.13]	GO:0005829//cytosol	GO:0008270//zinc ion binding	GO:0006623//protein targeting to vacuole;GO:0006486//protein glycosylation	gi|427199320|gb|AFY26887.1|/0/ubiquitin-associated/TS-N domain-containing protein [Morella rubra]
Unigene10257_All	472	1633	0.8326	423.983	1563	0.8411	464.408	310	0.7246	88.264	921	0.8326	288.499	625	0.8453	189.861	327	0.839	101.05	128	0.7606	42.8385	900	0.8517	295.866	-	-	GO:0046872//metal ion binding	-	gi|2662415|gb|AAB88276.1|/1.44647e-27/metallothionein-like protein [Prunus armeniaca]
CL8565.Contig2_All	2910	1629	0.9756	68.6014	2516	0.977	121.255	1362	0.9701	62.8996	798	0.9619	40.5449	910	0.9694	44.8379	2049	0.9773	102.703	1821	0.9667	98.8515	1521	0.9766	81.1018	K12392|1|0.0|1559|pop:POPTR_757540|AP-1 complex subunit beta-1	GO:0005886//plasma membrane;GO:0030131//clathrin adaptor complex	GO:0008565//protein transporter activity	GO:0016192//vesicle-mediated transport;GO:0006886//intracellular protein transport	gi|224074998|ref|XP_002304511.1|/0/predicted protein [Populus trichocarpa]
CL7107.Contig2_All	6030	1627	0.8683	33.0655	2093	0.9002	48.6782	986	0.8516	21.9747	149	0.4728	3.65338	250	0.7036	5.94456	421	0.737	10.1835	423	0.6755	11.0813	208	0.5357	5.3523	K10773|1|9e-14|79.0|ppp:PHYPADRAFT_173765|endonuclease III [EC:4.2.99.18]	-	-	-	gi|225440992|ref|XP_002277401.1|/0/PREDICTED: transcriptional activator DEMETER-like [Vitis vinifera]
CL9609.Contig2_All	2877	1622	0.9357	69.0901	2456	0.9399	119.721	878	0.9166	41.0127	710	0.9027	36.4875	1000	0.9451	49.8376	209	0.813	10.5959	294	0.7775	16.1426	152	0.5683	8.19781	K00700|1|0.0|1321|gmx:100785968|1,4-alpha-glucan branching enzyme [EC:2.4.1.18]	-	GO:0004553//hydrolase activity, hydrolyzing O-glycosyl compounds;GO:0043169//cation binding;GO:0003844//1,4-alpha-glucan branching enzyme activity	GO:0005978//glycogen biosynthetic process	gi|356572528|ref|XP_003554420.1|/0/PREDICTED: 1,4-alpha-glucan-branching enzyme 2, chloroplastic/amyloplastic-like [Glycine max]
CL2110.Contig1_All	3686	1621	0.9235	53.893	2308	0.9327	87.8139	1313	0.9221	47.8711	595	0.8703	23.8665	735	0.9086	28.591	1187	0.9175	46.9708	1000	0.8972	42.8559	669	0.8676	28.1621	K11824|1|0.0|1702|vvi:100241344|AP-2 complex subunit alpha	GO:0005886//plasma membrane;GO:0005634//nucleus;GO:0030131//clathrin adaptor complex	GO:0005515//protein binding;GO:0008565//protein transporter activity	GO:0016192//vesicle-mediated transport;GO:0006886//intracellular protein transport	gi|225436363|ref|XP_002270388.1|/0/PREDICTED: AP-2 complex subunit alpha-2 [Vitis vinifera]
CL9563.Contig4_All	3049	1620	0.877	65.1122	2721	0.92	125.157	1062	0.8737	46.8092	353	0.6924	17.1176	325	0.6907	15.2835	583	0.8255	27.8897	655	0.7419	33.9352	712	0.8049	36.2341	K01535|1|0.0|1339|osa:4352910|H+-transporting ATPase [EC:3.6.3.6]	GO:0016021//integral to membrane;GO:0005886//plasma membrane	GO:0008553//hydrogen-exporting ATPase activity, phosphorylative mechanism;GO:0046872//metal ion binding;GO:0005524//ATP binding	GO:0015992//proton transport;GO:0009651//response to salt stress;GO:0006754//ATP biosynthetic process;GO:0006200//ATP catabolic process	gi|350284930|gb|AEQ27823.1|/0/PM H+-ATPase L [Eichhornia crassipes]
CL2581.Contig2_All	4171	1619	0.783	47.5676	2210	0.7842	74.3079	1264	0.7624	40.7259	511	0.708	18.1137	629	0.726	21.6226	1399	0.7677	48.9227	1159	0.7672	43.8944	567	0.7322	21.0929	K03010|1|0.0|2278|vvi:100252267|DNA-directed RNA polymerase II subunit RPB2 [EC:2.7.7.6]	GO:0005829//cytosol;GO:0009506//plasmodesma;GO:0005665//DNA-directed RNA polymerase II, core complex	GO:0003899//DNA-directed RNA polymerase activity;GO:0046872//metal ion binding;GO:0003677//DNA binding;GO:0032549//ribonucleoside binding	GO:0000956//nuclear-transcribed mRNA catabolic process;GO:0000394//RNA splicing, via endonucleolytic cleavage and ligation;GO:0009793//embryo development ending in seed dormancy;GO:0006366//transcription from RNA polymerase II promoter	gi|225446351|ref|XP_002274051.1|/0/PREDICTED: DNA-directed RNA polymerase II subunit RPB2 [Vitis vinifera]
CL6836.Contig1_All	2133	1613	0.9653	92.6719	2526	0.985	166.083	1424	0.9798	89.7188	799	0.9456	55.3837	1068	0.9803	71.7923	2677	0.9817	183.059	2617	0.9752	193.811	1403	0.9803	102.061	K01528|1|4e-87|320|cme:CME019C|dynamin GTPase [EC:3.6.5.5]	GO:0005739//mitochondrion;GO:0005773//vacuole;GO:0005886//plasma membrane	GO:0003924//GTPase activity;GO:0005525//GTP binding	GO:0006184//GTP catabolic process;GO:0046686//response to cadmium ion;GO:0050832//defense response to fungus	gi|225453246|ref|XP_002265511.1|/0/PREDICTED: dynamin-related protein 1E isoform 1 [Vitis vinifera]
CL8981.Contig3_All	873	1612	0.8774	226.285	2854	0.9381	458.482	1552	0.8706	238.914	3037	0.9519	514.348	2388	0.8809	392.209	1742	0.9175	291.049	2609	0.8717	472.091	2662	0.8797	473.138	K02873|1|7e-105|378|bdi:100830340|large subunit ribosomal protein L13e	GO:0005730//nucleolus;GO:0005886//plasma membrane;GO:0005618//cell wall;GO:0022625//cytosolic large ribosomal subunit	GO:0003735//structural constituent of ribosome	GO:0006412//translation	gi|357144871|ref|XP_003573442.1|/9.34815e-104/PREDICTED: 60S ribosomal protein L13-2-like isoform 1 [Brachypodium distachyon]
CL8297.Contig1_All	1515	1612	0.9353	130.394	2399	0.9327	222.075	1523	0.9465	135.099	1765	0.9267	172.25	2017	0.9353	190.893	2474	0.9512	238.188	2161	0.9221	225.324	2117	0.9248	216.822	-	GO:0005774//vacuolar membrane;GO:0005783//endoplasmic reticulum;GO:0005794//Golgi apparatus	-	GO:0006996//organelle organization;GO:0046907//intracellular transport	gi|359477889|ref|XP_002267189.2|/2.36603e-75/PREDICTED: uncharacterized protein LOC100245241 [Vitis vinifera]
Unigene7636_All	1701	1611	0.8959	116.064	3568	0.8889	294.173	595	0.8665	47.0085	68	0.5379	5.91059	101	0.7178	8.51362	77	0.6373	6.60266	158	0.7637	14.673	1233	0.8742	112.474	K07374|1|0.0|914|rcu:RCOM_1584620|tubulin alpha	GO:0005874//microtubule;GO:0005737//cytoplasm	GO:0003924//GTPase activity;GO:0005200//structural constituent of cytoskeleton;GO:0005525//GTP binding	GO:0051258//protein polymerization;GO:0006184//GTP catabolic process;GO:0007017//microtubule-based process	gi|255537890|ref|XP_002510010.1|/0/tubulin alpha chain, putative [Ricinus communis]
Unigene3342_All	3276	1607	0.8397	60.1142	2177	0.8455	93.1961	1135	0.8697	46.5603	454	0.8028	20.4898	572	0.8324	25.0351	402	0.7619	17.8984	467	0.7643	22.5185	360	0.7488	17.0511	K09667|1|0.0|1621|vvi:100244912|polypeptide N-acetylglucosaminyltransferase [EC:2.4.1.-]	GO:0005634//nucleus	GO:0016757//transferase activity, transferring glycosyl groups	GO:0006493//protein O-linked glycosylation	gi|225430656|ref|XP_002270163.1|/0/PREDICTED: probable UDP-N-acetylglucosamine--peptide N-acetylglucosaminyltransferase SEC [Vitis vinifera]
Unigene5095_All	1689	1603	0.9668	116.308	2577	0.9609	213.977	1172	0.9615	93.2528	674	0.9361	59.0006	698	0.9242	59.2547	645	0.952	55.701	610	0.9568	57.0514	481	0.923	44.1886	K01710|1|2e-118|424|cme:CME136C|dTDP-glucose 4,6-dehydratase [EC:4.2.1.46];K12449|2|2e-25|115|ath:AT2G27860|UDP-apiose/xylose synthase	GO:0005768//endosome;GO:0005794//Golgi apparatus;GO:0005886//plasma membrane;GO:0005802//trans-Golgi network;GO:0005739//mitochondrion	GO:0048040//UDP-glucuronate decarboxylase activity;GO:0050662//coenzyme binding;GO:0000166//nucleotide binding	GO:0042732//D-xylose metabolic process;GO:0009225//nucleotide-sugar metabolic process	gi|225439840|ref|XP_002277802.1|/0/PREDICTED: UDP-glucuronic acid decarboxylase 1-like isoform 1 [Vitis vinifera]
CL3863.Contig1_All	2398	1603	0.8916	81.9198	2592	0.9049	151.589	1031	0.8782	57.7795	437	0.8561	26.9438	526	0.8357	31.4509	623	0.8482	37.8941	516	0.7919	33.9912	460	0.8053	29.7648	K01115|1|1e-06|53.9|vcn:VOLCADRAFT_99471|phospholipase D [EC:3.1.4.4]	-	GO:0005543//phospholipid binding	-	gi|296081399|emb|CBI16832.3|/0/unnamed protein product [Vitis vinifera]
Unigene824_All	753	1599	0.9588	260.231	2577	0.9748	479.957	1210	0.9548	215.951	44	0.6215	8.63941	31	0.66	5.90288	1	0.0651	0.193704	11	0.2523	2.30762	6	0.178	1.23638	K11323|1|1e-07|54.7|vcn:VOLCADRAFT_121342|histone arginine demethylase JMJD6 [EC:1.14.11.-]	-	-	-	gi|302846190|ref|XP_002954632.1|/1.82197e-06/hypothetical protein VOLCADRAFT_121342 [Volvox carteri f. nagariensis]
CL1305.Contig1_All	1505	1592	0.8797	129.632	2457	0.9063	228.956	1175	0.8731	104.922	194	0.7721	19.0586	209	0.8073	19.9116	118	0.6625	11.4361	102	0.6066	10.7061	210	0.7934	21.651	K01710|1|8e-122|435|cme:CME136C|dTDP-glucose 4,6-dehydratase [EC:4.2.1.46];K12449|2|8e-29|126|ppp:PHYPADRAFT_61449|UDP-apiose/xylose synthase	GO:0005886//plasma membrane	GO:0048040//UDP-glucuronate decarboxylase activity;GO:0050662//coenzyme binding;GO:0000166//nucleotide binding	GO:0044237//cellular metabolic process;GO:0042732//D-xylose metabolic process	gi|48093463|gb|AAT40108.1|/0/putative UDP-glucuronate decarboxylase 2 [Nicotiana tabacum]
CL8825.Contig1_All	1576	1590	0.9016	123.636	2822	0.9613	251.121	1307	0.9321	111.451	829	0.9581	77.7722	832	0.9537	75.6945	598	0.9416	55.3449	502	0.8921	50.3169	669	0.8966	65.8664	K00616|1|2e-161|566|vvi:100257422|transaldolase [EC:2.2.1.2]	GO:0009941//chloroplast envelope;GO:0009570//chloroplast stroma	GO:0008270//zinc ion binding;GO:0004801//sedoheptulose-7-phosphate:D-glyceraldehyde-3-phosphate glyceronetransferase activity	GO:0016132//brassinosteroid biosynthetic process;GO:0006084//acetyl-CoA metabolic process;GO:0005975//carbohydrate metabolic process;GO:0019344//cysteine biosynthetic process;GO:0016126//sterol biosynthetic process	gi|462404966|gb|EMJ10430.1|/8.61779e-161/hypothetical protein PRUPE_ppa006960mg [Prunus persica]
CL3195.Contig1_All	771	1588	0.738	252.407	2729	0.7536	496.4	1266	0.7613	220.67	514	0.7406	98.5678	748	0.8054	139.106	351	0.7276	66.4027	578	0.7315	118.424	831	0.751	167.24	K01834|1|2e-37|153|vvi:100245371|2,3-bisphosphoglycerate-dependent phosphoglycerate mutase [EC:5.4.2.1];K03036|2|5e-23|106|aly:ARALYDRAFT_336019|26S proteasome regulatory subunit N6	GO:0005576//extracellular region	-	GO:0007030//Golgi organization;GO:0006816//calcium ion transport;GO:0042546//cell wall biogenesis;GO:0019344//cysteine biosynthetic process;GO:0009651//response to salt stress	gi|297610375|ref|NP_001064462.2|/3.00309e-52/Os10g0371000 [Oryza sativa Japonica Group]
CL6590.Contig1_All	768	1585	0.9284	252.914	2862	0.8646	522.626	1532	0.9141	268.078	2290	0.8724	440.86	2377	0.9609	443.777	3185	0.9727	604.896	2633	0.9427	541.572	2400	0.8737	484.891	K03094|1|1e-69|260|gmx:100809769|S-phase kinase-associated protein 1	GO:0005737//cytoplasm;GO:0005730//nucleolus	-	GO:0006511//ubiquitin-dependent protein catabolic process	gi|470110124|ref|XP_004291337.1|/1.0197e-68/PREDICTED: SKP1-like protein 1B-like [Fragaria vesca subsp. vesca]
Unigene5861_All	1997	1583	0.2649	97.1421	2009	0.2919	141.086	1151	0.2649	77.4571	834	0.2899	61.7468	1807	0.2639	129.741	13468	0.3155	983.689	7943	0.3105	628.308	6981	0.3415	542.418	K03283|1|0.0|1129|osa:4339012|heat shock 70kDa protein 1/8	GO:0005618//cell wall;GO:0005730//nucleolus;GO:0009941//chloroplast envelope;GO:0005773//vacuole;GO:0022626//cytosolic ribosome;GO:0005886//plasma membrane;GO:0048046//apoplast	GO:0005524//ATP binding;GO:0032440//2-alkenal reductase [NAD(P)] activity	GO:0009615//response to virus;GO:0055114//oxidation-reduction process;GO:0009409//response to cold;GO:0009408//response to heat;GO:0009617//response to bacterium;GO:0046686//response to cadmium ion;GO:0080167//response to karrikin	gi|462416670|gb|EMJ21407.1|/0/hypothetical protein PRUPE_ppa002641mg [Prunus persica]
Unigene879_All	2326	1575	0.985	82.9804	2607	0.9905	157.186	1373	0.9377	79.3277	594	0.917	37.7575	440	0.9093	27.1232	774	0.9179	48.536	771	0.8942	52.3614	1112	0.9355	74.1804	-	GO:0005802//trans-Golgi network;GO:0016021//integral to membrane;GO:0005794//Golgi apparatus;GO:0005768//endosome	-	GO:0006810//transport	gi|226529065|ref|NP_001148367.1|/0/transmembrane 9 superfamily protein member 1 precursor [Zea mays]
CL9303.Contig1_All	2999	1570	0.858	64.1546	2284	0.896	106.808	1419	0.872	63.5872	815	0.862	40.1798	749	0.857	35.8099	1142	0.8696	55.5421	1037	0.8553	54.6221	844	0.868	43.6677	K03028|1|0.0|1423|vvi:100255701|26S proteasome regulatory subunit N1	GO:0016023//cytoplasmic membrane-bounded vesicle;GO:0005886//plasma membrane;GO:0000502//proteasome complex	GO:0030234//enzyme regulator activity	GO:0042176//regulation of protein catabolic process;GO:0051726//regulation of cell cycle;GO:0050790//regulation of catalytic activity	gi|225446449|ref|XP_002277029.1|/0/PREDICTED: 26S proteasome non-ATPase regulatory subunit 2 1A [Vitis vinifera]
CL4711.Contig1_All	3334	1564	0.7403	57.4878	2354	0.7636	99.0202	1459	0.76	58.8104	838	0.7415	37.1625	952	0.7439	40.942	1950	0.7579	85.3103	2113	0.7573	100.115	1102	0.7361	51.2874	K03254|1|0.0|1371|vvi:100244162|translation initiation factor 3 subunit A	GO:0005886//plasma membrane	GO:0003743//translation initiation factor activity	GO:0006413//translational initiation	gi|225450669|ref|XP_002283093.1|/0/PREDICTED: eukaryotic translation initiation factor 3 subunit A [Vitis vinifera]
CL2488.Contig4_All	1833	1561	0.8451	104.363	2301	0.85	176.05	1480	0.856	108.508	960	0.8418	77.4346	1169	0.8451	91.4427	332	0.8085	26.4185	487	0.8047	41.9694	692	0.8483	58.5785	-	GO:0009505//plant-type cell wall;GO:0046658//anchored to plasma membrane;GO:0016023//cytoplasmic membrane-bounded vesicle;GO:0009930//longitudinal side of cell surface;GO:0016021//integral to membrane	-	GO:0010215//cellulose microfibril organization;GO:0009825//multidimensional cell growth;GO:0009651//response to salt stress	gi|147780878|emb|CAN68249.1|/0/hypothetical protein VITISV_020126 [Vitis vinifera]
Unigene915_All	2353	1557	0.9392	81.0908	2544	0.9375	151.628	1447	0.9384	82.6439	1537	0.935	96.578	1624	0.9503	98.9604	192	0.8457	11.9018	265	0.8568	17.7906	336	0.8993	22.157	K01662|1|0.0|1199|rcu:RCOM_0679170|1-deoxy-D-xylulose-5-phosphate synthase [EC:2.2.1.7]	GO:0009570//chloroplast stroma	GO:0046872//metal ion binding;GO:0008661//1-deoxy-D-xylulose-5-phosphate synthase activity	GO:0015995//chlorophyll biosynthetic process;GO:0016114//terpenoid biosynthetic process;GO:0009228//thiamine biosynthetic process;GO:0052865	gi|46488696|gb|AAS99588.1|/0/chloroplast 1-deoxy-D-xylulose-5-phosphate synthase [Elaeis guineensis]
CL7324.Contig2_All	2468	1554	0.8594	77.1633	2478	0.8987	140.812	1604	0.8788	87.342	8781	0.8898	526.048	7952	0.9011	461.986	1664	0.8959	98.3424	1590	0.9036	101.77	731	0.889	45.9586	K03798|1|0.0|1191|vvi:100250511|cell division protease FtsH [EC:3.4.24.-]	GO:0031977//thylakoid lumen;GO:0016021//integral to membrane;GO:0009941//chloroplast envelope;GO:0009535//chloroplast thylakoid membrane	GO:0008270//zinc ion binding;GO:0004222//metalloendopeptidase activity;GO:0005524//ATP binding;GO:0008568//microtubule-severing ATPase activity	GO:0051301//cell division;GO:0010027//thylakoid membrane organization;GO:0006508//proteolysis;GO:0010205//photoinhibition;GO:0030163//protein catabolic process	gi|225446693|ref|XP_002282107.1|/0/PREDICTED: ATP-dependent zinc metalloprotease FTSH 2, chloroplastic-like [Vitis vinifera]
CL4236.Contig2_All	750	1550	0.7747	253.265	2381	0.828	445.227	1645	0.7533	294.76	52	0.5413	10.251	75	0.6733	14.3383	946	0.732	183.977	280	0.6947	58.9743	1278	0.7667	264.402	K01115|1|8e-06|48.9|vcn:VOLCADRAFT_99471|phospholipase D [EC:3.1.4.4]	-	-	-	gi|470142510|ref|XP_004306948.1|/2.41506e-43/PREDICTED: 14 kDa proline-rich protein DC2.15-like [Fragaria vesca subsp. vesca]
CL3513.Contig2_All	1357	1543	0.93	139.345	2538	0.9617	262.298	1085	0.9167	107.452	650	0.9219	70.8206	635	0.9521	67.0951	1130	0.9278	121.459	1325	0.9374	154.242	1464	0.9587	167.4	K07375|1|0.0|792|vvi:100247828|tubulin beta	GO:0005874//microtubule;GO:0005737//cytoplasm	GO:0003924//GTPase activity;GO:0005200//structural constituent of cytoskeleton;GO:0005525//GTP binding	GO:0051258//protein polymerization;GO:0006184//GTP catabolic process;GO:0007017//microtubule-based process	gi|255537427|ref|XP_002509780.1|/0/tubulin beta chain, putative [Ricinus communis]
CL1844.Contig2_All	3600	1542	0.8522	52.4912	2087	0.8778	81.3023	977	0.8592	36.4717	1000	0.8467	41.0699	874	0.8536	34.8102	3887	0.8683	157.487	4615	0.8728	202.505	2589	0.8753	111.59	K03015|1|4e-19|95.9|rcu:RCOM_0732550|DNA-directed RNA polymerase II subunit RPB7	-	-	-	gi|359483606|ref|XP_002271969.2|/0/PREDICTED: uncharacterized protein LOC100245196 [Vitis vinifera]
Unigene41_All	2389	1541	0.992	79.0481	1893	0.9929	111.126	1195	0.9602	67.2227	4927	0.9674	304.925	7274	0.9954	436.57	1906	0.9653	116.37	1749	0.9548	115.648	872	0.951	56.6363	K06185|1|5e-74|277|cre:CHLREDRAFT_132213|ATP-binding cassette, subfamily F, member 2	GO:0009536//plastid;GO:0000123//histone acetyltransferase complex;GO:0005886//plasma membrane	GO:0010484//H3 histone acetyltransferase activity;GO:0005515//protein binding;GO:0003677//DNA binding;GO:0005215//transporter activity;GO:0016887//ATPase activity;GO:0005524//ATP binding	GO:0009908//flower development;GO:0016579//protein deubiquitination;GO:0009410//response to xenobiotic stimulus;GO:0016571//histone methylation;GO:0009624//response to nematode;GO:0010388//cullin deneddylation;GO:0009640//photomorphogenesis;GO:0010015//root morphogenesis;GO:0016567//protein ubiquitination;GO:0045893//positive regulation of transcription, DNA-dependent;GO:0043687//post-translation…	gi|470103337|ref|XP_004288096.1|/0/PREDICTED: ABC transporter F family member 5-like [Fragaria vesca subsp. vesca]
CL7853.Contig1_All	1149	1539	0.9365	164.143	2177	0.9391	265.718	961	0.9243	112.4	153	0.8355	19.6878	239	0.8808	29.8246	502	0.9112	63.726	675	0.9147	92.8004	1402	0.9339	189.331	K01115|1|1e-21|102|vcn:VOLCADRAFT_99471|phospholipase D [EC:3.1.4.4]	GO:0016023//cytoplasmic membrane-bounded vesicle;GO:0046658//anchored to plasma membrane	-	-	gi|255541352|ref|XP_002511740.1|/4.67982e-123/conserved hypothetical protein [Ricinus communis]
Unigene6066_All	1133	1537	0.7379	166.245	1903	0.6867	235.555	1096	0.6849	130	437	0.6681	57.0266	465	0.7229	58.8464	379	0.6787	48.7913	519	0.6726	72.3608	503	0.6567	68.8862	K02150|1|1e-102|371|vvi:100246834|V-type H+-transporting ATPase subunit E [EC:3.6.3.14]	GO:0009705//plant-type vacuole membrane;GO:0022626//cytosolic ribosome;GO:0033178//proton-transporting two-sector ATPase complex, catalytic domain;GO:0005886//plasma membrane	GO:0046961//proton-transporting ATPase activity, rotational mechanism	GO:0009651//response to salt stress;GO:0042742//defense response to bacterium;GO:0009409//response to cold;GO:0007030//Golgi organization;GO:0015991//ATP hydrolysis coupled proton transport;GO:0009832//plant-type cell wall biogenesis	gi|225426050|ref|XP_002274995.1|/1.29909e-101/PREDICTED: V-type proton ATPase subunit E [Vitis vinifera]
CL4051.Contig3_All	295	1537	0.9966	638.494	169	0.9966	80.3429	3	0.2678	1.36667	-	-	-	-	-	-	-	-	-	-	-	-	3	0.3322	1.57795	-	GO:0005634//nucleus;GO:0048046//apoplast	GO:0005488//binding;GO:0008234//cysteine-type peptidase activity	GO:0006351//transcription, DNA-dependent	gi|297741720|emb|CBI32852.3|/2.23999e-34/unnamed protein product [Vitis vinifera]
CL23.Contig1_All	2309	1535	0.8172	81.4684	2373	0.8159	144.131	1374	0.8168	79.97	1253	0.7917	80.2331	896	0.7679	55.6393	894	0.7648	56.4737	887	0.735	60.6828	765	0.7562	51.4081	K01648|1|0.0|1140|gmx:100795745|ATP citrate (pro-S)-lyase [EC:2.3.3.8]	GO:0005829//cytosol;GO:0009346//citrate lyase complex;GO:0005886//plasma membrane	GO:0016829//lyase activity;GO:0046872//metal ion binding;GO:0003878//ATP citrate synthase activity;GO:0004775//succinate-CoA ligase (ADP-forming) activity;GO:0005524//ATP binding;GO:0048037//cofactor binding	GO:0016132//brassinosteroid biosynthetic process;GO:0006085//acetyl-CoA biosynthetic process;GO:0016926//protein desumoylation;GO:0010228//vegetative to reproductive phase transition of meristem;GO:0044262//cellular carbohydrate metabolic process;GO:0050665//hydrogen peroxide biosynthetic process;GO:0016126//sterol biosynthetic process	gi|397770494|gb|AFO64345.1|/0/putative ATP citrate lyase [Saccharum hybrid cultivar GT28]
CL8397.Contig2_All	1448	1534	0.7749	129.826	2090	0.797	202.423	597	0.7921	55.4077	556	0.7907	56.7718	817	0.7935	80.9004	471	0.6927	47.4444	563	0.7327	61.4195	557	0.6561	59.6872	K00430|1|2e-123|440|vvi:100267361|peroxidase [EC:1.11.1.7]	GO:0016023//cytoplasmic membrane-bounded vesicle;GO:0005576//extracellular region	GO:0046872//metal ion binding;GO:0009044//xylan 1,4-beta-xylosidase activity;GO:0020037//heme binding;GO:0004601//peroxidase activity	GO:0006979//response to oxidative stress;GO:0055114//oxidation-reduction process	gi|225457136|ref|XP_002280359.1|/3.16323e-122/PREDICTED: peroxidase 65 [Vitis vinifera]
CL2303.Contig2_All	2953	1533	0.9015	63.6185	1992	0.9116	94.6039	1050	0.891	47.7848	506	0.8513	25.3346	549	0.8943	26.6567	613	0.892	30.2782	506	0.8368	27.0678	420	0.8588	22.0689	K12580|1|0.0|481|vvi:100253711|CCR4-NOT transcription complex subunit 3	-	-	GO:0006355//regulation of transcription, DNA-dependent	gi|297739742|emb|CBI29924.3|/0/unnamed protein product [Vitis vinifera]
CL8682.Contig3_All	3580	1533	0.9796	52.4764	2148	0.9852	84.1462	1392	0.981	52.2541	505	0.933	20.8562	655	0.9693	26.2335	592	0.9589	24.1197	1082	0.95	47.7431	702	0.9089	30.4262	K01537|1|0.0|1738|sbi:SORBI_01g038990|Ca2+-transporting ATPase [EC:3.6.3.8]	GO:0005774//vacuolar membrane;GO:0030176//integral to endoplasmic reticulum membrane;GO:0005886//plasma membrane;GO:0005634//nucleus	GO:0046872//metal ion binding;GO:0005388//calcium-transporting ATPase activity;GO:0005524//ATP binding	GO:0010042//response to manganese ion;GO:0030026//cellular manganese ion homeostasis;GO:0006816//calcium ion transport;GO:0006754//ATP biosynthetic process;GO:0046686//response to cadmium ion;GO:0006828//manganese ion transport	gi|24796816|gb|AAN64492.1|/0/putative calcium ATPase [Oryza sativa Japonica Group]
CL3661.Contig1_All	2702	1531	0.9693	69.4376	2352	0.9808	122.077	1310	0.9693	65.1553	471	0.933	25.7728	599	0.9582	31.7862	968	0.9674	52.2544	753	0.9493	44.0226	564	0.9334	32.3883	-	-	-	-	gi|242059451|ref|XP_002458871.1|/0/hypothetical protein SORBIDRAFT_03g041910 [Sorghum bicolor]
CL6534.Contig1_All	1231	1529	0.9561	152.214	2452	0.9651	279.348	1182	0.9415	129.04	2663	0.9407	319.845	1917	0.9513	223.286	2472	0.9513	292.903	2237	0.9415	287.061	6299	0.9602	793.977	K11275|1|1e-69|261|osa:4334439|histone H1/5	-	-	-	gi|115455945|ref|NP_001051573.1|/1.62782e-68/Os03g0799000 [Oryza sativa Japonica Group]
CL6306.Contig3_All	2205	1526	0.5778	84.8107	3238	0.5814	205.945	805	0.5474	49.0627	106	0.4118	7.10761	114	0.4961	7.41299	150	0.4966	9.92237	92	0.4009	6.59091	772	0.5342	54.3254	K01051|1|0.0|690|zma:100280285|pectinesterase [EC:3.1.1.11]	GO:0005737//cytoplasm;GO:0009505//plant-type cell wall;GO:0005886//plasma membrane;GO:0048046//apoplast	GO:0030599//pectinesterase activity;GO:0045330;GO:0004857//enzyme inhibitor activity	GO:0009624//response to nematode;GO:0042545//cell wall modification;GO:0043086//negative regulation of catalytic activity	gi|453197236|gb|AGG23325.1|/0/pectin methylesterase 1 [Musa acuminata AAA Group]
CL9993.Contig2_All	1028	1523	0.7228	181.556	2243	0.784	305.998	1489	0.8521	194.655	1211	0.7675	174.172	1018	0.7724	141.988	1306	0.822	185.303	937	0.7305	143.983	852	0.7072	128.6	K09377|1|2e-91|334|pop:POPTR_798080|cysteine and glycine-rich protein	GO:0005886//plasma membrane	GO:0051015//actin filament binding;GO:0008270//zinc ion binding	GO:0051017//actin filament bundle assembly	gi|162949361|gb|ABY21316.1|/5.22632e-107/LIM1 [Lilium longiflorum]
CL6896.Contig1_All	4659	1518	0.97	39.9286	1853	0.9717	55.7784	1250	0.9317	36.0563	1796	0.9539	56.9954	2110	0.9811	64.9362	5126	0.9783	160.479	3191	0.9785	108.193	1640	0.9474	54.6192	K10691|1|0.0|1793|rcu:RCOM_0790950|E3 ubiquitin-protein ligase UBR4 [EC:6.3.2.19]	GO:0005829//cytosol;GO:0009506//plasmodesma;GO:0016020//membrane	GO:0008270//zinc ion binding;GO:0004842//ubiquitin-protein ligase activity	GO:0009620//response to fungus;GO:0009926//auxin polar transport;GO:0009640//photomorphogenesis;GO:0010311//lateral root formation;GO:0009733//response to auxin stimulus;GO:0016567//protein ubiquitination;GO:0048283//indeterminate inflorescence morphogenesis;GO:0009826//unidimensional cell growth	gi|338817657|sp|B9G2A8.1|BIG_ORYSJ/0/RecName: Full=Auxin transport protein BIG
CL519.Contig2_All	5296	1515	0.9175	35.0566	2328	0.9248	61.6479	1460	0.9126	37.0484	878	0.8837	24.5117	1329	0.9258	35.9811	3634	0.9392	100.085	3048	0.9267	90.9145	2086	0.9226	61.1168	K11292|1|0.0|2046|vvi:100241331|transcription elongation factor SPT6	GO:0005829//cytosol;GO:0009506//plasmodesma;GO:0005634//nucleus	-	GO:0006355//regulation of transcription, DNA-dependent;GO:0006333//chromatin assembly or disassembly;GO:0009630//gravitropism;GO:0006352//DNA-dependent transcription, initiation	gi|359481576|ref|XP_002278416.2|/0/PREDICTED: transcription elongation factor SPT6-like [Vitis vinifera]
CL7279.Contig2_All	3314	1513	0.9538	55.9488	2402	0.9849	101.649	1352	0.9792	54.8262	926	0.9737	41.3128	1283	0.9897	55.51	3903	0.9695	171.782	2542	0.93	121.168	1480	0.9378	69.2953	-	GO:0005634//nucleus;GO:0005886//plasma membrane	GO:0003677//DNA binding	GO:0042742//defense response to bacterium;GO:0045893//positive regulation of transcription, DNA-dependent	gi|225457689|ref|XP_002273784.1|/0/PREDICTED: squamosa promoter-binding-like protein 14-like [Vitis vinifera]
CL4496.Contig1_All	2210	1507	0.7538	83.5652	1907	0.7778	121.016	780	0.6665	47.4315	1304	0.7367	87.2392	2866	0.91	185.944	2731	0.7353	180.245	2629	0.69	187.916	2857	0.7077	200.591	K08679|1|0.0|753|zma:732831|UDP-glucuronate 4-epimerase [EC:5.1.3.6]	-	GO:0050379//UDP-glucuronate 5'-epimerase activity;GO:0050378//UDP-glucuronate 4-epimerase activity;GO:0050662//coenzyme binding;GO:0000166//nucleotide binding	GO:0005975//carbohydrate metabolic process;GO:0044237//cellular metabolic process	gi|162460951|ref|NP_001105911.1|/0/LOC732831 [Zea mays]
CL3395.Contig3_All	3022	1507	0.8534	61.1116	3146	0.8723	145.998	1215	0.8577	54.0314	35	0.3193	1.71238	58	0.5268	2.75189	561	0.8623	27.077	355	0.7991	18.5567	638	0.8302	32.7582	K12309|1|0.0|526|ath:AT3G52840|beta-galactosidase [EC:3.2.1.23]	GO:0016023//cytoplasmic membrane-bounded vesicle;GO:0048046//apoplast	GO:0030246//carbohydrate binding;GO:0004565//beta-galactosidase activity	GO:0005975//carbohydrate metabolic process	gi|470102822|ref|XP_004287850.1|/0/PREDICTED: beta-galactosidase 3-like [Fragaria vesca subsp. vesca]
CL3174.Contig1_All	2108	1503	0.9587	87.3762	2241	0.9701	149.092	1068	0.953	68.0871	723	0.8928	50.71	655	0.9516	44.5521	967	0.9379	66.9096	1268	0.9511	95.02	1603	0.9597	117.993	K01115|1|4e-35|148|vcn:VOLCADRAFT_99471|phospholipase D [EC:3.1.4.4]	GO:0005802//trans-Golgi network;GO:0005794//Golgi apparatus;GO:0005768//endosome;GO:0005739//mitochondrion	GO:0016757//transferase activity, transferring glycosyl groups	GO:0007020//microtubule nucleation	gi|225447488|ref|XP_002264832.1|/0/PREDICTED: uncharacterized protein LOC100266500 [Vitis vinifera]
CL8924.Contig2_All	1765	1501	0.8844	104.218	2157	0.8776	171.391	1366	0.8538	104.009	551	0.8238	46.1565	571	0.8691	46.3862	388	0.8091	32.0641	535	0.8334	47.8823	402	0.7705	35.3407	K00658|1|0.0|645|bdi:100824660|2-oxoglutarate dehydrogenase E2 component (dihydrolipoamide succinyltransferase) [EC:2.3.1.61]	GO:0045252//oxoglutarate dehydrogenase complex;GO:0022626//cytosolic ribosome;GO:0005794//Golgi apparatus;GO:0016020//membrane;GO:0005739//mitochondrion	GO:0004149//dihydrolipoyllysine-residue succinyltransferase activity;GO:0008270//zinc ion binding	GO:0006979//response to oxidative stress;GO:0046686//response to cadmium ion;GO:0006099//tricarboxylic acid cycle	gi|357121110|ref|XP_003562264.1|/0/PREDICTED: dihydrolipoyllysine-residue succinyltransferase component of 2-oxoglutarate dehydrogenase complex 1, mitochondrial-like [Brachypodium distachyon]
Unigene3385_All	1466	1498	0.9181	125.223	2268	0.9154	216.966	1106	0.9065	101.388	642	0.897	64.7481	823	0.9106	80.4939	588	0.9202	58.5027	576	0.9065	62.0661	531	0.8786	56.2024	K03037|1|0.0|671|vvi:100258219|26S proteasome regulatory subunit N7	GO:0000502//proteasome complex;GO:0005634//nucleus;GO:0005886//plasma membrane	GO:0051536//iron-sulfur cluster binding;GO:0046872//metal ion binding;GO:0004402//histone acetyltransferase activity	GO:0009294//DNA mediated transformation;GO:0006355//regulation of transcription, DNA-dependent;GO:0035265//organ growth;GO:0016573//histone acetylation;GO:0008283//cell proliferation	gi|462404969|gb|EMJ10433.1|/0/hypothetical protein PRUPE_ppa006999mg [Prunus persica]
CL8377.Contig1_All	2267	1497	0.9021	80.9236	3109	0.9166	192.332	1099	0.8708	65.1494	211	0.7133	13.7612	197	0.7905	12.4598	3055	0.9303	196.559	6413	0.9541	446.865	3086	0.9422	211.222	K00975|1|0.0|783|pop:POPTR_830057|glucose-1-phosphate adenylyltransferase [EC:2.7.7.27]	GO:0010170//glucose-1-phosphate adenylyltransferase complex;GO:0009507//chloroplast;GO:0005829//cytosol	GO:0008878//glucose-1-phosphate adenylyltransferase activity	GO:0005978//glycogen biosynthetic process;GO:0019252//starch biosynthetic process	gi|224062107|ref|XP_002300758.1|/0/predicted protein [Populus trichocarpa]
CL9784.Contig3_All	799	1494	0.8586	229.144	2379	0.8548	417.571	1244	0.8235	209.237	4247	0.8548	785.89	3837	0.8511	688.561	3486	0.821	636.375	2928	0.7835	578.883	2542	0.821	493.654	K03236|1|4e-75|279|pop:POPTR_732377|translation initiation factor 1A	GO:0005634//nucleus;GO:0005829//cytosol	GO:0003743//translation initiation factor activity	GO:0006413//translational initiation	gi|449453559|ref|XP_004144524.1|/3.51874e-75/PREDICTED: eukaryotic translation initiation factor 1A-like [Cucumis sativus]
CL7898.Contig2_All	2378	1491	0.8923	76.837	2234	0.9016	131.751	1562	0.9045	88.2741	962	0.9062	59.8122	1374	0.9138	82.8461	1936	0.9167	118.748	2019	0.9008	134.119	1639	0.9037	106.945	K11294|1|1e-20|100|zma:100273020|nucleolin;K14573|3|3e-19|95.5|smo:SELMODRAFT_419047|nucleolar protein 4;K13126|4|1e-17|90.1|rcu:RCOM_1589620|polyadenylate-binding protein	-	-	-	gi|359489218|ref|XP_002270340.2|/1.30578e-89/PREDICTED: uncharacterized protein LOC100232913 [Vitis vinifera]
CL1621.Contig5_All	1481	1490	0.819	123.292	2122	0.865	200.943	1293	0.8373	117.33	1235	0.8528	123.293	1504	0.8913	145.61	2727	0.8872	268.573	2841	0.8366	303.028	3390	0.8325	355.172	K14325|1|8e-08|57.0|aly:ARALYDRAFT_471861|RNA-binding protein with serine-rich domain 1;K12418|4|9e-07|53.5|cre:CHLREDRAFT_32523|fatty acid desaturase (delta-4 desaturase) [EC:1.14.19.-]	-	-	-	gi|359496589|ref|XP_003635272.1|/1.29162e-94/PREDICTED: clathrin light chain 1-like [Vitis vinifera]
CL5974.Contig4_All	527	1489	0.5939	346.249	1449	0.5901	385.603	318	0.5085	81.0925	657	0.6774	184.324	361	0.5939	98.2186	40	0.5313	11.0709	60	0.4896	17.9848	165	0.5332	48.5811	-	-	GO:0046872//metal ion binding	-	gi|146260447|gb|ABQ14530.1|/1.15444e-27/metallothionein type 2, partial [Typha angustifolia]
CL990.Contig2_All	1421	1488	0.879	128.326	2156	0.9395	212.783	735	0.8395	69.5116	4	0.0612	0.41619	6	0.0654	0.605417	50	0.6594	5.13226	31	0.2878	3.44615	104	0.6305	11.3562	K01115|1|4e-09|61.2|vcn:VOLCADRAFT_99471|phospholipase D [EC:3.1.4.4]	-	-	-	gi|460398011|ref|XP_004244558.1|/2.5749e-52/PREDICTED: uncharacterized protein LOC101261250 [Solanum lycopersicum]
CL7976.Contig3_All	2022	1486	0.9258	90.0622	1951	0.9224	135.319	1228	0.9085	81.6171	1198	0.9273	87.5995	1257	0.9327	89.1356	1538	0.9224	110.945	1595	0.9036	124.608	1494	0.9352	114.647	K04523|1|0.0|728|vvi:100267604|ubiquilin	-	-	-	gi|359474971|ref|XP_002282473.2|/0/PREDICTED: ubiquilin-1-like [Vitis vinifera]
Unigene5886_All	4052	1485	0.9642	44.9119	2485	0.9573	86.0082	1426	0.9558	47.2949	689	0.9331	25.1406	797	0.9116	28.2024	1357	0.9536	48.8476	1072	0.9065	41.7918	1005	0.9341	38.485	-	GO:0009505//plant-type cell wall;GO:0005794//Golgi apparatus;GO:0005774//vacuolar membrane;GO:0005576//extracellular region;GO:0005783//endoplasmic reticulum	GO:0030246//carbohydrate binding	GO:0006499//N-terminal protein myristoylation;GO:0006486//protein glycosylation	gi|225437598|ref|XP_002271147.1|/0/PREDICTED: nodal modulator 1 [Vitis vinifera]
CL1431.Contig2_All	825	1483	0.8752	220.289	1680	0.8958	285.587	1127	0.8642	183.584	1179	0.8473	211.293	1158	0.8982	201.257	790	0.5939	139.671	670	0.8036	128.288	942	0.7685	177.17	K06689|1|4e-84|309|gmx:100802703|ubiquitin-conjugating enzyme E2 D/E [EC:6.3.2.19]	GO:0005737//cytoplasm;GO:0005886//plasma membrane;GO:0005634//nucleus	GO:0004842//ubiquitin-protein ligase activity	GO:0016567//protein ubiquitination;GO:0006511//ubiquitin-dependent protein catabolic process	gi|413968378|gb|AFW90527.1|/4.85388e-83/ubiquitin-conjugating enzyme E2 28-like isoform 1 [Phaseolus vulgaris]
Unigene27_All	2279	1483	0.8995	79.7447	2358	0.8872	145.105	1358	0.8929	80.0792	1315	0.8925	85.3115	1271	0.9092	79.9647	1669	0.8916	106.818	1921	0.8855	133.152	1616	0.8973	110.025	K03456|1|0.0|1090|zma:732740|protein phosphatase 2 (formerly 2A), regulatory subunit A	GO:0005618//cell wall;GO:0005886//plasma membrane	GO:0008601//protein phosphatase type 2A regulator activity	GO:0009789//positive regulation of abscisic acid mediated signaling pathway;GO:0009926//auxin polar transport;GO:0010119//regulation of stomatal movement;GO:0009723//response to ethylene stimulus;GO:0046686//response to cadmium ion	gi|413942731|gb|AFW75380.1|/0/hypothetical protein ZEAMMB73_324274 [Zea mays]
CL1529.Contig2_All	1083	1480	0.8753	167.47	2304	0.891	298.358	1228	0.8347	152.382	2357	0.8827	321.779	1698	0.8846	224.805	1545	0.8772	208.081	1679	0.8809	244.9	1892	0.8818	271.073	K06890|1|5e-91|332|zma:100283505|	GO:0016021//integral to membrane	-	GO:0006623//protein targeting to vacuole;GO:0006944//cellular membrane fusion;GO:0048193//Golgi vesicle transport;GO:0016197//endosomal transport	gi|460367204|ref|XP_004229465.1|/1.94633e-91/PREDICTED: BI1-like protein-like [Solanum lycopersicum]
CL416.Contig15_All	1478	1480	0.4127	122.713	2618	0.4141	248.415	1417	0.4141	128.843	1328	0.4134	132.846	1370	0.4141	132.906	1642	0.4141	162.043	1664	0.4134	177.846	2141	0.4141	224.769	K05692|1|0.0|743|bdi:100834364|actin beta/gamma 1;K10355|2|0.0|743|osa:4334702|actin, other eukaryote	GO:0005618//cell wall;GO:0005856//cytoskeleton;GO:0005739//mitochondrion;GO:0005730//nucleolus;GO:0005886//plasma membrane	GO:0005524//ATP binding	GO:0048767//root hair elongation;GO:0009845//seed germination;GO:0009416//response to light stimulus;GO:0009611//response to wounding;GO:0051301//cell division;GO:0009733//response to auxin stimulus	gi|399525600|gb|AFP44112.1|/0/actin [Lycoris longituba]
Unigene1029_All	1847	1480	0.7515	98.1973	2304	0.8419	174.944	963	0.8468	70.0686	392	0.6963	31.3795	414	0.7044	32.1389	204	0.6692	16.11	326	0.6795	27.8815	586	0.8132	49.2295	K09754|1|0.0|658|rcu:RCOM_1106600|coumaroylquinate(coumaroylshikimate) 3'-monooxygenase [EC:1.14.13.36]	GO:0016021//integral to membrane	GO:0020037//heme binding;GO:0005506//iron ion binding;GO:0009055//electron carrier activity;GO:0016711//flavonoid 3'-monooxygenase activity	GO:0055114//oxidation-reduction process	gi|255570490|ref|XP_002526203.1|/0/cytochrome P450, putative [Ricinus communis]
CL1887.Contig3_All	1694	1480	0.8648	107.066	2523	0.8914	208.875	1407	0.8282	111.621	1319	0.9067	115.122	1543	0.8831	130.602	613	0.8135	52.7813	478	0.7928	44.5739	536	0.8436	49.096	K07767|1|2e-77|288|rcu:RCOM_0895630|microtubule-severing ATPase [EC:3.6.4.3]	-	GO:0008568//microtubule-severing ATPase activity;GO:0005524//ATP binding	-	gi|222619270|gb|EEE55402.1|/3.81941e-170/hypothetical protein OsJ_03507 [Oryza sativa Japonica Group]
CL10455.Contig1_All	2201	1479	0.9459	82.348	2064	0.9478	131.514	1212	0.9269	74.0025	1148	0.8946	77.1166	1191	0.9259	77.587	866	0.8651	57.3892	826	0.881	59.2825	801	0.8973	56.4686	K01255|1|0.0|862|bdi:100827480|leucyl aminopeptidase [EC:3.4.11.1]	GO:0005773//vacuole;GO:0009570//chloroplast stroma;GO:0005829//cytosol	GO:0030145//manganese ion binding;GO:0008235//metalloexopeptidase activity;GO:0004177//aminopeptidase activity	GO:0010150//leaf senescence;GO:0046686//response to cadmium ion;GO:0006508//proteolysis	gi|75261364|sp|Q6K669.1|AMPL2_ORYSJ/0/RecName: Full=Leucine aminopeptidase 2, chloroplastic; AltName: Full=Leucyl aminopeptidase 2; Short=LAP 2; AltName: Full=Proline aminopeptidase 2; AltName: Full=Prolyl aminopeptidase 2; Flags: Precursor
CL8602.Contig1_All	1872	1476	0.9973	96.6241	1474	0.9957	110.427	762	0.9909	54.7033	790	0.9941	62.3947	2984	0.9979	228.555	567	0.914	44.1784	1621	0.9936	136.787	1077	0.984	89.2697	K00924|1|7e-23|107|ath:AT5G22850|[EC:2.7.1.-];K03006|3|1e-06|53.1|bdi:100841250|DNA-directed RNA polymerase II subunit RPB1 [EC:2.7.7.6]	GO:0016023//cytoplasmic membrane-bounded vesicle	GO:0016787//hydrolase activity	-	gi|218186522|gb|EEC68949.1|/3.46431e-119/hypothetical protein OsI_37668 [Oryza sativa Indica Group]
CL9642.Contig1_All	1224	1471	0.8464	147.277	2255	0.8603	258.374	1328	0.857	145.808	1449	0.8521	175.03	1268	0.8668	148.537	1883	0.8644	224.389	1855	0.8676	239.402	2091	0.8652	265.074	K02998|1|1e-127|454|sbi:SORBI_02g039270|small subunit ribosomal protein SAe	GO:0022627//cytosolic small ribosomal subunit;GO:0030686//90S preribosome;GO:0009507//chloroplast;GO:0005634//nucleus;GO:0005886//plasma membrane	GO:0003735//structural constituent of ribosome	GO:0006412//translation;GO:0000461//endonucleolytic cleavage to generate mature 3'-end of SSU-rRNA from (SSU-rRNA, 5.8S rRNA, LSU-rRNA);GO:0006407//rRNA export from nucleus;GO:0009651//response to salt stress;GO:0000028//ribosomal small subunit assembly;GO:0042256//mature ribosome assembly;GO:0000447//endonucleolytic cleavage in ITS1 to separate SSU-rRNA from 5.8S rRNA and LSU-rRNA from tricistro…	gi|125544237|gb|EAY90376.1|/6.89816e-128/hypothetical protein OsI_11954 [Oryza sativa Indica Group]
Unigene4308_All	1305	1471	0.8498	138.136	2437	0.8598	261.895	1212	0.8536	124.812	1175	0.8989	133.123	1274	0.8927	139.977	326	0.8276	36.4368	492	0.869	59.5553	778	0.8621	92.5046	K15040|1|3e-119|426|sbi:SORBI_02g022910|voltage-dependent anion channel protein 2	GO:0005618//cell wall;GO:0005730//nucleolus;GO:0009941//chloroplast envelope;GO:0005741//mitochondrial outer membrane;GO:0046930//pore complex;GO:0005773//vacuole;GO:0005886//plasma membrane	GO:0015288//porin activity;GO:0008308//voltage-gated anion channel activity	GO:0055085//transmembrane transport;GO:0044070//regulation of anion transport;GO:0042742//defense response to bacterium	gi|449459452|ref|XP_004147460.1|/2.57714e-120/PREDICTED: mitochondrial outer membrane protein porin of 34 kDa-like [Cucumis sativus]
CL1921.Contig2_All	1647	1468	0.9684	109.229	2371	0.9866	201.893	1033	0.9794	84.289	497	0.9035	44.6158	529	0.9648	46.0531	1017	0.9557	90.0658	1548	0.9532	148.472	1293	0.963	121.815	K08238|1|0.0|679|mtr:MTR_4g119880|xyloglucan 6-xylosyltransferase [EC:2.4.2.39]	GO:0005739//mitochondrion;GO:0016021//integral to membrane;GO:0005768//endosome;GO:0005802//trans-Golgi network;GO:0005794//Golgi apparatus	GO:0035252//UDP-xylosyltransferase activity;GO:0016758//transferase activity, transferring hexosyl groups;GO:0005515//protein binding;GO:0033843//xyloglucan 6-xylosyltransferase activity	GO:0009825//multidimensional cell growth;GO:0048767//root hair elongation;GO:0009932//cell tip growth;GO:0071555//cell wall organization;GO:0043481//anthocyanin accumulation in tissues in response to UV light;GO:0010817//regulation of hormone levels;GO:0019761//glucosinolate biosynthetic process;GO:0009969//xyloglucan biosynthetic process	gi|357478773|ref|XP_003609672.1|/0/Xyloglucan 6-xylosyltransferase [Medicago truncatula]
Unigene6830_All	2067	1466	0.986	86.9157	2099	0.9787	142.415	1159	0.9782	75.3541	45	0.5675	3.21883	75	0.7165	5.20257	45	0.5375	3.17545	25	0.2787	1.91058	61	0.5651	4.57914	K02433|1|2e-46|186|ppp:PHYPADRAFT_220555|aspartyl-tRNA(Asn)/glutamyl-tRNA (Gln) amidotransferase subunit A [EC:6.3.5.6 6.3.5.7]	-	GO:0016884//carbon-nitrogen ligase activity, with glutamine as amido-N-donor	-	gi|326519260|dbj|BAJ96629.1|/0/predicted protein [Hordeum vulgare subsp. vulgare]
CL7887.Contig1_All	972	1465	0.8292	184.704	2752	0.8539	397.068	945	0.9434	130.656	516	0.9434	78.4892	447	0.9568	65.9384	879	0.7767	131.903	548	0.7685	89.0595	1655	0.8539	264.196	-	-	-	-	gi|125556533|gb|EAZ02139.1|/3.37993e-28/hypothetical protein OsI_24230 [Oryza sativa Indica Group]
Unigene5062_All	3616	1463	0.9712	49.5816	1945	0.984	75.4352	1234	0.9652	45.8618	890	0.9591	36.3905	1171	0.9477	46.4329	1626	0.9566	65.5881	1312	0.9759	57.3154	983	0.9588	42.1812	K15172|1|0.0|1390|sbi:SORBI_10g006840|transcription elongation factor SPT5	GO:0005840//ribosome;GO:0005634//nucleus	GO:0003735//structural constituent of ribosome;GO:0003700//sequence-specific DNA binding transcription factor activity	GO:0006412//translation;GO:0032968//positive regulation of transcription elongation from RNA polymerase II promoter	gi|413952726|gb|AFW85375.1|/0/hypothetical protein ZEAMMB73_424690 [Zea mays]
Unigene127_All	1546	1462	0.9379	115.889	2139	0.9069	194.037	1905	0.8965	165.596	1575	0.9424	150.625	1632	0.9605	151.359	6365	0.9631	600.512	4166	0.9392	425.673	5467	0.958	548.699	K00122|1|0.0|670|vvi:100261093|formate dehydrogenase [EC:1.2.1.2]	GO:0009507//chloroplast;GO:0009579//thylakoid;GO:0005739//mitochondrion	GO:0051287//NAD binding;GO:0008863//formate dehydrogenase (NAD+) activity;GO:0016616//oxidoreductase activity, acting on the CH-OH group of donors, NAD or NADP as acceptor	GO:0009611//response to wounding;GO:0046686//response to cadmium ion;GO:0055114//oxidation-reduction process	gi|225452472|ref|XP_002278444.1|/0/PREDICTED: formate dehydrogenase, mitochondrial [Vitis vinifera]
Unigene2572_All	2240	1462	0.9625	79.9842	2315	0.946	144.939	1826	0.9558	109.551	189	0.8281	12.475	274	0.9156	17.5388	1029	0.9272	67.0039	942	0.933	66.4307	1110	0.9366	76.8899	K10526|1|3e-41|168|sbi:SORBI_01g048200|OPC-8:0 CoA ligase 1 [EC:6.2.1.-]	GO:0016020//membrane;GO:0005634//nucleus;GO:0005829//cytosol;GO:0005739//mitochondrion	GO:0016208//AMP binding;GO:0090409//malonyl-CoA synthetase activity	GO:0090410//malonate catabolic process	gi|225442581|ref|XP_002279139.1|/0/PREDICTED: acyl-CoA synthetase family member 3, mitochondrial-like [Vitis vinifera]
CL487.Contig5_All	1912	1461	0.9686	93.6412	2276	0.9738	166.943	857	0.9655	60.2361	163	0.8358	12.6045	154	0.9388	11.5486	113	0.8353	8.62032	173	0.8713	14.293	236	0.9435	19.1522	K00058|1|0.0|943|vvi:100260655|D-3-phosphoglycerate dehydrogenase [EC:1.1.1.95]	GO:0005739//mitochondrion;GO:0009507//chloroplast;GO:0016020//membrane	GO:0051287//NAD binding;GO:0004617//phosphoglycerate dehydrogenase activity;GO:0005524//ATP binding;GO:0016597//amino acid binding	GO:0009561//megagametogenesis;GO:0055114//oxidation-reduction process;GO:0006564//L-serine biosynthetic process	gi|211906486|gb|ACJ11736.1|/0/phosphoglycerate dehydrogenase [Gossypium hirsutum]
CL2090.Contig1_All	4991	1459	0.9778	35.8239	2224	0.9942	62.4928	914	0.985	24.6106	105	0.4544	3.11048	384	0.9299	11.0317	8	0.0589	0.233795	45	0.2426	1.42427	9	0.0785	0.279801	K10357|1|0.0|1647|aly:ARALYDRAFT_887631|myosin V;K03165|2|0.0|1118|ota:Ot06g03550|DNA topoisomerase III [EC:5.99.1.2];K09313|3|2e-07|57.4|pop:POPTR_569871|homeobox protein cut-like;K11498|4|3e-07|57.0|aly:ARALYDRAFT_478343|centromeric protein E;K09291|5|3e-07|57.0|vvi:100251875|nucleoprotein TPR	GO:0016459//myosin complex	GO:0003779//actin binding;GO:0005524//ATP binding;GO:0003774//motor activity	-	gi|18087661|gb|AAL58953.1|AC091811_2/0/putative myosin [Oryza sativa Japonica Group]
CL5450.Contig1_All	742	1459	0.9555	240.966	1762	0.8747	333.031	1097	0.8625	198.686	812	0.907	161.8	1058	0.8733	204.446	498	0.8652	97.8945	633	0.8221	134.762	1042	0.8288	217.9	-	-	-	-	gi|283101076|gb|ADB08696.1|/1.06453e-51/hypothetical protein [Wolffia arrhiza]
CL7300.Contig1_All	1551	1459	0.9181	115.278	2391	0.9465	216.198	1116	0.9142	96.6978	618	0.8968	58.9119	554	0.9046	51.2148	575	0.8594	54.074	761	0.8556	77.5067	995	0.8711	99.5418	K01115|1|2e-19|95.9|vcn:VOLCADRAFT_99471|phospholipase D [EC:3.1.4.4]	-	GO:0003824//catalytic activity;GO:0050662//coenzyme binding;GO:0000166//nucleotide binding	GO:0009611//response to wounding;GO:0044237//cellular metabolic process;GO:0010051//xylem and phloem pattern formation	gi|242035395|ref|XP_002465092.1|/1.18089e-154/hypothetical protein SORBIDRAFT_01g031950 [Sorghum bicolor]
CL9549.Contig2_All	3363	1455	0.9444	53.0201	1371	0.9682	57.1733	618	0.9322	24.6959	159	0.6916	6.99031	287	0.9212	12.2364	402	0.934	17.4354	255	0.722	11.9779	333	0.8736	15.3643	K01534|1|0.0|776|bdi:100844246|Cd2+/Zn2+-exporting ATPase [EC:3.6.3.3 3.6.3.5]	GO:0016021//integral to membrane;GO:0005886//plasma membrane	GO:0046872//metal ion binding;GO:0016463;GO:0005524//ATP binding;GO:0015086//cadmium ion transmembrane transporter activity	GO:0071577//zinc ion transmembrane transport;GO:0070574//cadmium ion transmembrane transport;GO:0055069//zinc ion homeostasis;GO:0032025//response to cobalt ion;GO:0010043//response to zinc ion;GO:0046686//response to cadmium ion	gi|218198834|gb|EEC81261.1|/0/hypothetical protein OsI_24354 [Oryza sativa Indica Group]
CL6887.Contig1_All	2506	1453	0.8855	71.0541	2162	0.907	120.992	1503	0.8931	80.6013	988	0.8667	58.2911	1100	0.8974	62.9374	1118	0.8516	65.0719	1095	0.8639	69.0239	707	0.8312	43.7757	K04043|1|0.0|849|ppp:PHYPADRAFT_182738|molecular chaperone DnaK	GO:0005618//cell wall;GO:0005739//mitochondrion;GO:0009507//chloroplast;GO:0005886//plasma membrane	GO:0008270//zinc ion binding;GO:0005524//ATP binding;GO:0032440//2-alkenal reductase [NAD(P)] activity;GO:0051082//unfolded protein binding	GO:0009615//response to virus;GO:0055114//oxidation-reduction process;GO:0006457//protein folding;GO:0009651//response to salt stress;GO:0009408//response to heat;GO:0046686//response to cadmium ion	gi|414589839|tpg|DAA40410.1|/0/TPA: heat shock protein [Zea mays]
CL2091.Contig1_All	1075	1453	0.9535	165.639	1980	0.9312	258.309	1161	0.9191	145.14	703	0.92	96.6881	750	0.9479	100.035	461	0.9302	62.5497	649	0.9181	95.3679	823	0.9237	118.792	K02137|1|1e-79|295|osa:4341660|F-type H+-transporting ATPase oligomycin sensitivity conferral protein [EC:3.6.3.14]	GO:0009507//chloroplast;GO:0005754//mitochondrial proton-transporting ATP synthase, catalytic core;GO:0005886//plasma membrane	GO:0008270//zinc ion binding;GO:0046933//hydrogen ion transporting ATP synthase activity, rotational mechanism;GO:0050897//cobalt ion binding	GO:0015986//ATP synthesis coupled proton transport	gi|462415276|gb|EMJ20013.1|/1.42831e-78/hypothetical protein PRUPE_ppa010026mg [Prunus persica]
CL2131.Contig1_All	1298	1449	0.8351	136.804	2408	0.8767	260.175	1296	0.8636	134.182	1300	0.8336	148.079	1280	0.8798	141.394	1928	0.8313	216.653	2461	0.8567	299.504	3030	0.8382	362.212	K06630|1|2e-123|441|vvi:100264912|tyrosine 3-monooxygenase/tryptophan 5-monooxygenase activation protein	GO:0005773//vacuole;GO:0005886//plasma membrane;GO:0009507//chloroplast;GO:0005634//nucleus;GO:0005829//cytosol;GO:0048046//apoplast	GO:0019904//protein domain specific binding	GO:0046686//response to cadmium ion;GO:0009742//brassinosteroid mediated signaling pathway	gi|1168195|sp|P29307.2|1433_OENEH/1.60367e-122/RecName: Full=14-3-3-like protein
Unigene5116_All	1540	1446	0.9818	115.067	2383	0.9968	217.013	1435	0.9857	125.226	1302	0.9831	125.002	1678	0.9649	156.231	2816	0.9929	266.713	3311	0.9968	339.629	3028	0.9909	305.091	K06942|1|0.0|731|gmx:100813501|	GO:0005829//cytosol;GO:0009506//plasmodesma	GO:0005525//GTP binding	GO:0006623//protein targeting to vacuole;GO:0009651//response to salt stress;GO:0006096//glycolysis;GO:0006094//gluconeogenesis;GO:0046686//response to cadmium ion	gi|462407264|gb|EMJ12598.1|/0/hypothetical protein PRUPE_ppa006821mg [Prunus persica]
CL3063.Contig2_All	3112	1445	0.8339	56.9027	1970	0.8377	88.7789	940	0.8229	40.5931	1033	0.8233	49.078	1249	0.8438	57.5466	1344	0.8316	62.993	1321	0.8088	67.0547	948	0.7988	47.2675	K12471|1|5e-173|607|vvi:100267012|epsin	GO:0043231//intracellular membrane-bounded organelle	GO:0005488//binding	-	gi|297745158|emb|CBI39150.3|/0/unnamed protein product [Vitis vinifera]
Unigene5988_All	2200	1443	0.9373	80.3801	1390	0.9436	88.6084	708	0.9323	43.2489	515	0.9209	34.6107	331	0.9345	21.5726	5	0.0668	0.331497	13	0.1505	0.933441	1	0.0223	0.0705296	-	GO:0016021//integral to membrane	GO:0008271//secondary active sulfate transmembrane transporter activity	GO:0008272//sulfate transport;GO:0055085//transmembrane transport	gi|242036851|ref|XP_002465820.1|/0/hypothetical protein SORBIDRAFT_01g046410 [Sorghum bicolor]
CL2139.Contig2_All	2704	1443	0.814	65.398	1966	0.8173	101.967	1497	0.8092	74.4011	1054	0.804	57.6315	1161	0.814	61.5634	970	0.8033	52.3236	986	0.8058	57.6018	957	0.8118	54.9161	K13525|1|0.0|1472|rcu:RCOM_1355070|transitional endoplasmic reticulum ATPase	GO:0005618//cell wall;GO:0005730//nucleolus;GO:0005819//spindle;GO:0005635//nuclear envelope;GO:0022626//cytosolic ribosome;GO:0009524//phragmoplast;GO:0005886//plasma membrane	GO:0042802//identical protein binding;GO:0005524//ATP binding;GO:0008568//microtubule-severing ATPase activity	GO:0007049//cell cycle;GO:0051301//cell division;GO:0009860//pollen tube growth;GO:0009846//pollen germination;GO:0046686//response to cadmium ion	gi|255556934|ref|XP_002519500.1|/0/Transitional endoplasmic reticulum ATPase, putative [Ricinus communis]
CL5603.Contig2_All	866	1442	0.955	204.057	1942	0.9515	314.495	1239	0.9076	192.273	391	0.8187	66.7552	430	0.8891	71.1947	286	0.8788	48.1705	381	0.8256	69.4982	560	0.8811	100.338	K01802|1|1e-96|351|osa:4342022|peptidylprolyl isomerase [EC:5.2.1.8]	GO:0005771//multivesicular body;GO:0005795//Golgi stack;GO:0016023//cytoplasmic membrane-bounded vesicle;GO:0005886//plasma membrane;GO:0009507//chloroplast;GO:0005829//cytosol;GO:0005783//endoplasmic reticulum;GO:0005739//mitochondrion	GO:0003755//peptidyl-prolyl cis-trans isomerase activity	GO:0006457//protein folding;GO:0048364//root development;GO:0000413//protein peptidyl-prolyl isomerization	gi|449450816|ref|XP_004143158.1|/4.43985e-98/PREDICTED: peptidyl-prolyl cis-trans isomerase CYP19-4-like [Cucumis sativus]
Unigene158_All	1628	1441	0.8729	108.471	2222	0.8913	191.414	1345	0.8864	111.028	1290	0.8753	117.155	1374	0.887	121.012	827	0.8624	74.0941	1685	0.8882	163.498	1023	0.8673	97.5025	K10781|1|6e-161|565|rcu:RCOM_0925410|fatty acyl-ACP thioesterase B [EC:3.1.2.14 3.1.2.-]	-	GO:0016296//palmitoyl-[acyl-carrier-protein] hydrolase activity;GO:0004320//oleoyl-[acyl-carrier-protein] hydrolase activity;GO:0016295//myristoyl-[acyl-carrier-protein] hydrolase activity	GO:0006633//fatty acid biosynthetic process	gi|343963206|gb|AEM72519.1|/2.5924e-176/acyl-ACP thioesterase FatB1 [Cocos nucifera]
CL1183.Contig2_All	3003	1439	0.971	58.7233	2521	0.983	117.734	1253	0.9597	56.0738	1534	0.9684	75.526	1370	0.974	65.4128	1985	0.9211	96.4135	1840	0.9354	96.7896	1142	0.9517	59.0072	K12115|1|0.0|1023|pop:POPTR_809263|clock-associated PAS protein ZTL	GO:0005829//cytosol;GO:0019005//SCF ubiquitin ligase complex;GO:0016020//membrane;GO:0005634//nucleus	GO:0005044//scavenger receptor activity;GO:0009882//blue light photoreceptor activity	GO:0009785//blue light signaling pathway;GO:0010498//proteasomal protein catabolic process;GO:0010114//response to red light;GO:0006355//regulation of transcription, DNA-dependent;GO:0018298//protein-chromophore linkage;GO:0009908//flower development;GO:0043153//entrainment of circadian clock by photoperiod;GO:0016567//protein ubiquitination	gi|356556190|ref|XP_003546409.1|/0/PREDICTED: adagio protein 1-like [Glycine max]
Unigene3359_All	3716	1439	0.9763	47.4559	2156	0.9817	81.3685	1320	0.9717	47.7378	1090	0.9758	43.3688	1213	0.9715	46.8039	1047	0.9777	41.0964	1200	0.9785	51.0119	1209	0.9777	50.483	K01115|1|6e-21|102|vcn:VOLCADRAFT_99471|phospholipase D [EC:3.1.4.4]	GO:0005643//nuclear pore;GO:0005618//cell wall	GO:0008565//protein transporter activity	GO:0006886//intracellular protein transport	gi|225435754|ref|XP_002285720.1|/0/PREDICTED: importin-5 [Vitis vinifera]
Unigene7336_All	1542	1439	0.8988	114.362	2406	0.9066	218.824	1044	0.9118	90.9872	223	0.8132	21.3819	497	0.8975	46.2135	277	0.904	26.2016	293	0.8366	30.0158	284	0.8696	28.5778	K01051|1|6e-86|316|vvi:100251413|pectinesterase [EC:3.1.1.11]	GO:0009506//plasmodesma;GO:0005768//endosome;GO:0009505//plant-type cell wall;GO:0005774//vacuolar membrane;GO:0005802//trans-Golgi network;GO:0005576//extracellular region;GO:0005794//Golgi apparatus;GO:0005634//nucleus;GO:0005886//plasma membrane	GO:0046910//pectinesterase inhibitor activity;GO:0030599//pectinesterase activity	GO:0015706//nitrate transport;GO:0010167//response to nitrate	gi|470135932|ref|XP_004303759.1|/2.01321e-138/PREDICTED: pectinesterase 3-like [Fragaria vesca subsp. vesca]
Unigene3511_All	702	1437	0.933	250.856	2133	0.9345	426.125	1722	0.9288	329.655	1186	0.9274	249.789	1189	0.9373	242.852	2165	0.9259	449.835	2723	0.9373	612.741	4084	0.9373	902.699	K02974|1|1e-65|247|rcu:RCOM_1707070|small subunit ribosomal protein S24e	GO:0005730//nucleolus;GO:0005886//plasma membrane;GO:0005618//cell wall;GO:0022627//cytosolic small ribosomal subunit;GO:0009507//chloroplast	GO:0003735//structural constituent of ribosome;GO:0000166//nucleotide binding	GO:0006412//translation	gi|255554436|ref|XP_002518257.1|/1.69763e-64/40S ribosomal protein S24, putative [Ricinus communis]
CL2744.Contig3_All	2318	1434	0.7942	75.8124	2018	0.8046	122.093	1128	0.78	65.3973	357	0.7183	22.7709	433	0.7597	26.7838	338	0.7334	21.2685	255	0.6596	17.3777	401	0.717	26.8426	K01262|1|0.0|996|rcu:RCOM_0553210|Xaa-Pro aminopeptidase [EC:3.4.11.9]	GO:0005886//plasma membrane	GO:0046872//metal ion binding;GO:0010013//N-1-naphthylphthalamic acid binding;GO:0004177//aminopeptidase activity	GO:0009987//cellular process	gi|462400143|gb|EMJ05811.1|/0/hypothetical protein PRUPE_ppa002705mg [Prunus persica]
Unigene7666_All	3933	1433	0.9339	44.6506	1860	0.953	66.3242	1195	0.9202	40.8327	825	0.8988	31.0139	972	0.9242	35.4356	1544	0.9591	57.2606	1468	0.9202	58.9615	993	0.8978	39.176	K06670|1|2e-49|196|osa:4325108|cohesin complex subunit SCC1	-	-	GO:0007062//sister chromatid cohesion;GO:0007067//mitosis;GO:0006346//methylation-dependent chromatin silencing;GO:0016246//RNA interference	gi|469402948|dbj|BAN04694.1|/7.18606e-51/cohesin subunit RAD21-1, partial [Allium cepa]
CL3615.Contig3_All	3357	1433	0.9255	52.3118	1953	0.9613	81.5894	1133	0.9377	45.3568	244	0.7584	10.7464	563	0.927	24.0466	86	0.5094	3.73663	440	0.7629	20.7046	529	0.8728	24.4511	K01681|1|0.0|1660|vvi:100253811|aconitate hydratase 1 [EC:4.2.1.3]	GO:0005774//vacuolar membrane;GO:0048046//apoplast;GO:0005618//cell wall;GO:0005794//Golgi apparatus;GO:0005829//cytosol;GO:0009570//chloroplast stroma;GO:0005886//plasma membrane;GO:0005739//mitochondrion	GO:0048027//mRNA 5'-UTR binding;GO:0052632//citrate hydro-lyase (cis-aconitate-forming) activity;GO:0051539//4 iron, 4 sulfur cluster binding;GO:0052633//isocitrate hydro-lyase (cis-aconitate-forming) activity;GO:0005507//copper ion binding;GO:0005524//ATP binding	GO:0051788//response to misfolded protein;GO:0009853//photorespiration;GO:0006094//gluconeogenesis;GO:0006101//citrate metabolic process;GO:0006833//water transport;GO:0009873//ethylene mediated signaling pathway;GO:0006102//isocitrate metabolic process;GO:0009651//response to salt stress;GO:0015979//photosynthesis;GO:0080129//proteasome core complex assembly;GO:0010039//response to iron ion;GO:0…	gi|225460961|ref|XP_002278138.1|/0/PREDICTED: aconitate hydratase 2, mitochondrial [Vitis vinifera]
Unigene37598_All	862	1433	0.5441	203.725	2840	0.5557	462.055	628	0.5278	97.9076	23	0.3596	3.945	52	0.3735	8.64955	46	0.3503	7.78365	67	0.4142	12.2782	50	0.3063	9.0003	K11323|1|6e-08|56.2|vcn:VOLCADRAFT_121342|histone arginine demethylase JMJD6 [EC:1.14.11.-]	-	-	-	gi|300175007|emb|CBK20318.2|/6.94153e-11/unnamed protein product [Blastocystis hominis]
CL7045.Contig3_All	6283	1428	0.8735	27.8526	2284	0.8875	50.9814	1610	0.89	34.4368	742	0.8165	17.4608	931	0.8767	21.2461	1386	0.8716	32.1758	1354	0.8738	34.0422	794	0.8327	19.6087	K11000|1|0.0|1712|rcu:RCOM_0146290|callose synthase [EC:2.4.1.-]	GO:0000148//1,3-beta-D-glucan synthase complex;GO:0009504//cell plate	GO:0003843//1,3-beta-D-glucan synthase activity	GO:0000226//microtubule cytoskeleton organization;GO:0006346//methylation-dependent chromatin silencing;GO:0031048//chromatin silencing by small RNA;GO:0007267//cell-cell signaling;GO:0000911//cytokinesis by cell plate formation;GO:0051567//histone H3-K9 methylation;GO:0006944//cellular membrane fusion;GO:0016926//protein desumoylation;GO:0050665//hydrogen peroxide biosynthetic process;GO:0009556…	gi|255574422|ref|XP_002528124.1|/0/transferase, transferring glycosyl groups, putative [Ricinus communis]
CL5576.Contig4_All	2360	1426	0.9424	74.0478	1897	0.9386	112.73	1232	0.9458	70.1557	925	0.9123	57.9503	1009	0.9407	61.3022	1327	0.9508	82.0147	1192	0.9254	79.7867	936	0.9288	61.5401	K02218|1|4e-49|194|ath:AT2G19470|casein kinase 1 [EC:2.7.11.1]	GO:0009536//plastid	GO:0005524//ATP binding;GO:0004674//protein serine/threonine kinase activity	GO:0006468//protein phosphorylation	gi|359482572|ref|XP_002283957.2|/0/PREDICTED: uncharacterized protein LOC100253221 [Vitis vinifera]
CL9674.Contig2_All	1841	1418	0.9001	94.3903	1765	0.9299	134.454	1785	0.9326	130.301	168	0.7556	13.4922	131	0.7045	10.2027	68	0.5926	5.38751	78	0.4981	6.69279	111	0.6882	9.35542	K13289|1|6e-164|575|ath:AT2G24010|cathepsin A (carboxypeptidase C) [EC:3.4.16.5];K08249|2|8e-156|548|pop:POPTR_1084309|hydroxymandelonitrile lyase [EC:4.1.2.11]	GO:0005615//extracellular space;GO:0016023//cytoplasmic membrane-bounded vesicle	GO:0004185//serine-type carboxypeptidase activity	GO:0006508//proteolysis;GO:0009742//brassinosteroid mediated signaling pathway	gi|226494809|ref|NP_001150705.1|/0/LOC100284338 precursor [Zea mays]
Unigene2617_All	1750	1418	0.9091	99.2986	1929	0.912	154.588	1083	0.8874	83.1677	1505	0.8903	127.152	1508	0.8874	123.555	1091	0.9109	90.9326	1267	0.9091	114.368	1037	0.888	91.9465	K00232|1|0.0|727|vvi:100257352|acyl-CoA oxidase [EC:1.3.3.6]	GO:0005829//cytosol;GO:0005777//peroxisome;GO:0005739//mitochondrion	GO:0003995//acyl-CoA dehydrogenase activity;GO:0003997//acyl-CoA oxidase activity;GO:0050660//flavin adenine dinucleotide binding	GO:0016192//vesicle-mediated transport;GO:0006623//protein targeting to vacuole;GO:0016558//protein import into peroxisome matrix;GO:0046459//short-chain fatty acid metabolic process;GO:0044265//cellular macromolecule catabolic process;GO:0006635//fatty acid beta-oxidation;GO:0007030//Golgi organization;GO:0007033//vacuole organization;GO:0009793//embryo development ending in seed dormancy	gi|359481157|ref|XP_003632582.1|/0/PREDICTED: acyl-coenzyme A oxidase 4, peroxisomal-like isoform 2 [Vitis vinifera]
Unigene1753_All	2647	1418	0.9498	65.6488	2323	0.9652	123.077	998	0.9596	50.6688	181	0.7635	10.11	266	0.8674	14.4087	43	0.3687	2.36945	77	0.5009	4.59518	315	0.7737	18.4651	K15920|1|0.0|1150|vvi:100262089|beta-D-xylosidase 4 [EC:3.2.1.37]	GO:0016023//cytoplasmic membrane-bounded vesicle;GO:0005618//cell wall;GO:0048046//apoplast	GO:0009044//xylan 1,4-beta-xylosidase activity;GO:0008422//beta-glucosidase activity	GO:0045493//xylan catabolic process	gi|359485890|ref|XP_002264183.2|/0/PREDICTED: beta-xylosidase/alpha-L-arabinofuranosidase 2-like [Vitis vinifera]
CL8724.Contig2_All	1636	1416	0.8307	106.068	2169	0.8411	185.934	1385	0.846	113.771	850	0.7958	76.8178	1033	0.8399	90.5345	1440	0.835	128.384	1345	0.7977	129.869	1169	0.8301	110.873	K03066|1|0.0|765|zma:100274445|26S proteasome regulatory subunit T6	GO:0005737//cytoplasm;GO:0000502//proteasome complex	GO:0008233//peptidase activity;GO:0005524//ATP binding;GO:0017111//nucleoside-triphosphatase activity	GO:0030163//protein catabolic process;GO:0006508//proteolysis	gi|242064454|ref|XP_002453516.1|/0/hypothetical protein SORBIDRAFT_04g007170 [Sorghum bicolor]
CL4139.Contig2_All	1058	1416	0.7864	164.015	2203	0.8195	292.019	1378	0.8129	175.036	1709	0.7845	238.827	1128	0.8336	152.869	2131	0.8072	293.786	2112	0.7949	315.337	2607	0.8526	382.34	K02936|1|1e-136|484|sbi:SORBI_02g029400|large subunit ribosomal protein L7Ae	GO:0005730//nucleolus;GO:0005886//plasma membrane;GO:0022625//cytosolic large ribosomal subunit;GO:0009507//chloroplast	GO:0003735//structural constituent of ribosome;GO:0008270//zinc ion binding	GO:0042254//ribosome biogenesis;GO:0006412//translation	gi|242049786|ref|XP_002462637.1|/1.23817e-135/hypothetical protein SORBIDRAFT_02g029380 [Sorghum bicolor]
Unigene7753_All	780	1412	0.9013	221.843	2196	0.9628	394.84	1455	0.9641	250.687	1431	0.9051	271.251	1574	0.9179	289.339	800	0.8808	149.599	1208	0.9038	244.646	1925	0.9282	382.94	K02893|1|1e-73|274|gmx:100785534|large subunit ribosomal protein L23Ae	GO:0005840//ribosome	GO:0003735//structural constituent of ribosome;GO:0000166//nucleotide binding	GO:0006412//translation	gi|3122703|sp|O22644.1|RL23A_FRIAG/3.14794e-81/RecName: Full=60S ribosomal protein L23A
CL1982.Contig2_All	3075	1412	0.8598	56.2723	1570	0.8663	71.604	877	0.8052	38.3282	991	0.7662	47.6491	1022	0.8208	47.6544	325	0.7213	15.416	232	0.6033	11.9182	144	0.5337	7.26627	K09955|1|0.0|1089|vvi:100246702|hypothetical protein	GO:0005576//extracellular region;GO:0016023//cytoplasmic membrane-bounded vesicle;GO:0005773//vacuole;GO:0009505//plant-type cell wall	GO:0003824//catalytic activity	GO:0008152//metabolic process	gi|225435510|ref|XP_002285548.1|/0/PREDICTED: uncharacterized protein LOC100246702 [Vitis vinifera]
Unigene250_All	785	1409	0.8331	219.961	1834	0.8892	327.652	1374	0.828	235.224	875	0.8446	164.803	755	0.8025	137.903	1324	0.8293	246.009	1267	0.7987	254.961	1355	0.8369	267.833	K02969|1|2e-54|210|rcu:RCOM_1499710|small subunit ribosomal protein S20e	GO:0015935//small ribosomal subunit	GO:0003735//structural constituent of ribosome;GO:0003723//RNA binding	GO:0006412//translation	gi|462415072|gb|EMJ19809.1|/1.65179e-53/hypothetical protein PRUPE_ppa013457mg [Prunus persica]
CL1478.Contig6_All	1554	1407	0.6834	110.955	2780	0.7362	250.886	1205	0.6705	104.208	2210	0.7227	210.265	2357	0.7201	217.473	1649	0.6969	154.776	1466	0.6808	149.022	2301	0.7079	229.752	K00134|1|3e-175|607|osa:4336216|glyceraldehyde 3-phosphate dehydrogenase [EC:1.2.1.12]	GO:0005618//cell wall;GO:0005730//nucleolus;GO:0005740//mitochondrial envelope;GO:0009507//chloroplast;GO:0005886//plasma membrane;GO:0048046//apoplast	GO:0051287//NAD binding;GO:0005507//copper ion binding;GO:0008270//zinc ion binding;GO:0004365//glyceraldehyde-3-phosphate dehydrogenase (NAD+) (phosphorylating) activity;GO:0050661//NADP binding	GO:0048316//seed development;GO:0055114//oxidation-reduction process;GO:0009744//response to sucrose stimulus;GO:0009651//response to salt stress;GO:0042742//defense response to bacterium;GO:0009408//response to heat;GO:0006096//glycolysis;GO:0046686//response to cadmium ion;GO:0042542//response to hydrogen peroxide	gi|83839213|gb|ABC47829.1|/4.1027e-178/glyceraldehyde-3-phosphate dehydrogenase [Lilium longiflorum]
CL3871.Contig4_All	1844	1405	0.7017	93.3727	2183	0.7072	166.026	1663	0.7115	121.198	2762	0.7023	221.457	1949	0.6996	151.547	6490	0.7164	513.353	6570	0.7007	562.821	3639	0.7099	306.207	K01703|1|0.0|858|sbi:SORBI_04g002120|3-isopropylmalate/(R)-2-methylmalate dehydratase large subunit [EC:4.2.1.33 4.2.1.35]	GO:0009570//chloroplast stroma	GO:0003861//3-isopropylmalate dehydratase activity;GO:0051539//4 iron, 4 sulfur cluster binding;GO:0050486//intramolecular transferase activity, transferring hydroxy groups	GO:0008652//cellular amino acid biosynthetic process;GO:0046686//response to cadmium ion;GO:0019761//glucosinolate biosynthetic process	gi|242063896|ref|XP_002453237.1|/0/hypothetical protein SORBIDRAFT_04g002120 [Sorghum bicolor]
Unigene7822_All	822	1402	0.9599	209.017	2455	0.9161	418.854	1440	0.9027	235.426	1292	0.9075	232.39	1023	0.9136	178.444	1176	0.9246	208.674	1295	0.8893	248.865	1534	0.9185	289.566	K02883|1|2e-93|340|bdi:100832221|large subunit ribosomal protein L18e	GO:0005773//vacuole;GO:0005886//plasma membrane;GO:0022625//cytosolic large ribosomal subunit;GO:0009507//chloroplast	GO:0003735//structural constituent of ribosome	GO:0006412//translation	gi|357121503|ref|XP_003562459.1|/1.95315e-92/PREDICTED: 60S ribosomal protein L18-3-like [Brachypodium distachyon]
CL3164.Contig2_All	799	1400	0.9437	214.727	2258	0.9812	396.333	1289	0.9287	216.805	554	0.9612	102.515	645	0.8861	115.747	701	0.9549	127.969	804	0.9337	158.955	1245	0.9337	241.778	K02183|1|9e-78|288|smo:SELMODRAFT_141966|calmodulin	GO:0005773//vacuole;GO:0005886//plasma membrane;GO:0005634//nucleus	GO:0005509//calcium ion binding	GO:0009846//pollen germination;GO:0019722//calcium-mediated signaling;GO:0009612//response to mechanical stimulus;GO:0010099//regulation of photomorphogenesis	gi|433288483|gb|AFA89861.2|/4.04472e-79/calmodulin 1 [Lilium longiflorum]
Unigene3339_All	5800	1399	0.9288	29.5593	1947	0.9498	47.0783	1073	0.9459	24.862	584	0.874	14.8871	826	0.926	20.4197	1415	0.9284	35.5845	1304	0.93	35.5153	760	0.9119	20.332	K11855|1|8e-10|65.9|pop:POPTR_262703|ubiquitin carboxyl-terminal hydrolase 36/42 [EC:3.1.2.15]	GO:0005622//intracellular	-	-	gi|462406171|gb|EMJ11635.1|/0/hypothetical protein PRUPE_ppa000140mg [Prunus persica]
Unigene4298_All	821	1395	0.7832	208.226	1848	0.7783	315.676	1240	0.7881	202.975	971	0.7113	174.865	1127	0.7832	196.824	2749	0.7783	488.387	2164	0.7881	416.371	3458	0.7868	653.546	K02882|1|5e-97|352|pop:POPTR_817797|large subunit ribosomal protein L18Ae	GO:0009506//plasmodesma;GO:0005886//plasma membrane;GO:0022625//cytosolic large ribosomal subunit	GO:0003735//structural constituent of ribosome	GO:0042254//ribosome biogenesis;GO:0006412//translation	gi|118482586|gb|ABK93213.1|/4.93395e-96/unknown [Populus trichocarpa]
CL587.Contig2_All	1779	1390	0.9073	95.7511	2931	0.9224	231.059	1104	0.9011	83.3983	1063	0.9073	88.3453	1366	0.8786	110.096	849	0.8786	69.6088	838	0.8943	74.4105	1166	0.9078	101.699	K00801|1|5e-176|530|gmx:100775983|farnesyl-diphosphate farnesyltransferase [EC:2.5.1.21]	GO:0005886//plasma membrane;GO:0016021//integral to membrane;GO:0005783//endoplasmic reticulum	GO:0004310//farnesyl-diphosphate farnesyltransferase activity;GO:0051996//squalene synthase activity	GO:0008610//lipid biosynthetic process	gi|295822131|gb|ADG36719.1|/9.94236e-176/squalene synthase 2 [Glycyrrhiza uralensis]
CL3704.Contig1_All	1512	1387	0.963	112.416	1928	0.9398	178.829	1009	0.9557	89.6816	1511	0.9279	147.754	1613	0.9504	152.961	2336	0.9636	225.348	2338	0.9563	244.264	1854	0.9358	190.262	-	GO:0016020//membrane;GO:0009536//plastid	-	GO:0006623//protein targeting to vacuole;GO:0016192//vesicle-mediated transport	gi|242066798|ref|XP_002454688.1|/0/hypothetical protein SORBIDRAFT_04g035670 [Sorghum bicolor]
CL8788.Contig1_All	1520	1386	0.9	111.744	1926	0.9066	177.703	888	0.902	78.5115	468	0.8428	45.5227	595	0.8507	56.1268	265	0.798	25.4293	287	0.7914	29.8267	201	0.8566	20.5186	K02641|1|0.0|635|rcu:RCOM_1338000|ferredoxin--NADP+ reductase [EC:1.18.1.2]	GO:0042651//thylakoid membrane;GO:0009507//chloroplast	GO:0050660//flavin adenine dinucleotide binding;GO:0005507//copper ion binding;GO:0050661//NADP binding;GO:0004324//ferredoxin-NADP+ reductase activity	GO:0015979//photosynthesis;GO:0022900//electron transport chain	gi|255564389|ref|XP_002523191.1|/0/ferredoxin--NADP reductase, putative [Ricinus communis]
Unigene7653_All	5535	1384	0.9713	30.6424	1905	0.9864	48.2681	1262	0.9584	30.6412	835	0.9498	22.3046	881	0.9774	22.8221	1745	0.9868	45.9844	1448	0.968	41.3254	963	0.9416	26.9962	K10592|1|0.0|1906|gmx:100819012|E3 ubiquitin-protein ligase HUWE1 [EC:6.3.2.19]	GO:0009506//plasmodesma;GO:0016020//membrane;GO:0005634//nucleus;GO:0005829//cytosol;GO:0005739//mitochondrion;GO:0000151//ubiquitin ligase complex	GO:0004842//ubiquitin-protein ligase activity	GO:0042787//protein ubiquitination involved in ubiquitin-dependent protein catabolic process	gi|359494312|ref|XP_002268896.2|/0/PREDICTED: E3 ubiquitin-protein ligase UPL1-like [Vitis vinifera]
CL5978.Contig3_All	1362	1381	0.8436	124.257	2202	0.859	226.737	1109	0.848	109.425	514	0.8436	55.7972	874	0.851	92.0093	270	0.8186	28.9147	822	0.851	95.3369	955	0.851	108.798	K13379|1|0.0|689|vvi:100256140|reversibly glycosylated polypeptide / UDP-arabinopyranose mutase [EC:2.4.1.- 5.4.99.30]	-	GO:0016866//intramolecular transferase activity;GO:0008466//glycogenin glucosyltransferase activity	GO:0030244//cellulose biosynthetic process	gi|110559491|gb|ABG76000.1|/0/GRP-like protein 2 [Gossypium hirsutum]
CL1636.Contig2_All	1814	1379	0.9289	93.1605	2072	0.9432	160.19	1387	0.9289	102.755	765	0.9206	62.352	850	0.9223	67.186	846	0.9201	68.0246	820	0.9344	71.4073	1266	0.9399	108.291	K09580|1|0.0|698|vvi:100259138|protein disulfide-isomerase A1 [EC:5.3.4.1]	GO:0000327//lytic vacuole within protein storage vacuole;GO:0009505//plant-type cell wall;GO:0009579//thylakoid;GO:0009507//chloroplast;GO:0005783//endoplasmic reticulum;GO:0005886//plasma membrane	GO:0009055//electron carrier activity;GO:0016853//isomerase activity;GO:0004579//dolichyl-diphosphooligosaccharide-protein glycotransferase activity;GO:0015035//protein disulfide oxidoreductase activity	GO:0006662//glycerol ether metabolic process;GO:0048316//seed development;GO:0034976//response to endoplasmic reticulum stress;GO:0009651//response to salt stress;GO:0045454//cell redox homeostasis;GO:0043067//regulation of programmed cell death;GO:0010043//response to zinc ion;GO:0046686//response to cadmium ion;GO:0009790//embryo development	gi|225459587|ref|XP_002285864.1|/0/PREDICTED: protein disulfide-isomerase [Vitis vinifera]
Unigene22194_All	960	1377	0.999	175.779	1285	0.9969	187.722	871	0.9948	121.93	437	0.9958	67.3033	317	0.9823	47.3462	18	0.5021	2.73485	19	0.4313	3.12643	34	0.5802	5.49543	K00430|1|1e-126|450|zma:100282411|peroxidase [EC:1.11.1.7]	GO:0005829//cytosol;GO:0016023//cytoplasmic membrane-bounded vesicle;GO:0005576//extracellular region	GO:0046872//metal ion binding;GO:0004601//peroxidase activity;GO:0020037//heme binding	GO:0006979//response to oxidative stress;GO:0009944//polarity specification of adaxial/abaxial axis;GO:0055114//oxidation-reduction process;GO:0010075//regulation of meristem growth;GO:0010014//meristem initiation;GO:0009855//determination of bilateral symmetry	gi|326519386|dbj|BAJ96692.1|/6.27112e-128/predicted protein [Hordeum vulgare subsp. vulgare]
Unigene869_All	3325	1372	0.9558	50.567	2435	0.9519	102.705	1272	0.9561	51.4114	543	0.9519	24.1454	852	0.9525	36.7405	1966	0.9726	86.2431	1211	0.9543	57.5332	1025	0.9591	47.8329	K12311|1|0.0|1557|sbi:SORBI_05g019600|lysosomal alpha-mannosidase [EC:3.2.1.24];K01191|2|0.0|1551|osa:4350617|alpha-mannosidase [EC:3.2.1.24]	GO:0009505//plant-type cell wall;GO:0005773//vacuole;GO:0016023//cytoplasmic membrane-bounded vesicle;GO:0005886//plasma membrane;GO:0048046//apoplast	GO:0004559//alpha-mannosidase activity;GO:0030246//carbohydrate binding;GO:0008270//zinc ion binding	GO:0006013//mannose metabolic process	gi|414591461|tpg|DAA42032.1|/0/TPA: alpha-mannosidase [Zea mays]
CL6224.Contig1_All	2507	1371	0.9573	67.0174	2749	0.9617	153.781	1244	0.9278	66.6853	376	0.8508	22.1748	419	0.9027	23.9639	361	0.872	21.0032	552	0.8863	34.7817	799	0.9358	49.4523	-	GO:0005802//trans-Golgi network;GO:0016023//cytoplasmic membrane-bounded vesicle;GO:0005829//cytosol;GO:0016021//integral to membrane;GO:0005794//Golgi apparatus;GO:0005768//endosome;GO:0005739//mitochondrion	-	-	gi|462400138|gb|EMJ05806.1|/0/hypothetical protein PRUPE_ppa002569mg [Prunus persica]
CL3911.Contig1_All	2751	1371	0.8993	61.0733	2482	0.9146	126.53	1582	0.9069	77.2823	3253	0.8997	174.831	3398	0.9106	177.105	6606	0.9324	350.252	6451	0.9138	370.427	5728	0.9244	323.078	-	GO:0016023//cytoplasmic membrane-bounded vesicle	-	-	gi|225435800|ref|XP_002285750.1|/0/PREDICTED: uncharacterized protein LOC100253534 [Vitis vinifera]
CL1461.Contig3_All	3861	1368	0.7571	43.4201	1902	0.7669	69.0866	1121	0.7576	39.0184	445	0.6856	17.0407	500	0.7001	18.5681	845	0.7441	31.922	685	0.7436	28.0257	414	0.711	16.6378	K14558|1|1e-57|224|aly:ARALYDRAFT_901180|periodic tryptophan protein 2	GO:0005829//cytosol;GO:0005634//nucleus	GO:0042803//protein homodimerization activity	GO:0009867//jasmonic acid mediated signaling pathway;GO:0010072//primary shoot apical meristem specification;GO:0010051//xylem and phloem pattern formation;GO:0009733//response to auxin stimulus	gi|225454832|ref|XP_002275116.1|/0/PREDICTED: protein TOPLESS [Vitis vinifera]
CL9393.Contig1_All	1863	1367	0.9211	89.9208	2525	0.9243	190.078	1040	0.9222	75.0213	2237	0.9286	177.533	1863	0.9297	143.383	706	0.9243	55.2745	713	0.9297	60.4565	1558	0.9506	129.762	K01652|1|0.0|972|osa:4329450|acetolactate synthase I/II/III large subunit [EC:2.2.1.6]	GO:0009507//chloroplast	GO:0030976//thiamine pyrophosphate binding;GO:0000287//magnesium ion binding;GO:0050660//flavin adenine dinucleotide binding;GO:0003984//acetolactate synthase activity	GO:0009635//response to herbicide;GO:0009097//isoleucine biosynthetic process;GO:0009099//valine biosynthetic process	gi|60116602|gb|AAX14282.1|/0/acetolactate synthase [Oryza sativa Japonica Group]
Unigene80_All	1672	1363	0.8846	99.8997	2128	0.9037	178.492	1141	0.8852	91.7093	422	0.8852	37.3166	624	0.8917	53.5113	1094	0.9037	95.4363	1145	0.9013	108.177	1777	0.8911	164.909	K14454|1|0.0|721|osa:4325621|aspartate aminotransferase, cytoplasmic [EC:2.6.1.1]	GO:0009536//plastid;GO:0005618//cell wall;GO:0005777//peroxisome;GO:0005829//cytosol;GO:0005886//plasma membrane;GO:0005739//mitochondrion	GO:0004069//L-aspartate:2-oxoglutarate aminotransferase activity;GO:0080130//L-phenylalanine:2-oxoglutarate aminotransferase activity;GO:0030170//pyridoxal phosphate binding;GO:0005507//copper ion binding	GO:0051788//response to misfolded protein;GO:0006635//fatty acid beta-oxidation;GO:0043161//proteasomal ubiquitin-dependent protein catabolic process;GO:0009693//ethylene biosynthetic process;GO:0009407//toxin catabolic process;GO:0080129//proteasome core complex assembly;GO:0048767//root hair elongation;GO:0006099//tricarboxylic acid cycle;GO:0006531//aspartate metabolic process;GO:0010150//leaf…	gi|366984548|gb|AEX09183.1|/0/putative aspartate aminotransferase 2 [Gossypium hirsutum]
CL5552.Contig1_All	2221	1360	0.9599	75.0404	1888	0.9541	119.217	1194	0.9455	72.247	1032	0.9487	68.7001	1108	0.9487	71.53	3035	0.9568	199.316	2269	0.9244	161.381	1508	0.946	105.353	K01528|1|2e-90|332|smo:SELMODRAFT_119205|dynamin GTPase [EC:3.6.5.5]	GO:0005773//vacuole;GO:0009524//phragmoplast;GO:0005874//microtubule;GO:0009504//cell plate;GO:0009535//chloroplast thylakoid membrane;GO:0005886//plasma membrane	GO:0005525//GTP binding;GO:0030276//clathrin binding;GO:0003924//GTPase activity	GO:0009793//embryo development ending in seed dormancy;GO:0006184//GTP catabolic process;GO:0010051//xylem and phloem pattern formation;GO:0009920//cell plate formation involved in plant-type cell wall biogenesis;GO:0048488//synaptic vesicle endocytosis;GO:0010091//trichome branching	gi|225426312|ref|XP_002268528.1|/0/PREDICTED: dynamin-related protein 5A isoform 1 [Vitis vinifera]
CL9563.Contig5_All	3338	1360	0.3829	49.9295	2461	0.4104	103.397	1013	0.3957	40.7838	464	0.361	20.5522	507	0.3538	21.778	705	0.3823	30.806	750	0.3715	35.4929	997	0.3631	46.345	K01535|1|0.0|1750|vvi:100241576|H+-transporting ATPase [EC:3.6.3.6]	GO:0016021//integral to membrane;GO:0005886//plasma membrane	GO:0008553//hydrogen-exporting ATPase activity, phosphorylative mechanism;GO:0046872//metal ion binding;GO:0005524//ATP binding	GO:0015992//proton transport;GO:0009651//response to salt stress;GO:0006754//ATP biosynthetic process;GO:0006200//ATP catabolic process	gi|350284930|gb|AEQ27823.1|/0/PM H+-ATPase L [Eichhornia crassipes]
CL10804.Contig2_All	744	1357	0.6707	223.518	1746	0.6452	329.12	954	0.6492	172.322	-	-	-	1	0.0659	0.192719	-	-	-	-	-	-	-	-	-	-	GO:0005576//extracellular region;GO:0016020//membrane	-	GO:0009664//plant-type cell wall organization;GO:0006949//syncytium formation	gi|20135554|gb|AAM08930.1|/1.09397e-72/expansin 1 [Musa acuminata]
CL10588.Contig1_All	1752	1357	0.9469	94.9184	1350	0.9669	108.064	671	0.9543	51.4698	1080	0.9526	91.1414	1118	0.9349	91.4966	502	0.8801	41.7929	1555	0.9498	140.205	967	0.915	85.642	K01904|1|7e-38|139|pop:POPTR_548019|4-coumarate--CoA ligase [EC:6.2.1.12]	GO:0005829//cytosol;GO:0005739//mitochondrion;GO:0009506//plasmodesma;GO:0009570//chloroplast stroma;GO:0048046//apoplast	GO:0050203//oxalate-CoA ligase activity;GO:0008756//o-succinylbenzoate-CoA ligase activity;GO:0016208//AMP binding	GO:0015706//nitrate transport;GO:0010214//seed coat development;GO:0010167//response to nitrate;GO:0046482//para-aminobenzoic acid metabolic process;GO:0010030//positive regulation of seed germination;GO:0033611//oxalate catabolic process;GO:0046686//response to cadmium ion;GO:0050832//defense response to fungus	gi|225470747|ref|XP_002267459.1|/0/PREDICTED: putative peroxisomal-coenzyme A synthetase-like [Vitis vinifera]
CL6732.Contig4_All	3830	1356	0.8381	43.3876	1360	0.8582	49.7993	871	0.8258	30.5621	813	0.807	31.3847	949	0.8475	35.5275	1999	0.8775	76.1284	2048	0.8347	84.469	914	0.8206	37.029	K14787|1|9e-07|55.1|pop:POPTR_413036|multiple RNA-binding domain-containing protein 1	-	GO:0097159//organic cyclic compound binding	-	gi|296085525|emb|CBI29257.3|/0/unnamed protein product [Vitis vinifera]
CL7271.Contig1_All	4189	1355	0.958	39.64	2225	0.9711	74.4908	813	0.9506	26.0822	733	0.9332	25.8714	650	0.9468	22.2485	293	0.8346	10.2021	346	0.7271	13.0476	461	0.8983	17.076	K05658|1|0.0|1702|vvi:100262262|ATP-binding cassette, subfamily B (MDR/TAP), member 1	GO:0009506//plasmodesma;GO:0005886//plasma membrane;GO:0016021//integral to membrane	GO:0010329//auxin efflux transmembrane transporter activity;GO:0005524//ATP binding;GO:0008559//xenobiotic-transporting ATPase activity;GO:0015408;GO:0005516//calmodulin binding	GO:0009793//embryo development ending in seed dormancy;GO:0043481//anthocyanin accumulation in tissues in response to UV light;GO:0048765//root hair cell differentiation;GO:0048443//stamen development;GO:0006200//ATP catabolic process;GO:0010090//trichome morphogenesis;GO:0010315//auxin efflux;GO:0010048//vernalization response;GO:0009637//response to blue light;GO:0009624//response to nematode;G…	gi|225441205|ref|XP_002266505.1|/0/PREDICTED: ABC transporter B family member 1-like [Vitis vinifera]
CL2724.Contig1_All	1159	1353	0.9517	143.06	1925	0.9543	232.933	1135	0.9482	131.606	1362	0.9707	173.748	1101	0.975	136.208	868	0.9232	109.237	1080	0.9569	147.2	856	0.9232	114.6	K06630|1|2e-130|464|pop:POPTR_580782|tyrosine 3-monooxygenase/tryptophan 5-monooxygenase activation protein	GO:0005618//cell wall;GO:0005739//mitochondrion;GO:0009570//chloroplast stroma;GO:0005635//nuclear envelope;GO:0005886//plasma membrane	GO:0005524//ATP binding;GO:0019904//protein domain specific binding;GO:0004623//phospholipase A2 activity	GO:0006588//activation of tryptophan 5-monooxygenase activity;GO:0000077//DNA damage checkpoint;GO:0046686//response to cadmium ion	gi|12229593|sp|Q9SP07.1|1433_LILLO/1.71681e-141/RecName: Full=14-3-3-like protein
Unigene22590_All	205	1351	0.9854	807.618	1498	0.9951	1024.8	671	0.9854	439.879	386	0.9854	278.394	558	0.9854	390.281	628	0.9902	446.826	437	0.9756	336.739	609	0.9854	460.954	K01115|1|2e-09|58.9|vcn:VOLCADRAFT_99471|phospholipase D [EC:3.1.4.4]	-	-	-	gi|159487004|ref|XP_001701526.1|/2.30045e-10/glyoxal or galactose oxidase [Chlamydomonas reinhardtii]
Unigene2035_All	1338	1349	0.9507	123.555	782	0.9484	81.966	426	0.9484	42.7876	217	0.9155	23.9789	244	0.9238	26.1475	3007	0.9522	327.801	2130	0.9507	251.472	2411	0.9522	279.599	K01376|1|9e-175|611|ath:AT5G43060|[EC:3.4.22.-];K01365|4|6e-121|432|smo:SELMODRAFT_183539|cathepsin L [EC:3.4.22.15]	GO:0005773//vacuole;GO:0009507//chloroplast;GO:0005829//cytosol;GO:0048046//apoplast;GO:0005783//endoplasmic reticulum	GO:0005515//protein binding;GO:0032440//2-alkenal reductase [NAD(P)] activity;GO:0008234//cysteine-type peptidase activity	GO:0052541//plant-type cell wall cellulose metabolic process;GO:0052546//cell wall pectin metabolic process;GO:0006508//proteolysis;GO:0009651//response to salt stress;GO:0055114//oxidation-reduction process	gi|148927382|gb|ABR19827.1|/0/cysteine proteinase [Elaeis guineensis]
Unigene7498_All	1097	1349	0.9836	150.699	878	0.9781	112.246	217	0.948	26.5838	92	0.9271	12.3996	91	0.9644	11.8941	15	0.3628	1.99442	6	0.0893	0.863994	10	0.2297	1.41445	K07964|1|6e-127|452|gmx:100792087|heparanase 1 [EC:3.2.1.166]	GO:0016020//membrane;GO:0016023//cytoplasmic membrane-bounded vesicle;GO:0009505//plant-type cell wall	GO:0016798//hydrolase activity, acting on glycosyl bonds	GO:0005975//carbohydrate metabolic process	gi|242063404|ref|XP_002452991.1|/1.10334e-150/hypothetical protein SORBIDRAFT_04g036200 [Sorghum bicolor]
Unigene4170_All	3458	1348	0.904	47.7716	1756	0.882	71.2168	967	0.9028	37.5808	517	0.823	22.1051	821	0.8751	34.042	549	0.8574	23.1569	542	0.8305	24.7594	382	0.8115	17.1409	K01509|1|9e-61|234|olu:OSTLU_6399|adenosinetriphosphatase [EC:3.6.1.3];K13254|2|9e-59|227|smo:SELMODRAFT_271379|spastin [EC:3.6.4.3]	-	GO:0017111//nucleoside-triphosphatase activity;GO:0005524//ATP binding	-	gi|242071909|ref|XP_002451231.1|/0/hypothetical protein SORBIDRAFT_05g026170 [Sorghum bicolor]
CL720.Contig2_All	1383	1347	0.9342	119.358	1936	0.9848	196.321	1132	0.987	109.999	1968	0.9422	210.392	1780	0.9277	184.542	2476	0.9291	261.133	2816	0.9248	321.645	4218	0.9682	473.237	K14753|1|1e-155|548|vvi:100249027|guanine nucleotide-binding protein subunit beta-2-like 1 protein	GO:0005730//nucleolus;GO:0009507//chloroplast;GO:0022626//cytosolic ribosome;GO:0005886//plasma membrane	GO:0004871//signal transducer activity;GO:0005515//protein binding	GO:0048364//root development;GO:0060267//positive regulation of respiratory burst;GO:0048367//shoot system development;GO:0007165//signal transduction;GO:0046686//response to cadmium ion;GO:0050832//defense response to fungus	gi|410073999|gb|AFV60006.1|/1.08686e-156/heterotrimeric guanine nucleotide-binding protein subunit beta [Eschscholzia californica]
CL9933.Contig2_All	688	1347	0.5203	239.93	2671	0.5233	544.463	2211	0.5625	431.881	279	0.4448	59.9573	156	0.4375	32.5112	1522	0.5233	322.67	831	0.5203	190.8	2538	0.5218	572.397	K00430|1|5e-50|195|mtr:MTR_4g132110|peroxidase [EC:1.11.1.7]	GO:0005576//extracellular region	GO:0046872//metal ion binding;GO:0004601//peroxidase activity;GO:0020037//heme binding	GO:0006979//response to oxidative stress;GO:0055114//oxidation-reduction process;GO:0009750//response to fructose stimulus;GO:0009651//response to salt stress;GO:0006833//water transport;GO:0030003//cellular cation homeostasis;GO:0070838//divalent metal ion transport;GO:0019761//glucosinolate biosynthetic process;GO:0019344//cysteine biosynthetic process	gi|167367|gb|AAA99868.1|/6.61795e-50/peroxidase [Gossypium hirsutum]
CL108.Contig2_All	2053	1346	0.9036	80.3454	1850	0.9191	126.376	980	0.8987	64.1507	519	0.8894	37.377	789	0.9055	55.1043	705	0.9006	50.0879	671	0.8948	51.6297	612	0.8777	46.2548	K09571|1|0.0|576|zma:100283417|FK506-binding protein 4/5 [EC:5.2.1.8]	GO:0005773//vacuole	GO:0003755//peptidyl-prolyl cis-trans isomerase activity	GO:0006457//protein folding;GO:0000413//protein peptidyl-prolyl isomerization	gi|226500876|ref|NP_001149790.1|/0/LOC100283417 [Zea mays]
CL6856.Contig1_All	2030	1344	0.8719	81.1349	2376	0.8606	164.147	1145	0.867	75.8008	968	0.8049	70.5027	1106	0.8222	78.1189	1239	0.8685	89.0242	1043	0.8315	81.1623	1302	0.8655	99.5197	K00130|1|0.0|852|ath:AT1G74920|betaine-aldehyde dehydrogenase [EC:1.2.1.8]	GO:0005829//cytosol;GO:0005618//cell wall;GO:0009516//leucoplast;GO:0005777//peroxisome;GO:0009507//chloroplast	GO:0008802//betaine-aldehyde dehydrogenase activity;GO:0004028//3-chloroallyl aldehyde dehydrogenase activity;GO:0000166//nucleotide binding	GO:0055114//oxidation-reduction process;GO:0009414//response to water deprivation;GO:0009651//response to salt stress;GO:0009698//phenylpropanoid metabolic process;GO:0031456	gi|34595979|gb|AAQ76705.1|/0/betaine aldehyde dehydrogenase [Panax ginseng]
CL6117.Contig3_All	786	1342	0.9389	209.235	2559	0.9427	456.595	1090	0.9707	186.367	1032	0.9975	194.126	1348	0.9987	245.903	1187	0.9555	220.273	644	0.8944	129.428	819	0.9618	161.68	K00940|1|7e-72|268|aly:ARALYDRAFT_489792|nucleoside-diphosphate kinase [EC:2.7.4.6]	GO:0005774//vacuolar membrane;GO:0048046//apoplast;GO:0009507//chloroplast;GO:0005794//Golgi apparatus;GO:0005777//peroxisome;GO:0005829//cytosol;GO:0009506//plasmodesma;GO:0005886//plasma membrane	GO:0004550//nucleoside diphosphate kinase activity;GO:0005524//ATP binding	GO:0006241//CTP biosynthetic process;GO:0009651//response to salt stress;GO:0006165//nucleoside diphosphate phosphorylation;GO:0006183//GTP biosynthetic process;GO:0006228//UTP biosynthetic process;GO:0046686//response to cadmium ion	gi|47026989|gb|AAT08712.1|/1.60023e-72/nucleoside diphosphate kinase [Hyacinthus orientalis]
CL313.Contig2_All	2500	1342	0.9468	65.7835	2175	0.96	122.012	884	0.9412	47.52	29	0.314	1.71508	64	0.5748	3.6706	97	0.6144	5.65932	102	0.5596	6.44505	107	0.6192	6.64107	K01962|1|0.0|929|vvi:100266499|acetyl-CoA carboxylase carboxyl transferase subunit alpha [EC:6.4.1.2]	GO:0009317//acetyl-CoA carboxylase complex;GO:0009941//chloroplast envelope;GO:0009570//chloroplast stroma;GO:0016020//membrane	GO:0003989//acetyl-CoA carboxylase activity	GO:0006633//fatty acid biosynthetic process;GO:0006744//ubiquinone biosynthetic process	gi|462403992|gb|EMJ09549.1|/0/hypothetical protein PRUPE_ppa001799mg [Prunus persica]
CL9665.Contig1_All	1953	1342	0.9698	84.2083	2452	0.9913	176.076	1540	0.9795	105.97	725	0.979	54.886	940	0.9841	69.0117	1607	0.9918	120.018	1951	0.9923	157.805	972	0.9913	77.2251	K13127|1|4e-07|55.1|mtr:MTR_7g109250|RING finger protein 113A	GO:0016020//membrane	-	-	gi|326533350|dbj|BAJ93647.1|/1.69755e-116/predicted protein [Hordeum vulgare subsp. vulgare]
CL4092.Contig2_All	1335	1342	0.8951	123.19	1907	0.9049	200.333	1336	0.8891	134.49	594	0.8577	65.7857	806	0.9086	86.5667	1027	0.9004	112.207	930	0.8674	110.044	705	0.9064	81.9412	K11276|1|4e-68|256|gmx:100792094|nucleophosmin 1;K11294|3|2e-16|85.1|ath:AT1G48920|nucleolin	-	-	-	gi|7804960|gb|AAF70196.1|AF255711_1/1.38278e-76/putative histone deacetylase HD2 [Oryza sativa]
Unigene5181_All	1252	1337	0.9896	130.868	2075	0.9832	232.432	1313	0.9696	140.937	924	0.9521	109.117	1060	0.9665	121.394	951	0.9105	110.792	1520	0.9561	191.781	1983	0.9673	245.761	K01757|1|2e-43|175|aly:ARALYDRAFT_476541|strictosidine synthase [EC:4.3.3.2]	GO:0005783//endoplasmic reticulum;GO:0005739//mitochondrion;GO:0005886//plasma membrane	GO:0016844//strictosidine synthase activity	GO:0009058//biosynthetic process	gi|225436102|ref|XP_002278088.1|/6.31501e-162/PREDICTED: adipocyte plasma membrane-associated protein-like isoform 1 [Vitis vinifera]
Unigene6035_All	1476	1333	0.9648	110.675	2203	0.9851	209.32	1155	0.9634	105.162	1232	0.9654	123.41	1070	0.9824	103.943	1850	0.9607	182.818	1961	0.9702	209.873	1738	0.9763	182.708	K14510|1|9e-38|156|ppp:PHYPADRAFT_30352|serine/threonine-protein kinase CTR1 [EC:2.7.11.1];K04424|2|1e-35|149|ath:AT5G11850|sterile alpha motif and leucine zipper containing kinase AZK [EC:2.7.11.25]	GO:0005739//mitochondrion	GO:0005524//ATP binding;GO:0004709//MAP kinase kinase kinase activity	GO:0000186//activation of MAPKK activity	gi|225456892|ref|XP_002280504.1|/1.02671e-176/PREDICTED: serine/threonine-protein kinase HT1 [Vitis vinifera]
Unigene3777_All	3236	1333	0.9917	50.4808	1850	0.9737	80.1763	1024	0.9827	42.5261	240	0.839	10.9655	217	0.8724	9.61498	1104	0.9135	49.7615	1298	0.9234	63.3625	1643	0.957	78.7813	K13420|1|3e-114|411|pop:POPTR_1075175|LRR receptor-like serine/threonine-protein kinase FLS2 [EC:2.7.11.1];K00924|5|8e-112|403|ath:AT1G28440|[EC:2.7.1.-]	GO:0016023//cytoplasmic membrane-bounded vesicle;GO:0016020//membrane	GO:0004672//protein kinase activity;GO:0000166//nucleotide binding	GO:0016310//phosphorylation	gi|20805201|dbj|BAB92869.1|/0/putative receptor-like protein kinase [Oryza sativa Japonica Group]
CL6354.Contig1_All	1436	1332	0.993	113.672	2598	0.9854	253.728	798	0.9652	74.6814	1446	0.9861	148.881	1574	0.9763	157.162	14	0.218	1.42202	167	0.876	18.3708	59	0.571	6.37517	-	GO:0005773//vacuole	-	-	gi|115438913|ref|NP_001043736.1|/9.65435e-148/Os01g0652100 [Oryza sativa Japonica Group]
CL5233.Contig1_All	2849	1332	0.9582	57.295	1973	0.9796	97.122	1139	0.9828	53.7273	293	0.8926	15.2055	238	0.9119	11.9779	495	0.9396	25.3423	536	0.92	29.7193	754	0.9554	41.0651	K09338|1|0.0|1044|ath:AT4G04890|homeobox-leucine zipper protein	GO:0005634//nucleus	GO:0043565//sequence-specific DNA binding;GO:0003700//sequence-specific DNA binding transcription factor activity	GO:0010090//trichome morphogenesis;GO:0006355//regulation of transcription, DNA-dependent;GO:0048825//cotyledon development	gi|1173622|gb|AAB37230.1|/0/homeobox protein [Phalaenopsis sp. SM9108]
CL10689.Contig2_All	1199	1330	0.819	135.937	1885	0.8215	220.483	1175	0.859	131.699	819	0.8173	100.993	1399	0.8882	167.3	877	0.8949	106.687	972	0.8791	128.06	789	0.7781	102.106	K11323|1|3e-27|120|vcn:VOLCADRAFT_121342|histone arginine demethylase JMJD6 [EC:1.14.11.-]	GO:0005829//cytosol	-	-	gi|147773556|emb|CAN63273.1|/4.58392e-44/hypothetical protein VITISV_000397 [Vitis vinifera]
CL1103.Contig2_All	3201	1328	0.8941	50.8414	2070	0.9053	90.6917	1274	0.9032	53.487	762	0.9003	35.1962	830	0.8988	37.1783	925	0.8844	42.1491	925	0.8754	45.6481	694	0.8947	33.6409	K15191|1|1e-11|71.2|vvi:100250312|La-related protein 7	GO:0005829//cytosol;GO:0005739//mitochondrion;GO:0005634//nucleus	-	-	gi|356499283|ref|XP_003518471.1|/0/PREDICTED: la-related protein 1-like [Glycine max]
CL6630.Contig2_All	1032	1326	0.8246	157.459	1784	0.8198	242.437	1221	0.8081	159.001	941	0.7791	134.814	1199	0.8362	166.585	990	0.7897	139.923	1044	0.7422	159.804	838	0.7655	125.997	K10802|1|3e-61|233|vvi:100246802|high mobility group protein B1	GO:0000785//chromatin;GO:0005634//nucleus	GO:0003700//sequence-specific DNA binding transcription factor activity;GO:0003677//DNA binding;GO:0003682//chromatin binding;GO:0030527//structural constituent of chromatin	GO:0006333//chromatin assembly or disassembly;GO:0006007//glucose catabolic process	gi|225448398|ref|XP_002269398.1|/3.70389e-60/PREDICTED: high mobility group B protein 1 isoform 1 [Vitis vinifera]
CL2241.Contig1_All	1102	1321	0.5726	146.901	1677	0.6062	213.42	1039	0.6007	126.706	142	0.5254	19.0517	337	0.667	43.8476	904	0.6307	119.652	1149	0.6706	164.704	746	0.6706	105.039	K14306|1|3e-07|54.3|ath:AT2G45000|nuclear pore complex protein Nup62;K00888|2|4e-06|50.8|vvi:100250628|phosphatidylinositol 4-kinase [EC:2.7.1.67];K14325|3|5e-06|50.4|sbi:SORBI_03g046480|RNA-binding protein with serine-rich domain 1;K15176|5|6e-06|50.1|smo:SELMODRAFT_149863|RNA polymerase-associated protein CTR9	-	-	GO:0009628//response to abiotic stimulus;GO:0006950//response to stress	gi|1326161|gb|AAB00554.1|/9.70679e-46/dehydrin [Phaseolus vulgaris]
CL3846.Contig2_All	1504	1321	0.7939	107.637	1886	0.879	175.864	1425	0.8085	127.33	2581	0.7879	253.727	2705	0.8278	257.879	2537	0.7746	246.04	3104	0.8132	326.017	2014	0.8072	207.781	K00797|1|4e-152|536|bdi:100846264|spermidine synthase [EC:2.5.1.16]	GO:0005829//cytosol;GO:0009507//chloroplast;GO:0005634//nucleus;GO:0005886//plasma membrane	GO:0030750;GO:0005515//protein binding;GO:0004766//spermidine synthase activity	GO:0009069//serine family amino acid metabolic process;GO:0008295//spermidine biosynthetic process;GO:0009616//virus induced gene silencing;GO:0010050//vegetative phase change;GO:0032259//methylation;GO:0042545//cell wall modification;GO:0000096//sulfur amino acid metabolic process;GO:0008652//cellular amino acid biosynthetic process	gi|357119034|ref|XP_003561251.1|/5.82982e-151/PREDICTED: spermidine synthase 1-like [Brachypodium distachyon]
CL3513.Contig4_All	1636	1318	0.8637	98.7272	2568	0.8741	220.138	1287	0.86	105.721	2428	0.8637	219.428	2246	0.8704	196.845	5072	0.8643	452.198	4678	0.8606	451.693	5454	0.868	517.281	K07375|1|0.0|879|gmx:547917|tubulin beta	GO:0005773//vacuole;GO:0009507//chloroplast;GO:0005618//cell wall;GO:0005874//microtubule;GO:0005886//plasma membrane	GO:0005525//GTP binding;GO:0003924//GTPase activity;GO:0005200//structural constituent of cytoskeleton	GO:0006184//GTP catabolic process;GO:0009826//unidimensional cell growth;GO:0051258//protein polymerization;GO:0009416//response to light stimulus;GO:0046686//response to cadmium ion;GO:0007018//microtubule-based movement	gi|356524918|ref|XP_003531075.1|/0/PREDICTED: tubulin beta-1 chain-like [Glycine max]
CL2439.Contig2_All	2483	1316	0.8731	64.9507	1951	0.8925	110.195	1080	0.8498	58.4536	1307	0.8703	77.8261	1571	0.8816	90.7187	1166	0.8651	68.4943	1089	0.8506	69.2815	1010	0.847	63.1159	K03283|1|0.0|1113|osa:4351875|heat shock 70kDa protein 1/8	GO:0005739//mitochondrion;GO:0009941//chloroplast envelope;GO:0009579//thylakoid;GO:0009570//chloroplast stroma;GO:0005634//nucleus;GO:0048046//apoplast	GO:0005524//ATP binding;GO:0032440//2-alkenal reductase [NAD(P)] activity;GO:0051082//unfolded protein binding	GO:0055114//oxidation-reduction process;GO:0006457//protein folding;GO:0009409//response to cold;GO:0009408//response to heat;GO:0045036//protein targeting to chloroplast;GO:0046686//response to cadmium ion	gi|225456004|ref|XP_002279101.1|/0/PREDICTED: stromal 70 kDa heat shock-related protein, chloroplastic-like [Vitis vinifera]
CL902.Contig2_All	3174	1316	0.8283	50.8105	2078	0.8724	91.8167	1342	0.8415	56.8211	1597	0.8529	74.3916	1950	0.8752	88.0897	4532	0.8995	208.265	5138	0.8841	255.713	2683	0.8894	131.162	K03252|1|0.0|1278|vvi:100252123|translation initiation factor 3 subunit C	GO:0005852//eukaryotic translation initiation factor 3 complex;GO:0005634//nucleus;GO:0005829//cytosol	GO:0003743//translation initiation factor activity	GO:0006413//translational initiation	gi|225441573|ref|XP_002281426.1|/0/PREDICTED: eukaryotic translation initiation factor 3 subunit C-like [Vitis vinifera]
Unigene4240_All	2016	1314	0.8388	79.8748	1792	0.8418	124.661	1115	0.8304	74.3273	501	0.818	36.7429	556	0.8368	39.5441	1100	0.8606	79.5857	908	0.8185	71.1478	818	0.8467	62.9589	K08054|1|0.0|874|zma:100283947|calnexin	GO:0005789//endoplasmic reticulum membrane;GO:0009505//plant-type cell wall;GO:0005773//vacuole;GO:0016023//cytoplasmic membrane-bounded vesicle;GO:0005886//plasma membrane;GO:0016021//integral to membrane;GO:0009507//chloroplast;GO:0005739//mitochondrion	GO:0005509//calcium ion binding;GO:0051082//unfolded protein binding	GO:0006457//protein folding	gi|194690134|gb|ACF79151.1|/0/unknown [Zea mays]
CL5126.Contig2_All	4921	1313	0.9045	32.6976	1636	0.911	46.6244	957	0.9029	26.135	398	0.785	11.9579	413	0.8616	12.0336	767	0.8771	22.7339	848	0.8584	27.2213	482	0.8208	15.1981	-	-	-	-	gi|222622009|gb|EEE56141.1|/0/hypothetical protein OsJ_05021 [Oryza sativa Japonica Group]
CL2504.Contig3_All	4459	1313	0.8475	36.0854	1756	0.8746	55.2294	1187	0.8556	35.7748	282	0.6928	9.35056	704	0.8531	22.6377	629	0.8161	20.5753	541	0.7856	19.1658	303	0.7042	10.5439	K11984|1|1e-19|97.8|ppp:PHYPADRAFT_233757|U4/U6.U5 tri-snRNP-associated protein 1	-	-	-	gi|225425634|ref|XP_002268851.1|/0/PREDICTED: uncharacterized protein LOC100260241 [Vitis vinifera]
CL9849.Contig2_All	1494	1311	0.9859	107.537	1997	0.9746	187.461	641	0.9859	57.6596	47	0.5616	4.65129	26	0.4297	2.49528	-	-	-	2	0.0328	0.211468	41	0.5054	4.25822	K12930|1|7e-113|405|pop:POPTR_287596|anthocyanidin 3-O-glucosyltransferase [EC:2.4.1.115];K10757|3|5e-109|393|aly:ARALYDRAFT_326139|flavonol 3-O-glucosyltransferase [EC:2.4.1.91]	-	GO:0035251//UDP-glucosyltransferase activity	-	gi|297735337|emb|CBI17777.3|/7.36344e-114/unnamed protein product [Vitis vinifera]
Unigene5294_All	1119	1311	0.924	143.575	1800	0.958	225.593	893	0.9464	107.247	196	0.95	25.8972	169	0.924	21.6548	506	0.9249	65.9558	1051	0.9491	148.368	5217	0.9616	723.411	K01115|1|1e-08|58.9|vcn:VOLCADRAFT_99471|phospholipase D [EC:3.1.4.4];K01051|5|1e-07|55.8|gmx:100776781|pectinesterase [EC:3.1.1.11]	-	GO:0004568//chitinase activity	GO:0005975//carbohydrate metabolic process	gi|47605559|sp|Q9SLP4.1|CHIT1_TULBA/3.00944e-127/RecName: Full=Chitinase 1; AltName: Full=Tulip bulb chitinase-1; Short=TBC-1; Flags: Precursor
CL8269.Contig5_All	1693	1310	0.8624	94.8242	2523	0.8966	208.999	2035	0.8949	161.537	37598	0.9197	3283.48	46732	0.9149	3957.81	310	0.7661	26.7078	177	0.785	16.5151	39	0.4111	3.57439	-	-	GO:0005524//ATP binding	-	gi|359481752|ref|XP_002270571.2|/0/PREDICTED: ribulose bisphosphate carboxylase/oxygenase activase 1, chloroplastic-like [Vitis vinifera]
CL7936.Contig2_All	3042	1309	0.8705	52.7333	2822	0.8918	130.101	917	0.8527	40.5111	176	0.6739	8.5542	178	0.7022	8.38992	543	0.7535	26.0359	557	0.7475	28.9243	861	0.7771	43.9176	K03549|1|0.0|1224|vvi:100232992|KUP system potassium uptake protein	GO:0005886//plasma membrane;GO:0016021//integral to membrane	GO:0015079//potassium ion transmembrane transporter activity	GO:0071805//potassium ion transmembrane transport	gi|225448649|ref|XP_002279573.1|/0/PREDICTED: potassium transporter 2 [Vitis vinifera]
CL6887.Contig3_All	2396	1309	0.8664	66.9511	1766	0.8673	103.368	867	0.8543	48.6291	985	0.8635	60.7821	1067	0.8765	63.852	1618	0.8723	98.4973	1091	0.8564	71.929	1091	0.8535	70.6533	K04043|1|0.0|1162|vvi:100250929|molecular chaperone DnaK	GO:0005886//plasma membrane;GO:0005618//cell wall;GO:0009507//chloroplast;GO:0005739//mitochondrion	GO:0005524//ATP binding;GO:0051082//unfolded protein binding	GO:0006457//protein folding;GO:0046686//response to cadmium ion;GO:0009408//response to heat;GO:0009615//response to virus;GO:0009651//response to salt stress	gi|225429228|ref|XP_002263457.1|/0/PREDICTED: heat shock 70 kDa protein, mitochondrial-like [Vitis vinifera]
Unigene21699_All	1878	1308	0.9888	85.3526	1963	0.9995	146.591	1106	0.9963	79.145	11	0.2087	0.866011	14	0.3142	1.06888	15	0.2045	1.16501	23	0.2971	1.93463	12	0.2087	0.991471	K10773|1|1e-15|83.2|cme:CMD139C|endonuclease III [EC:4.2.99.18]	-	-	-	gi|225449724|ref|XP_002267310.1|/0/PREDICTED: transcriptional activator DEMETER-like [Vitis vinifera]
CL196.Contig3_All	1830	1307	0.8995	87.5244	2223	0.9011	170.361	1193	0.8705	87.61	1747	0.8885	141.146	2680	0.9016	209.981	783	0.847	62.4084	1056	0.8596	91.1547	944	0.8683	80.0415	K03231|1|0.0|885|gmx:100785429|elongation factor 1-alpha	GO:0005773//vacuole;GO:0009507//chloroplast;GO:0005730//nucleolus;GO:0005886//plasma membrane;GO:0005739//mitochondrion	GO:0016779//nucleotidyltransferase activity;GO:0003746//translation elongation factor activity;GO:0005525//GTP binding;GO:0003924//GTPase activity	GO:0006414//translational elongation;GO:0006184//GTP catabolic process;GO:0046686//response to cadmium ion	gi|5917745|gb|AAD56019.1|AF181491_1/0/elongation factor-1 alpha 2 [Lilium longiflorum]
CL3772.Contig2_All	1309	1306	0.4759	122.267	1682	0.4752	180.206	1243	0.4828	127.613	1912	0.5462	215.961	1489	0.4828	163.099	12337	0.5271	1374.68	11102	0.5584	1339.76	3951	0.521	468.34	K01363|1|1e-154|544|pop:POPTR_1098794|cathepsin B [EC:3.4.22.1]	GO:0005829//cytosol;GO:0005576//extracellular region;GO:0005773//vacuole	GO:0004197//cysteine-type endopeptidase activity	GO:0010162//seed dormancy process;GO:0016049//cell growth;GO:0000902//cell morphogenesis;GO:0006508//proteolysis;GO:0006635//fatty acid beta-oxidation;GO:0048193//Golgi vesicle transport;GO:0050790//regulation of catalytic activity	gi|224128101|ref|XP_002320244.1|/1.36275e-153/predicted protein [Populus trichocarpa]
CL6502.Contig1_All	2871	1305	0.9923	55.7034	2141	0.9913	104.584	700	0.9742	32.7664	221	0.7774	11.3811	387	0.9599	19.3275	2004	0.9875	101.812	4675	0.9864	257.226	1575	0.9843	85.122	K00700|1|0.0|895|vvi:100257371|1,4-alpha-glucan branching enzyme [EC:2.4.1.18]	-	GO:0004553//hydrolase activity, hydrolyzing O-glycosyl compounds;GO:0043169//cation binding;GO:0003844//1,4-alpha-glucan branching enzyme activity	GO:0005978//glycogen biosynthetic process	gi|359492950|ref|XP_002284841.2|/0/PREDICTED: 1,4-alpha-glucan-branching enzyme-like [Vitis vinifera]
CL3121.Contig2_All	1304	1301	0.9356	122.266	987	0.9371	106.151	621	0.9479	63.9997	48	0.5261	5.44239	33	0.5874	3.62855	2	0.0376	0.22371	-	-	-	3	0.0752	0.356975	K00475|1|4e-170|595|vvi:100253950|naringenin 3-dioxygenase [EC:1.14.11.9]	-	GO:0016706//oxidoreductase activity, acting on paired donors, with incorporation or reduction of molecular oxygen, 2-oxoglutarate as one donor, and incorporation of one atom each of oxygen into both donors	GO:0055114//oxidation-reduction process	gi|86604617|dbj|BAE79203.1|/0/flavanone 3-hidroxylase [Lilium speciosum]
CL3854.Contig4_All	2920	1299	0.7322	54.5169	2215	0.7387	106.383	1078	0.7315	49.6135	698	0.7408	35.3426	792	0.7216	38.8901	994	0.7308	49.6519	1240	0.7541	67.0818	1732	0.7164	92.0363	-	GO:0005739//mitochondrion;GO:0016021//integral to membrane;GO:0005768//endosome;GO:0005774//vacuolar membrane;GO:0005802//trans-Golgi network;GO:0005576//extracellular region;GO:0005794//Golgi apparatus;GO:0005634//nucleus;GO:0005886//plasma membrane	-	GO:0009086//methionine biosynthetic process;GO:0006882//cellular zinc ion homeostasis;GO:0000394//RNA splicing, via endonucleolytic cleavage and ligation;GO:0007020//microtubule nucleation;GO:0006878//cellular copper ion homeostasis	gi|326512222|dbj|BAJ96092.1|/0/predicted protein [Hordeum vulgare subsp. vulgare]
CL70.Contig2_All	2062	1297	0.8589	77.0825	2005	0.9103	136.367	1254	0.9205	81.7284	574	0.9088	41.1575	722	0.9127	50.2049	1309	0.9059	92.5942	1168	0.8802	89.4788	859	0.8889	64.6396	K09500|1|0.0|934|vvi:100257135|T-complex protein 1 subunit theta	GO:0005737//cytoplasm;GO:0016020//membrane	GO:0005524//ATP binding;GO:0051082//unfolded protein binding	GO:0006457//protein folding	gi|225441629|ref|XP_002282088.1|/0/PREDICTED: T-complex protein 1 subunit theta [Vitis vinifera]
CL1461.Contig6_All	3709	1293	0.921	42.7215	1931	0.9399	73.0144	1526	0.9191	55.2919	993	0.8997	39.5839	1221	0.9415	47.2015	3637	0.9161	143.027	2665	0.9229	113.503	1427	0.9188	59.6982	K14558|1|1e-69|263|aly:ARALYDRAFT_901180|periodic tryptophan protein 2	GO:0005829//cytosol;GO:0005634//nucleus	GO:0042803//protein homodimerization activity	GO:0009867//jasmonic acid mediated signaling pathway;GO:0010072//primary shoot apical meristem specification;GO:0010051//xylem and phloem pattern formation;GO:0009733//response to auxin stimulus;GO:0045892//negative regulation of transcription, DNA-dependent	gi|462411057|gb|EMJ16106.1|/0/hypothetical protein PRUPE_ppa000478mg [Prunus persica]
CL8712.Contig3_All	920	1292	0.938	172.099	1824	0.9337	278.048	1114	0.9337	162.728	1238	0.9543	198.957	1165	0.9576	181.566	1573	0.9543	249.387	1882	0.9772	323.145	1471	0.9902	248.096	K10802|1|5e-51|199|zma:100381276|high mobility group protein B1	-	-	-	gi|47027098|gb|AAT08762.1|/1.17718e-51/HMG transcription factor [Hyacinthus orientalis]
CL7019.Contig2_All	8099	1288	0.749	19.489	2598	0.825	44.9874	990	0.7398	16.4274	3183	0.8427	58.1074	5350	0.9153	94.7152	1078	0.7394	19.4142	1136	0.6502	22.1571	1127	0.6634	21.5917	K01963|1|0.0|713|rcu:RCOM_ORF00052|acetyl-CoA carboxylase carboxyl transferase subunit beta [EC:6.4.1.2];K02634|5|2e-169|596|osa:3131402|apocytochrome f	GO:0009317//acetyl-CoA carboxylase complex;GO:0009570//chloroplast stroma	GO:0003989//acetyl-CoA carboxylase activity;GO:0008270//zinc ion binding;GO:0005524//ATP binding;GO:0016740//transferase activity	GO:0006633//fatty acid biosynthetic process;GO:2001295//malonyl-CoA biosynthetic process	gi|374257041|gb|AEZ01435.1|/0/acetyl-CoA carboxylase carboxyltransferase beta subunit (chloroplast) [Japonolirion osense]
Unigene6131_All	1602	1287	0.9888	98.4511	1666	0.9994	145.846	941	0.9806	78.9389	822	0.9607	75.864	829	0.9969	74.1975	679	0.9307	61.8216	858	0.9176	84.604	870	0.9625	84.2657	K00207|1|0.0|694|mtr:MTR_6g071210|dihydropyrimidine dehydrogenase (NADP+) [EC:1.3.1.2]	GO:0009570//chloroplast stroma;GO:0005886//plasma membrane	GO:0004158//dihydroorotate oxidase activity;GO:0017113//dihydropyrimidine dehydrogenase (NADP+) activity	GO:0055114//oxidation-reduction process;GO:0006212//uracil catabolic process;GO:0006222//UMP biosynthetic process;GO:0006207//'de novo' pyrimidine nucleobase biosynthetic process;GO:0043562//cellular response to nitrogen levels	gi|224125864|ref|XP_002329736.1|/0/predicted protein [Populus trichocarpa]
CL1035.Contig3_All	1683	1285	0.2537	93.5672	2135	0.3125	177.909	746	0.2846	59.5688	391	0.2454	34.3494	599	0.281	51.0317	390	0.2496	33.7997	276	0.2543	25.9054	560	0.2448	51.6295	K01689|1|0.0|827|zma:542316|enolase [EC:4.2.1.11]	GO:0000015//phosphopyruvate hydratase complex;GO:0005740//mitochondrial envelope;GO:0009507//chloroplast;GO:0005634//nucleus;GO:0005886//plasma membrane;GO:0048046//apoplast	GO:0005507//copper ion binding;GO:0000287//magnesium ion binding;GO:0004634//phosphopyruvate hydratase activity	GO:0009651//response to salt stress;GO:0009416//response to light stimulus;GO:0009409//response to cold;GO:0009737//response to abscisic acid stimulus;GO:0006096//glycolysis;GO:0046686//response to cadmium ion	gi|223944349|gb|ACN26258.1|/0/unknown [Zea mays]
CL516.Contig2_All	2029	1283	0.9793	77.4907	2149	0.9892	148.538	1354	0.9754	89.6811	1144	0.9734	83.3624	1425	0.9921	100.7	2216	0.9512	159.302	2092	0.9458	162.872	1514	0.9921	115.781	K09497|1|0.0|985|sbi:SORBI_02g001450|T-complex protein 1 subunit epsilon	GO:0005737//cytoplasm;GO:0005886//plasma membrane	GO:0005524//ATP binding;GO:0051082//unfolded protein binding	GO:0006457//protein folding	gi|242047226|ref|XP_002461359.1|/0/hypothetical protein SORBIDRAFT_02g001450 [Sorghum bicolor]
CL1784.Contig1_All	1675	1281	0.9212	93.7215	2139	0.951	179.093	795	0.9481	63.7847	590	0.9266	52.0791	548	0.9415	46.9097	1041	0.9307	90.6502	922	0.914	86.9525	661	0.9415	61.2324	K07407|1|4e-170|596|pop:POPTR_786149|alpha-galactosidase [EC:3.2.1.22]	GO:0009505//plant-type cell wall;GO:0016023//cytoplasmic membrane-bounded vesicle	GO:0052692//raffinose alpha-galactosidase activity	GO:0005975//carbohydrate metabolic process;GO:0009965//leaf morphogenesis;GO:0009911//positive regulation of flower development;GO:0032940//secretion by cell	gi|329741905|gb|AEB98600.1|/1.02337e-175/alpha-galactosidase [Nicotiana tabacum]
CL10322.Contig1_All	577	1281	0.9064	272.068	1771	0.9289	430.453	1032	0.9185	240.363	429	0.7886	109.928	614	0.9272	152.577	391	0.8388	98.8402	274	0.8406	75.0138	342	0.7938	91.9697	K08762|1|2e-34|143|osa:4333305|diazepam-binding inhibitor (GABA receptor modulator, acyl-CoA-binding protein)	GO:0005886//plasma membrane;GO:0005829//cytosol	GO:0000062//fatty-acyl-CoA binding;GO:0031210//phosphatidylcholine binding	GO:0050826//response to freezing;GO:0006869//lipid transport	gi|5902717|sp|O22643.1|ACBP_FRIAG/1.33834e-41/RecName: Full=Acyl-CoA-binding protein; Short=ACBP
CL938.Contig1_All	2247	1277	0.7081	69.6454	1788	0.7094	111.596	1065	0.7072	63.6958	1111	0.6702	73.1033	1934	0.7325	123.41	7487	0.7379	486.001	4598	0.757	323.245	2706	0.6974	186.861	K04079|1|0.0|882|pop:POPTR_556104|molecular chaperone HtpG	GO:0005829//cytosol;GO:0005618//cell wall;GO:0005886//plasma membrane	GO:0005524//ATP binding;GO:0051082//unfolded protein binding	GO:0006457//protein folding;GO:0009408//response to heat;GO:0046685//response to arsenic-containing substance;GO:0009644//response to high light intensity;GO:0042542//response to hydrogen peroxide;GO:0009816//defense response to bacterium, incompatible interaction	gi|224077478|ref|XP_002305263.1|/0/predicted protein [Populus trichocarpa]
Unigene5916_All	3046	1277	0.977	51.3766	1746	0.9964	80.3891	1069	0.9938	47.1641	1039	0.9728	50.4327	994	0.9987	46.7901	2295	0.9879	109.897	1909	0.9711	99.0016	1465	0.998	74.628	K03178|1|0.0|1629|sbi:SORBI_05g000520|ubiquitin-activating enzyme E1 [EC:6.3.2.19]	-	GO:0016874//ligase activity;GO:0008641//small protein activating enzyme activity;GO:0005524//ATP binding	GO:0006464//cellular protein modification process	gi|242069651|ref|XP_002450102.1|/0/hypothetical protein SORBIDRAFT_05g000520 [Sorghum bicolor]
CL8444.Contig2_All	1346	1275	0.9851	116.083	2165	0.9643	225.578	1372	0.9903	136.985	406	0.9599	44.5972	673	0.9814	71.6914	653	0.9673	70.7621	931	0.9383	109.262	816	0.9569	94.0675	K09584|1|1e-167|587|rcu:RCOM_1347720|protein disulfide-isomerase A6 [EC:5.3.4.1]	GO:0009505//plant-type cell wall;GO:0016023//cytoplasmic membrane-bounded vesicle;GO:0005576//extracellular region;GO:0005783//endoplasmic reticulum;GO:0005886//plasma membrane	GO:0003756//protein disulfide isomerase activity;GO:0009055//electron carrier activity;GO:0015035//protein disulfide oxidoreductase activity	GO:0048868//pollen tube development;GO:0006662//glycerol ether metabolic process;GO:0022900//electron transport chain;GO:0034976//response to endoplasmic reticulum stress;GO:0006457//protein folding;GO:0045454//cell redox homeostasis;GO:0009553//embryo sac development;GO:0046686//response to cadmium ion;GO:0009567//double fertilization forming a zygote and endosperm;GO:0009793//embryo development…	gi|255548505|ref|XP_002515309.1|/1.90471e-166/protein disulfide isomerase, putative [Ricinus communis]
CL1589.Contig2_All	1296	1274	0.8326	120.467	1540	0.8603	166.647	765	0.909	79.3269	853	0.8897	97.3129	1386	0.8796	153.34	794	0.8441	89.361	1100	0.8519	134.077	1443	0.794	172.765	K13464|1|2e-46|184|zma:100282471|jasmonate ZIM domain-containing protein	-	-	-	gi|226500976|ref|NP_001148852.1|/2.69648e-45/pnFL-2 [Zea mays]
Unigene5994_All	2172	1274	0.9567	71.881	860	0.9452	55.5292	663	0.9452	41.0221	749	0.9217	50.9857	743	0.9273	49.0486	1764	0.9415	118.46	1033	0.9328	75.1288	850	0.9521	60.723	K14515|1|1e-15|83.6|pop:POPTR_561896|EIN3-binding F-box protein;K10268|4|5e-14|78.2|ath:AT4G15475|F-box and leucine-rich repeat protein 2/20	GO:0005886//plasma membrane	-	-	gi|357164542|ref|XP_003580088.1|/0/PREDICTED: insulin-like growth factor-binding protein complex acid labile subunit-like [Brachypodium distachyon]
CL4251.Contig1_All	1065	1270	0.7521	146.137	2188	0.7812	288.125	1038	0.7643	130.982	1361	0.7559	188.945	1562	0.7681	210.295	552	0.7315	75.6001	414	0.6488	61.4069	392	0.6948	57.1124	K04078|1|3e-43|174|cre:CHLREDRAFT_188610|chaperonin GroES	GO:0009941//chloroplast envelope;GO:0048046//apoplast;GO:0005829//cytosol;GO:0009570//chloroplast stroma;GO:0009535//chloroplast thylakoid membrane;GO:0005739//mitochondrion	GO:0005507//copper ion binding;GO:0005516//calmodulin binding;GO:0005524//ATP binding	GO:0006094//gluconeogenesis;GO:0006457//protein folding;GO:0019288//isopentenyl diphosphate biosynthetic process, mevalonate-independent pathway;GO:0009651//response to salt stress;GO:0006096//glycolysis;GO:0009658//chloroplast organization;GO:0046686//response to cadmium ion;GO:0009409//response to cold;GO:0019344//cysteine biosynthetic process;GO:0048481//ovule development	gi|50660327|gb|AAT80888.1|/4.62965e-106/chloroplast chaperonin 21 [Vitis vinifera]
CL4735.Contig1_All	3845	1269	0.9555	40.4455	1990	0.9964	72.5838	1212	0.9607	42.3614	870	0.9545	33.4541	882	0.9813	32.8904	1273	0.928	48.2908	936	0.9202	38.4544	905	0.954	36.5213	K03260|1|0.0|1162|vvi:100261523|translation initiation factor 4G	-	GO:0003676//nucleic acid binding	GO:0006412//translation	gi|359489318|ref|XP_002269466.2|/0/PREDICTED: eukaryotic translation initiation factor 4G-like [Vitis vinifera]
Unigene2660_All	1620	1267	0.9401	95.8443	1991	0.9247	172.361	1092	0.913	90.5882	784	0.9198	71.5529	838	0.9235	74.1696	736	0.9142	66.2667	959	0.8809	93.5125	1483	0.8765	142.043	K00161|1|0.0|676|gmx:100816737|pyruvate dehydrogenase E1 component subunit alpha [EC:1.2.4.1]	GO:0005759//mitochondrial matrix;GO:0005634//nucleus;GO:0005829//cytosol	GO:0050897//cobalt ion binding;GO:0004739//pyruvate dehydrogenase (acetyl-transferring) activity;GO:0008270//zinc ion binding	GO:0046686//response to cadmium ion;GO:0006096//glycolysis;GO:0009651//response to salt stress;GO:0055114//oxidation-reduction process	gi|211906500|gb|ACJ11743.1|/0/pyruvate dehydrogenase alpha subunit [Gossypium hirsutum]
CL9292.Contig2_All	1387	1267	0.9358	111.945	2152	0.9394	217.595	2540	0.938	246.106	-	-	-	-	-	-	302	0.8378	31.7587	138	0.6554	15.717	1297	0.8991	145.097	K01206|1|4e-20|97.8|aly:ARALYDRAFT_475890|alpha-L-fucosidase [EC:3.2.1.51];K00514|3|1e-15|82.8|rcu:RCOM_1428040|zeta-carotene desaturase [EC:1.3.5.6]	-	GO:0016788//hydrolase activity, acting on ester bonds	GO:0006629//lipid metabolic process	gi|255562023|ref|XP_002522020.1|/5.95408e-171/zinc finger protein, putative [Ricinus communis]
Unigene7678_All	2122	1266	0.9472	73.1127	1799	0.9524	118.896	1124	0.9529	71.1844	432	0.9255	30.0999	691	0.9595	46.6906	766	0.9416	52.6521	551	0.934	41.0178	595	0.9387	43.5077	K03267|1|0.0|784|sbi:SORBI_06g004300|peptide chain release factor subunit 3	GO:0005773//vacuole	GO:0003924//GTPase activity;GO:0005525//GTP binding	GO:0006184//GTP catabolic process	gi|242072552|ref|XP_002446212.1|/0/hypothetical protein SORBIDRAFT_06g004300 [Sorghum bicolor]
CL6212.Contig2_All	2910	1264	0.833	53.2303	1831	0.855	88.2426	1134	0.8251	52.3702	1411	0.8213	71.6903	1619	0.8467	79.7721	2449	0.8529	122.752	2806	0.8481	152.321	1398	0.8436	74.5433	K09566|1|0.0|432|gmx:100800303|peptidyl-prolyl isomerase G (cyclophilin G) [EC:5.2.1.8]	-	-	-	gi|356515464|ref|XP_003526420.1|/0/PREDICTED: uncharacterized protein LOC100800303 [Glycine max]
CL4805.Contig2_All	4884	1263	0.9054	31.6907	1804	0.9238	51.8017	1196	0.9099	32.9094	1459	0.9101	44.1678	1356	0.9224	39.809	1789	0.9161	53.4278	2418	0.913	78.2072	1313	0.8919	41.7142	K14306|1|1e-26|121|gmx:100781711|nuclear pore complex protein Nup62	-	-	-	gi|297745966|emb|CBI16022.3|/0/unnamed protein product [Vitis vinifera]
CL7094.Contig3_All	3042	1263	0.9142	50.8802	1988	0.9135	91.6516	1147	0.9139	50.672	589	0.8133	28.6274	616	0.9014	29.0348	851	0.8879	40.804	748	0.8679	38.8426	561	0.8823	28.6153	K12392|1|7e-18|91.7|gmx:100784577|AP-1 complex subunit beta-1	GO:0009507//chloroplast;GO:0030126//COPI vesicle coat	GO:0005198//structural molecule activity	GO:0016192//vesicle-mediated transport;GO:0006886//intracellular protein transport	gi|359475304|ref|XP_003631645.1|/0/PREDICTED: coatomer subunit gamma-2-like [Vitis vinifera]
CL9.Contig2_All	1177	1262	0.9329	131.398	1703	0.9533	202.918	952	0.932	108.699	320	0.8318	40.1976	326	0.9337	39.7135	247	0.8666	30.6093	219	0.8258	29.3923	442	0.9133	58.2693	K10251|1|7e-131|465|rcu:RCOM_1082860|beta-keto reductase [EC:1.1.1.-]	GO:0016020//membrane;GO:0005783//endoplasmic reticulum	GO:0018454//acetoacetyl-CoA reductase activity;GO:0004303//estradiol 17-beta-dehydrogenase activity;GO:0045703//ketoreductase activity;GO:0000166//nucleotide binding	GO:0009790//embryo development;GO:0042761//very long-chain fatty acid biosynthetic process;GO:0055114//oxidation-reduction process	gi|449450411|ref|XP_004142956.1|/3.01487e-133/PREDICTED: very-long-chain 3-oxoacyl-CoA reductase 1-like [Cucumis sativus]
CL10754.Contig2_All	2301	1262	0.8835	67.2121	1979	0.8866	120.618	1077	0.8792	62.9018	804	0.8844	51.6613	1024	0.8987	63.8088	1533	0.9	97.1758	2549	0.904	174.992	1590	0.897	107.22	K00036|1|0.0|929|bdi:100833239|glucose-6-phosphate 1-dehydrogenase [EC:1.1.1.49]	GO:0005739//mitochondrion	GO:0004345//glucose-6-phosphate dehydrogenase activity;GO:0050661//NADP binding	GO:0009051//pentose-phosphate shunt, oxidative branch	gi|357168050|ref|XP_003581458.1|/0/PREDICTED: glucose-6-phosphate 1-dehydrogenase 2, chloroplastic-like isoform 2 [Brachypodium distachyon]
CL4156.Contig1_All	2840	1261	0.3894	54.4129	1589	0.3775	78.4673	1374	0.3729	65.0178	299	0.3602	15.5661	452	0.3852	22.8201	448	0.3489	23.0087	491	0.3525	27.3105	465	0.3764	25.4056	K09487|1|0.0|1340|osa:4342077|heat shock protein 90kDa beta	GO:0005739//mitochondrion;GO:0016023//cytoplasmic membrane-bounded vesicle;GO:0009507//chloroplast;GO:0005773//vacuole;GO:0005783//endoplasmic reticulum;GO:0005634//nucleus;GO:0005886//plasma membrane	GO:0005524//ATP binding;GO:0051082//unfolded protein binding	GO:0009306//protein secretion;GO:0009414//response to water deprivation;GO:0006457//protein folding;GO:0009651//response to salt stress;GO:0010075//regulation of meristem growth;GO:0009409//response to cold;GO:0009934//regulation of meristem structural organization;GO:0046686//response to cadmium ion	gi|23477636|gb|AAN34791.1|/0/Grp94 [Xerophyta viscosa]
CL9160.Contig1_All	2554	1260	0.9464	60.4581	1672	0.9554	91.8118	1082	0.9303	56.9338	576	0.8923	33.3448	676	0.917	37.951	453	0.8446	25.8708	676	0.881	41.8111	763	0.9072	46.3551	K13430|1|1e-68|259|zma:100283091|serine/threonine-protein kinase PBS1 [EC:2.7.11.1]	GO:0016023//cytoplasmic membrane-bounded vesicle;GO:0005886//plasma membrane;GO:0016021//integral to membrane;GO:0005634//nucleus;GO:0005829//cytosol	GO:0004672//protein kinase activity;GO:0005524//ATP binding	GO:0006468//protein phosphorylation	gi|357113732|ref|XP_003558655.1|/0/PREDICTED: protein STRUBBELIG-RECEPTOR FAMILY 7-like [Brachypodium distachyon]
Unigene7637_All	6020	1258	0.9364	25.6088	1686	0.947	39.2775	1110	0.9276	24.7794	1026	0.9266	25.1986	1023	0.9379	24.3656	2431	0.9367	58.9008	2278	0.9465	59.7755	1397	0.9332	36.0076	K14486|1|1e-06|55.5|aly:ARALYDRAFT_488981|auxin response factor	-	-	-	gi|225458309|ref|XP_002281503.1|/0/PREDICTED: uncharacterized protein LOC100262487 [Vitis vinifera]
Unigene5929_All	4058	1257	0.9312	37.9602	1650	0.9362	57.0236	886	0.9229	29.3417	530	0.8815	19.3103	664	0.933	23.4614	2398	0.949	86.1926	2174	0.9394	84.6279	911	0.9172	34.8338	K12815|1|0.0|1352|vvi:100261447|pre-mRNA-splicing factor ATP-dependent RNA helicase PRP16 [EC:3.6.4.13]	GO:0005634//nucleus	GO:0003724//RNA helicase activity;GO:0008026//ATP-dependent helicase activity;GO:0003676//nucleic acid binding;GO:0005524//ATP binding	GO:0009793//embryo development ending in seed dormancy	gi|359473576|ref|XP_002264955.2|/0/PREDICTED: pre-mRNA-splicing factor ATP-dependent RNA helicase PRP16-like [Vitis vinifera]
Unigene181_All	3114	1255	0.9907	49.389	1695	0.9939	76.3368	961	0.9775	41.4733	1469	0.9872	69.7476	1137	0.9933	52.3527	3481	0.9955	163.049	2978	0.9859	151.068	2543	0.9971	126.713	K12617|1|0.0|923|vvi:100255521|DNA topoisomerase 2-associated protein PAT1	-	-	-	gi|225465743|ref|XP_002264820.1|/0/PREDICTED: uncharacterized protein LOC100255521 [Vitis vinifera]
Unigene5751_All	1226	1254	0.823	125.346	1333	0.929	152.483	899	0.8206	98.5447	1205	0.7871	145.319	851	0.8238	99.5259	2457	0.8458	292.312	2692	0.7855	346.857	2499	0.8817	316.279	K01115|1|5e-15|80.5|vcn:VOLCADRAFT_99471|phospholipase D [EC:3.1.4.4]	GO:0005737//cytoplasm;GO:0005886//plasma membrane	GO:0003824//catalytic activity	GO:0051567//histone H3-K9 methylation;GO:0006342//chromatin silencing	gi|357443267|ref|XP_003591911.1|/3.92611e-115/Monoglyceride lipase [Medicago truncatula]
CL8326.Contig1_All	1313	1254	0.8553	117.041	3588	0.9025	383.24	139	0.6923	14.227	46	0.6169	5.17988	77	0.6801	8.40859	36	0.4806	3.99918	39	0.5316	4.69209	473	0.7235	55.8973	K08235|1|2e-149|527|pop:POPTR_712150|xyloglucan:xyloglucosyl transferase [EC:2.4.1.207]	GO:0009505//plant-type cell wall;GO:0009507//chloroplast;GO:0016020//membrane;GO:0048046//apoplast	GO:0004553//hydrolase activity, hydrolyzing O-glycosyl compounds;GO:0016762//xyloglucan:xyloglucosyl transferase activity	GO:0006073//cellular glucan metabolic process;GO:0009645//response to low light intensity stimulus;GO:0009733//response to auxin stimulus;GO:0009826//unidimensional cell growth;GO:0009612//response to mechanical stimulus	gi|224075417|ref|XP_002304625.1|/2.25877e-148/predicted protein [Populus trichocarpa]
CL6272.Contig2_All	5242	1248	0.9225	29.1758	1791	0.9529	47.9161	1251	0.9544	32.0719	1395	0.9264	39.3463	1199	0.9493	32.7959	2578	0.9475	71.7329	3027	0.9327	91.2182	2324	0.9353	68.7913	K14486|1|7e-12|72.4|ath:AT5G20730|auxin response factor;K04498|3|2e-09|64.3|ppp:PHYPADRAFT_10108|E1A/CREB-binding protein [EC:2.3.1.48]	-	-	-	gi|359477506|ref|XP_002277982.2|/0/PREDICTED: protein TIME FOR COFFEE-like [Vitis vinifera]
CL7980.Contig3_All	1782	1246	0.3749	85.687	2016	0.3833	158.659	1073	0.3709	80.92	279	0.3547	23.1485	272	0.3642	21.8856	29	0.2155	2.37368	33	0.197	2.92531	87	0.335	7.57541	K00549|1|0.0|878|osa:4352832|5-methyltetrahydropteroyltriglutamate--homocysteine methyltransferase [EC:2.1.1.14]	GO:0005829//cytosol;GO:0005777//peroxisome;GO:0009941//chloroplast envelope;GO:0009570//chloroplast stroma;GO:0005886//plasma membrane;GO:0048046//apoplast	GO:0005507//copper ion binding;GO:0008705//methionine synthase activity;GO:0008270//zinc ion binding;GO:0003871//5-methyltetrahydropteroyltriglutamate-homocysteine S-methyltransferase activity	GO:0009086//methionine biosynthetic process;GO:0009651//response to salt stress;GO:0032259//methylation;GO:0010043//response to zinc ion;GO:0046686//response to cadmium ion	gi|115489652|ref|NP_001067313.1|/0/Os12g0623900 [Oryza sativa Japonica Group]
Unigene7661_All	1710	1244	0.9509	89.1516	1895	0.9339	155.416	1184	0.9339	93.0507	521	0.8304	45.0472	704	0.9164	59.0301	477	0.8959	40.6869	667	0.9123	61.6163	469	0.9023	42.557	K12670|1|0.0|717|vvi:100250299|oligosaccharyltransferase complex subunit beta	GO:0005774//vacuolar membrane;GO:0016023//cytoplasmic membrane-bounded vesicle;GO:0009505//plant-type cell wall;GO:0016021//integral to membrane;GO:0005576//extracellular region;GO:0005794//Golgi apparatus;GO:0005730//nucleolus;GO:0009506//plasmodesma;GO:0005886//plasma membrane;GO:0008250//oligosaccharyltransferase complex	GO:0004579//dolichyl-diphosphooligosaccharide-protein glycotransferase activity	GO:0001510//RNA methylation;GO:0009664//plant-type cell wall organization;GO:0009826//unidimensional cell growth;GO:0030244//cellulose biosynthetic process;GO:0048193//Golgi vesicle transport;GO:0042545//cell wall modification;GO:0018279//protein N-linked glycosylation via asparagine	gi|225428556|ref|XP_002284627.1|/0/PREDICTED: dolichyl-diphosphooligosaccharide--protein glycosyltransferase 48 kDa subunit [Vitis vinifera]
CL10666.Contig2_All	2727	1243	0.5959	55.8587	2388	0.5966	122.81	963	0.5776	47.4575	497	0.5743	26.9462	468	0.5787	24.607	476	0.5772	25.4598	692	0.5647	40.0855	425	0.5732	24.1823	K10999|1|0.0|1295|vvi:100242715|cellulose synthase A [EC:2.4.1.12]	GO:0005886//plasma membrane;GO:0016021//integral to membrane	GO:0016760//cellulose synthase (UDP-forming) activity;GO:0008270//zinc ion binding	GO:0030244//cellulose biosynthetic process	gi|297744441|emb|CBI37703.3|/0/unnamed protein product [Vitis vinifera]
Unigene7682_All	2943	1239	0.966	51.5924	1857	0.9813	88.4921	1123	0.9752	51.2807	158	0.6735	7.93767	214	0.8947	10.4261	137	0.7407	6.78989	124	0.6517	6.65576	89	0.5161	4.69239	K11498|1|0.0|921|bdi:100836602|centromeric protein E	GO:0005875//microtubule associated complex;GO:0005874//microtubule	GO:0005524//ATP binding;GO:0003777//microtubule motor activity	GO:0007018//microtubule-based movement	gi|297739808|emb|CBI29990.3|/0/unnamed protein product [Vitis vinifera]
CL6902.Contig2_All	2102	1237	0.931	72.1177	2081	0.9339	138.842	1207	0.9286	77.1682	447	0.892	31.4413	648	0.9277	44.2018	848	0.9087	58.8431	986	0.921	74.0987	1202	0.9153	88.7291	K09580|1|0.0|563|rcu:RCOM_0154150|protein disulfide-isomerase A1 [EC:5.3.4.1]	GO:0005739//mitochondrion;GO:0005774//vacuolar membrane;GO:0005576//extracellular region;GO:0009507//chloroplast;GO:0005794//Golgi apparatus;GO:0005783//endoplasmic reticulum;GO:0005886//plasma membrane	GO:0003756//protein disulfide isomerase activity;GO:0009055//electron carrier activity;GO:0004579//dolichyl-diphosphooligosaccharide-protein glycotransferase activity;GO:0015035//protein disulfide oxidoreductase activity	GO:0006979//response to oxidative stress;GO:0006662//glycerol ether metabolic process;GO:0030244//cellulose biosynthetic process;GO:0045454//cell redox homeostasis;GO:0006499//N-terminal protein myristoylation;GO:0048193//Golgi vesicle transport	gi|255578860|ref|XP_002530284.1|/0/protein disulfide isomerase, putative [Ricinus communis]
CL5392.Contig1_All	1003	1233	0.8754	150.649	2195	0.8784	306.914	1248	0.8764	167.216	1814	0.8754	267.401	2113	0.8774	302.062	1838	0.8784	267.287	1583	0.8584	249.314	1906	0.8764	294.86	K13418|1|5e-61|233|aly:ARALYDRAFT_895025|somatic embryogenesis receptor kinase 1 [EC:2.7.10.1 2.7.11.1]	-	GO:0016301//kinase activity;GO:0032440//2-alkenal reductase [NAD(P)] activity	GO:0016310//phosphorylation;GO:0055114//oxidation-reduction process	gi|30385250|gb|AAP23944.1|/5.02119e-99/leucine-rich repeat protein [x Citrofortunella microcarpa]
CL2945.Contig2_All	2092	1231	0.6926	72.1109	1694	0.6907	113.562	1490	0.696	95.7169	61	0.4202	4.31116	60	0.4398	4.11232	510	0.663	35.5583	212	0.6587	16.0081	618	0.6721	45.8375	-	GO:0072686//mitotic spindle;GO:0009524//phragmoplast;GO:0005829//cytosol;GO:0009574//preprophase band;GO:0005634//nucleus;GO:0010005//cortical microtubule, transverse to long axis	GO:0046983//protein dimerization activity;GO:0008017//microtubule binding	GO:0043622//cortical microtubule organization;GO:0009664//plant-type cell wall organization;GO:0008283//cell proliferation;GO:0007020//microtubule nucleation;GO:0005982//starch metabolic process;GO:0030244//cellulose biosynthetic process;GO:0048193//Golgi vesicle transport;GO:0051322//anaphase;GO:0051302//regulation of cell division;GO:0001578//microtubule bundle formation;GO:0019344//cysteine bi…	gi|359494079|ref|XP_002277391.2|/0/PREDICTED: LOW QUALITY PROTEIN: 65-kDa microtubule-associated protein 1-like [Vitis vinifera]
CL2139.Contig1_All	2719	1229	0.7484	55.392	1737	0.7414	89.5929	1174	0.7139	58.026	1296	0.7304	70.4729	1112	0.7532	58.6398	1443	0.7323	77.4087	1410	0.7411	81.9174	1404	0.7245	80.1221	K13525|1|0.0|1484|gmx:100806067|transitional endoplasmic reticulum ATPase	GO:0005618//cell wall;GO:0005730//nucleolus;GO:0005819//spindle;GO:0005635//nuclear envelope;GO:0022626//cytosolic ribosome;GO:0009524//phragmoplast;GO:0005886//plasma membrane	GO:0042802//identical protein binding;GO:0005524//ATP binding;GO:0008568//microtubule-severing ATPase activity	GO:0051301//cell division;GO:0009860//pollen tube growth;GO:0009846//pollen germination;GO:0046686//response to cadmium ion	gi|356533213|ref|XP_003535161.1|/0/PREDICTED: cell division cycle protein 48 homolog [Glycine max]
CL6786.Contig2_All	1974	1228	0.7421	76.2353	1932	0.7771	137.26	1079	0.7254	73.4579	545	0.7163	40.8202	422	0.7467	30.6523	2000	0.7052	147.78	1840	0.7259	147.244	1660	0.7036	130.483	K14502|1|0.0|706|zma:100191610|protein brassinosteroid insensitive 2 [EC:2.7.11.1];K00924|2|0.0|702|ath:AT2G30980|[EC:2.7.1.-];K03083|3|0.0|701|zma:100283610|glycogen synthase kinase 3 beta [EC:2.7.11.26]	GO:0009507//chloroplast;GO:0005829//cytosol;GO:0005886//plasma membrane	GO:0004674//protein serine/threonine kinase activity;GO:0005524//ATP binding	GO:0009825//multidimensional cell growth;GO:0009729//detection of brassinosteroid stimulus;GO:0046827//positive regulation of protein export from nucleus;GO:0046777//protein autophosphorylation;GO:0042538//hyperosmotic salinity response;GO:0009965//leaf morphogenesis;GO:0009742//brassinosteroid mediated signaling pathway;GO:0009733//response to auxin stimulus	gi|359485302|ref|XP_002281788.2|/0/PREDICTED: shaggy-related protein kinase zeta-like [Vitis vinifera]
CL2336.Contig1_All	1730	1228	0.9121	86.9875	2096	0.9145	169.914	1018	0.8954	79.0798	2204	0.9058	188.361	2170	0.9254	179.85	4083	0.9087	344.244	4731	0.9035	431.989	4391	0.9185	393.833	K03006|1|9e-19|93.6|smo:SELMODRAFT_128226|DNA-directed RNA polymerase II subunit RPB1 [EC:2.7.7.6]	GO:0005802//trans-Golgi network;GO:0016021//integral to membrane;GO:0005794//Golgi apparatus;GO:0005768//endosome;GO:0009507//chloroplast	-	-	gi|255555767|ref|XP_002518919.1|/1.0618e-174/lung seven transmembrane receptor, putative [Ricinus communis]
CL280.Contig3_All	1084	1228	0.9576	138.827	1864	0.9732	241.157	1344	0.9622	166.623	1005	0.9668	137.076	1351	0.9714	178.699	1319	0.9788	177.479	1582	0.9668	230.538	1316	0.9825	188.374	K11290|1|2e-94|343|vvi:100244926|template-activating factor I	GO:0005634//nucleus	-	GO:0006334//nucleosome assembly	gi|225456743|ref|XP_002275632.1|/2.71587e-93/PREDICTED: protein SET [Vitis vinifera]
Unigene5332_All	1039	1228	0.9577	144.84	1718	0.9605	231.895	1113	0.9577	143.961	1882	0.9586	267.812	2566	0.9577	354.11	3570	0.9586	501.17	2212	0.9577	336.307	1555	0.9557	232.225	-	-	-	-	gi|218188436|gb|EEC70863.1|/4.237e-88/hypothetical protein OsI_02376 [Oryza sativa Indica Group]
CL4583.Contig2_All	3743	1228	0.9375	40.2053	2107	0.9292	78.9456	804	0.9188	28.8669	607	0.9201	23.977	639	0.9134	24.4781	2523	0.9268	98.3173	1566	0.9126	66.0904	874	0.926	36.2315	K00696|1|0.0|1614|vvi:100241955|sucrose-phosphate synthase [EC:2.4.1.14]	GO:0005886//plasma membrane	GO:0046524//sucrose-phosphate synthase activity	GO:0009058//biosynthetic process;GO:0005985//sucrose metabolic process	gi|334363533|gb|AEG78833.1|/0/sucrose phosphate synthase [Dendrobium officinale]
Unigene2555_All	1725	1224	0.8087	86.9555	2018	0.862	164.065	738	0.8046	57.4952	346	0.8157	29.656	268	0.8307	22.2763	2708	0.8678	228.977	1952	0.8359	178.754	309	0.8614	27.7948	-	-	GO:0004553//hydrolase activity, hydrolyzing O-glycosyl compounds	GO:0005975//carbohydrate metabolic process	gi|102139742|gb|ABF69949.1|/1.21739e-171/(1-4)-beta-mannan endohydrolase (mannan endo-1,4-beta-mannosidase), putative [Musa acuminata]
Unigene3475_All	842	1224	0.9893	178.145	2027	0.9454	337.617	1322	0.9679	211	2007	0.9608	352.421	1547	0.9751	263.436	970	0.9347	168.032	839	0.8468	157.404	1530	0.9727	281.951	-	GO:0005777//peroxisome;GO:0005886//plasma membrane;GO:0005829//cytosol	GO:0047627//adenylylsulfatase activity;GO:0008270//zinc ion binding;GO:0005080//protein kinase C binding	GO:0006790//sulfur compound metabolic process;GO:0009150//purine ribonucleotide metabolic process	gi|470117098|ref|XP_004294701.1|/2.76382e-65/PREDICTED: 14 kDa zinc-binding protein-like isoform 2 [Fragaria vesca subsp. vesca]
CL7590.Contig3_All	1026	1224	0.886	146.197	1658	0.8957	226.631	947	0.8918	124.041	1010	0.8821	145.546	1184	0.8509	165.463	1725	0.885	245.23	1354	0.8655	208.467	1417	0.9016	214.297	K08515|1|2e-114|410|pop:POPTR_830952|vesicle-associated membrane protein 7;K08511|2|4e-114|409|osa:4342638|vesicle-associated membrane protein 72	GO:0009504//cell plate;GO:0016021//integral to membrane;GO:0009506//plasmodesma;GO:0005768//endosome;GO:0009507//chloroplast;GO:0005886//plasma membrane	-	GO:0016192//vesicle-mediated transport;GO:0072661//protein targeting to plasma membrane;GO:0009920//cell plate formation involved in plant-type cell wall biogenesis	gi|255554170|ref|XP_002518125.1|/3.37975e-114/Vesicle-associated membrane protein, putative [Ricinus communis]
CL8581.Contig1_All	2128	1221	0.8924	70.3151	2393	0.9737	157.708	995	0.891	62.837	193	0.7575	13.4095	349	0.8985	23.5153	499	0.8402	34.2028	351	0.8487	26.0556	234	0.7834	17.0623	K01115|1|1e-13|76.6|vcn:VOLCADRAFT_99471|phospholipase D [EC:3.1.4.4]	-	-	-	gi|359491381|ref|XP_002267425.2|/0/PREDICTED: DUF246 domain-containing protein At1g04910-like [Vitis vinifera]
Unigene7634_All	3636	1219	0.959	41.0851	2038	0.9763	78.6074	1126	0.9678	41.6178	665	0.9571	27.0411	694	0.9736	27.3674	1296	0.9766	51.9893	998	0.9541	43.3584	1065	0.9684	45.4486	K10610|1|0.0|1658|gmx:100777459|DNA damage-binding protein 1	GO:0080008//Cul4-RING ubiquitin ligase complex;GO:0005829//cytosol;GO:0005634//nucleus	GO:0005515//protein binding;GO:0003684//damaged DNA binding	GO:0000278//mitotic cell cycle;GO:0009630//gravitropism;GO:0009880//embryonic pattern specification;GO:0007155//cell adhesion;GO:0000911//cytokinesis by cell plate formation;GO:0045010//actin nucleation;GO:0009585//red, far-red light phototransduction;GO:0048825//cotyledon development;GO:0048449//floral organ formation;GO:0045892//negative regulation of transcription, DNA-dependent;GO:0010564//re…	gi|356512636|ref|XP_003525024.1|/0/PREDICTED: DNA damage-binding protein 1a-like isoform 1 [Glycine max]
CL1896.Contig1_All	2186	1218	0.779	68.2813	1909	0.7914	122.473	1038	0.8028	63.8133	728	0.758	49.2388	507	0.7644	33.2549	625	0.7269	41.7025	742	0.7425	53.6191	1162	0.7543	82.4803	K00924|1|9e-28|116|aly:ARALYDRAFT_489138|[EC:2.7.1.-];K01115|5|4e-09|62.0|vcn:VOLCADRAFT_99471|phospholipase D [EC:3.1.4.4]	GO:0005576//extracellular region	GO:0004190//aspartic-type endopeptidase activity	GO:0006508//proteolysis	gi|242056497|ref|XP_002457394.1|/2.64959e-156/hypothetical protein SORBIDRAFT_03g006630 [Sorghum bicolor]
CL6451.Contig3_All	2286	1217	0.9396	65.2408	1586	0.9409	97.2994	972	0.9418	57.1418	548	0.9269	35.443	862	0.9252	54.0665	2281	0.9458	145.54	1982	0.9436	136.96	1303	0.9383	88.4428	K09272|1|0.0|1062|vvi:100249277|structure-specific recognition protein 1	GO:0005719//nuclear euchromatin;GO:0035101//FACT complex	GO:0003677//DNA binding;GO:0032440//2-alkenal reductase [NAD(P)] activity	GO:0055114//oxidation-reduction process;GO:0006281//DNA repair;GO:0006355//regulation of transcription, DNA-dependent;GO:0006260//DNA replication;GO:0010228//vegetative to reproductive phase transition of meristem	gi|225452706|ref|XP_002282538.1|/0/PREDICTED: FACT complex subunit SSRP1 [Vitis vinifera]
Unigene975_All	2047	1217	0.9463	72.858	1323	0.9497	90.6411	976	0.9433	64.0761	992	0.938	71.6506	833	0.9375	58.3478	8	0.1055	0.570039	22	0.2174	1.69774	12	0.1964	0.909615	K14638|1|2e-126|215|ppp:PHYPADRAFT_189464|solute carrier family 15 (peptide/histidine transporter), member 3/4	GO:0016020//membrane	GO:0005215//transporter activity	GO:0006810//transport	gi|224131668|ref|XP_002321148.1|/0/nitrate transporter, H+/oligopeptide symporter POT family [Populus trichocarpa]
CL4114.Contig4_All	950	1217	0.5611	156.99	2147	0.62	316.95	1270	0.5632	179.657	1911	0.6137	297.415	1419	0.5642	214.169	1812	0.5653	278.206	1363	0.5632	226.641	2196	0.5916	358.677	K03263|1|1e-81|301|gmx:100499632|translation initiation factor 5A	GO:0005634//nucleus	GO:0003743//translation initiation factor activity;GO:0003746//translation elongation factor activity;GO:0043022//ribosome binding	GO:0006413//translational initiation;GO:0006452//translational frameshifting;GO:0034050//host programmed cell death induced by symbiont;GO:0042742//defense response to bacterium;GO:0009611//response to wounding;GO:0008612//peptidyl-lysine modification to hypusine;GO:0045905//positive regulation of translational termination;GO:0010089//xylem development;GO:0045901//positive regulation of translati…	gi|403084315|gb|AFR23349.1|/3.95805e-82/eukaryotic translation initiation factor 5A [Arachis hypogaea]
Unigene23428_All	1489	1215	0.9832	99.9968	1003	0.9785	94.469	64	0.722	5.77629	1	0.0329	0.0992959	1	0.0329	0.0962947	-	-	-	21	0.3042	2.22787	-	-	-	K10757|1|4e-126|449|ath:AT5G17050|flavonol 3-O-glucosyltransferase [EC:2.4.1.91];K12930|2|3e-123|440|pop:POPTR_287596|anthocyanidin 3-O-glucosyltransferase [EC:2.4.1.115]	-	GO:0047213//anthocyanidin 3-O-glucosyltransferase activity;GO:0080043//quercetin 3-O-glucosyltransferase activity	GO:0009744//response to sucrose stimulus;GO:0010224//response to UV-B;GO:0033303;GO:0009718//anthocyanin-containing compound biosynthetic process;GO:0033330;GO:0033485;GO:0080167//response to karrikin	gi|57157447|dbj|BAD83701.1|/1.42264e-125/anthocyanidin 3-O-glucosyltransferase [Iris hollandica]
Unigene1037_All	1949	1214	0.8815	76.3329	1909	0.8958	137.365	1306	0.8604	90.0524	1121	0.8743	85.0394	1391	0.8917	102.332	410	0.8071	30.6835	550	0.8409	44.5776	756	0.8702	60.1872	K03327|1|0.0|744|vvi:100261384|multidrug resistance protein, MATE family	GO:0005886//plasma membrane;GO:0005774//vacuolar membrane	GO:0015238//drug transmembrane transporter activity;GO:0015297//antiporter activity	GO:0009624//response to nematode;GO:0006855//drug transmembrane transport	gi|460386886|ref|XP_004239125.1|/0/PREDICTED: protein TRANSPARENT TESTA 12-like [Solanum lycopersicum]
CL8577.Contig1_All	3797	1213	0.9834	39.1494	1732	0.9879	63.9721	1214	0.9818	42.9677	1252	0.9853	48.7517	1391	0.9895	52.5271	2515	0.9921	96.6118	2032	0.991	84.5375	1229	0.9837	50.2233	K12813|1|0.0|1612|vvi:100244993|pre-mRNA-splicing factor ATP-dependent RNA helicase DHX16 [EC:3.6.4.13]	GO:0016020//membrane;GO:0005634//nucleus	GO:0003676//nucleic acid binding;GO:0004004//ATP-dependent RNA helicase activity;GO:0005524//ATP binding	GO:0007267//cell-cell signaling;GO:0009793//embryo development ending in seed dormancy;GO:0006342//chromatin silencing;GO:0006306//DNA methylation;GO:0008380//RNA splicing;GO:0035196//production of miRNAs involved in gene silencing by miRNA;GO:0010267//production of ta-siRNAs involved in RNA interference;GO:0009616//virus induced gene silencing	gi|225457283|ref|XP_002284415.1|/0/PREDICTED: putative pre-mRNA-splicing factor ATP-dependent RNA helicase DHX16-like [Vitis vinifera]
Unigene4155_All	987	1213	0.9129	150.608	1999	0.8349	284.039	900	0.848	122.543	116	0.695	17.3767	182	0.7589	26.4394	78	0.6515	11.5268	82	0.7234	13.1239	282	0.7882	44.3329	K07977|1|7e-100|362|osa:4326208|Arf/Sar family, other	GO:0009536//plastid;GO:0005773//vacuole;GO:0005886//plasma membrane	GO:0005507//copper ion binding;GO:0005215//transporter activity;GO:0005525//GTP binding	GO:0007264//small GTPase mediated signal transduction;GO:0006471//protein ADP-ribosylation;GO:0006886//intracellular protein transport;GO:0046686//response to cadmium ion	gi|47026845|gb|AAT08648.1|/7.56037e-100/ADP-ribosylation factor [Hyacinthus orientalis]
CL9532.Contig2_All	819	1212	0.7521	181.352	1723	0.7521	295.042	1018	0.6984	167.043	1566	0.768	282.705	1620	0.7607	283.614	1160	0.7485	206.589	1094	0.7778	211.008	1680	0.779	318.288	K06689|1|2e-83|306|gmx:100802703|ubiquitin-conjugating enzyme E2 D/E [EC:6.3.2.19]	GO:0005737//cytoplasm;GO:0005886//plasma membrane;GO:0005634//nucleus	GO:0004842//ubiquitin-protein ligase activity	GO:0051788//response to misfolded protein;GO:0006635//fatty acid beta-oxidation;GO:0043161//proteasomal ubiquitin-dependent protein catabolic process;GO:0006944//cellular membrane fusion;GO:0016558//protein import into peroxisome matrix;GO:0051510//regulation of unidimensional cell growth;GO:0048193//Golgi vesicle transport;GO:0042023//DNA endoreduplication;GO:0006301//postreplication repair;GO:0…	gi|462414991|gb|EMJ19728.1|/8.17053e-83/hypothetical protein PRUPE_ppa012628mg [Prunus persica]
CL3369.Contig1_All	1507	1210	0.9164	98.3959	1938	0.919	180.353	1142	0.9084	101.84	1183	0.9104	116.064	1126	0.9144	107.133	1356	0.9197	131.244	1511	0.9151	158.386	1652	0.9164	170.095	K02930|1|0.0|708|gmx:100779764|large subunit ribosomal protein L4e	GO:0005730//nucleolus;GO:0005773//vacuole;GO:0005886//plasma membrane;GO:0005618//cell wall;GO:0022625//cytosolic large ribosomal subunit;GO:0009507//chloroplast	GO:0003735//structural constituent of ribosome	GO:0006412//translation	gi|356548210|ref|XP_003542496.1|/0/PREDICTED: 60S ribosomal protein L4-1-like [Glycine max]
CL8488.Contig2_All	802	1208	0.7232	184.585	1647	0.7756	288.006	1055	0.7519	176.784	1199	0.7843	221.04	1285	0.7843	229.734	530	0.7756	96.3905	561	0.7818	110.498	580	0.7569	112.214	K01527|1|6e-69|164|vvi:100242819|nascent polypeptide-associated complex subunit beta	-	-	GO:0009651//response to salt stress	gi|449439495|ref|XP_004137521.1|/3.55183e-68/PREDICTED: transcription factor BTF3-like isoform 1 [Cucumis sativus]
CL1428.Contig2_All	3497	1207	0.7232	42.2977	1950	0.7689	78.2027	1008	0.7598	38.7373	1031	0.7403	43.5902	804	0.7444	32.9653	3400	0.7681	141.813	3570	0.7735	161.264	2256	0.7798	100.101	K03032|1|0.0|1566|bdi:100828654|26S proteasome regulatory subunit N2	GO:0005829//cytosol;GO:0008540//proteasome regulatory particle, base subcomplex;GO:0009507//chloroplast;GO:0005886//plasma membrane	GO:0030234//enzyme regulator activity	GO:0043161//proteasomal ubiquitin-dependent protein catabolic process;GO:0043248//proteasome assembly;GO:0051788//response to misfolded protein;GO:0007010//cytoskeleton organization;GO:0042176//regulation of protein catabolic process;GO:0006094//gluconeogenesis;GO:0009630//gravitropism;GO:0050790//regulation of catalytic activity	gi|116310118|emb|CAH67136.1|/0/B0402A04.3 [Oryza sativa Indica Group]
CL6083.Contig1_All	1491	1206	0.9752	99.123	1445	0.9356	135.917	802	0.9759	72.2871	507	0.949	50.2755	609	0.9725	58.5648	786	0.9899	76.8914	687	0.9363	72.7856	650	0.9551	67.6441	K10839|1|1e-142|394|gmx:100809066|UV excision repair protein RAD23	GO:0005634//nucleus	GO:0070628//proteasome binding;GO:0003684//damaged DNA binding;GO:0043130//ubiquitin binding	GO:0043161//proteasomal ubiquitin-dependent protein catabolic process;GO:0006289//nucleotide-excision repair	gi|358248820|ref|NP_001240201.1|/1.36836e-141/uncharacterized protein LOC100809066 [Glycine max]
CL6943.Contig2_All	1398	1206	0.5436	105.717	1812	0.5386	181.775	1166	0.5358	112.087	662	0.5308	70.0127	882	0.5358	90.4604	974	0.5379	101.621	989	0.5393	111.752	1285	0.5372	142.623	K02925|1|0.0|738|gmx:100819132|large subunit ribosomal protein L3e	GO:0005730//nucleolus;GO:0005773//vacuole;GO:0005886//plasma membrane;GO:0005618//cell wall;GO:0022625//cytosolic large ribosomal subunit	GO:0003735//structural constituent of ribosome	GO:0006412//translation	gi|356576067|ref|XP_003556156.1|/0/PREDICTED: 60S ribosomal protein L3-like [Glycine max]
Unigene6985_All	1650	1206	0.9212	89.5711	1802	0.917	153.163	1213	0.9127	98.7964	707	0.9224	63.3522	685	0.9109	59.5256	549	0.9127	48.5312	515	0.9139	49.3048	728	0.92	68.4608	K14664|1|0.0|647|osa:4324686|IAA-amino acid hydrolase [EC:3.5.1.-]	GO:0016023//cytoplasmic membrane-bounded vesicle;GO:0005788//endoplasmic reticulum lumen;GO:0009507//chloroplast;GO:0005886//plasma membrane	GO:0047980//hippurate hydrolase activity;GO:0008237//metallopeptidase activity;GO:0010179//IAA-Ala conjugate hydrolase activity	GO:0010112//regulation of systemic acquired resistance;GO:0009850//auxin metabolic process;GO:0009611//response to wounding;GO:0006508//proteolysis	gi|77997761|gb|ABB16358.1|/0/IAA hydrolase [Phalaenopsis hybrid cultivar]
CL8132.Contig1_All	1764	1204	0.9881	83.6436	2069	0.9796	164.492	1217	0.9819	92.7163	1253	0.9649	105.022	1864	0.97	151.511	3852	0.9756	318.508	4646	0.9739	416.051	2831	0.9898	249.021	K12492|1|1e-169|594|vvi:100251169|ADP-ribosylation factor GTPase-activating protein 1	GO:0005739//mitochondrion	-	-	gi|225440296|ref|XP_002262606.1|/1.68972e-168/PREDICTED: probable ADP-ribosylation factor GTPase-activating protein AGD6 [Vitis vinifera]
Unigene5911_All	3954	1203	0.956	37.285	1469	0.9691	52.1036	1077	0.9446	36.6052	385	0.8622	14.3963	800	0.977	29.0102	820	0.9742	30.2489	769	0.933	30.7225	422	0.8174	16.5604	K06669|1|0.0|1755|vvi:100257283|structural maintenance of chromosome 3 (chondroitin sulfate proteoglycan 6)	GO:0016363//nuclear matrix;GO:0008278//cohesin complex;GO:0009506//plasmodesma;GO:0000785//chromatin;GO:0005819//spindle;GO:0005737//cytoplasm	GO:0005524//ATP binding;GO:0003682//chromatin binding	GO:0035196//production of miRNAs involved in gene silencing by miRNA;GO:0010267//production of ta-siRNAs involved in RNA interference;GO:0007062//sister chromatid cohesion;GO:0051607//defense response to virus	gi|225464350|ref|XP_002273318.1|/0/PREDICTED: structural maintenance of chromosomes protein 3-like [Vitis vinifera]
Unigene43_All	2266	1203	0.985	65.0595	1665	0.9885	103.047	1115	0.9859	66.127	1232	0.9757	80.3854	975	0.989	61.6939	1217	0.9898	78.3364	1183	0.989	82.4691	1308	0.9868	89.5658	K01115|1|4e-10|65.5|vcn:VOLCADRAFT_99471|phospholipase D [EC:3.1.4.4];K01051|3|3e-08|58.9|gmx:100776781|pectinesterase [EC:3.1.1.11];K14325|4|2e-07|56.2|ppp:PHYPADRAFT_105411|RNA-binding protein with serine-rich domain 1	GO:0005737//cytoplasm;GO:0005634//nucleus	GO:0046982//protein heterodimerization activity;GO:0003677//DNA binding;GO:0003700//sequence-specific DNA binding transcription factor activity;GO:0042803//protein homodimerization activity	GO:0009414//response to water deprivation;GO:0009873//ethylene mediated signaling pathway;GO:0009753//response to jasmonic acid stimulus;GO:0009962//regulation of flavonoid biosynthetic process;GO:0042538//hyperosmotic salinity response;GO:0000303//response to superoxide;GO:0009644//response to high light intensity;GO:0010150//leaf senescence;GO:0009738//abscisic acid mediated signaling pathway;G…	gi|242079615|ref|XP_002444576.1|/5.92448e-84/hypothetical protein SORBIDRAFT_07g023900 [Sorghum bicolor]
Unigene7024_All	606	1197	0.9455	242.062	2397	0.8597	554.726	1665	0.9389	369.237	2415	0.9439	589.211	2879	0.934	681.187	1187	0.9472	285.7	1401	0.8597	365.201	2014	0.9538	515.681	K02908|1|3e-54|209|mtr:MTR_7g021030|large subunit ribosomal protein L30e	GO:0005840//ribosome	GO:0003735//structural constituent of ribosome	GO:0006412//translation	gi|388510578|gb|AFK43355.1|/1.28805e-53/unknown [Lotus japonicus]
CL3620.Contig1_All	1630	1197	0.9436	89.9935	2087	0.9791	179.563	977	0.9503	80.551	717	0.8877	65.0366	852	0.8982	74.9461	394	0.862	35.2567	617	0.9012	59.7948	827	0.9276	78.7249	K15102|1|2e-173|607|rcu:RCOM_1445550|solute carrier family 25 (mitochondrial phosphate transporter), member 3	GO:0005618//cell wall;GO:0016021//integral to membrane;GO:0005743//mitochondrial inner membrane;GO:0005774//vacuolar membrane;GO:0009507//chloroplast;GO:0005794//Golgi apparatus;GO:0005886//plasma membrane	GO:0005515//protein binding	GO:0006810//transport;GO:0009651//response to salt stress;GO:0006098//pentose-phosphate shunt	gi|158564572|gb|ABW74474.1|/1.74311e-172/mitochondrial phosphate transporter [Paeonia suffruticosa]
CL4289.Contig3_All	3561	1196	0.8997	41.1589	1835	0.9051	72.2682	1044	0.9003	39.3997	1272	0.8826	52.8131	1346	0.9163	54.1964	3566	0.9082	146.064	4230	0.8967	187.644	3146	0.9197	137.082	K03178|1|0.0|1701|sbi:SORBI_05g000520|ubiquitin-activating enzyme E1 [EC:6.3.2.19]	-	GO:0016874//ligase activity;GO:0008641//small protein activating enzyme activity;GO:0005524//ATP binding	GO:0006464//cellular protein modification process	gi|242069651|ref|XP_002450102.1|/0/hypothetical protein SORBIDRAFT_05g000520 [Sorghum bicolor]
CL8143.Contig2_All	2725	1195	0.9354	53.741	2076	0.9409	106.842	1262	0.9417	62.2382	1248	0.9211	67.7133	1702	0.9424	89.5551	848	0.9262	45.3902	870	0.9138	50.4335	721	0.9097	41.0547	K04079|1|0.0|749|rcu:RCOM_0483320|molecular chaperone HtpG	GO:0005618//cell wall;GO:0005739//mitochondrion	GO:0005524//ATP binding;GO:0051082//unfolded protein binding	GO:0006457//protein folding;GO:0006950//response to stress	gi|359485756|ref|XP_002270014.2|/0/PREDICTED: endoplasmin homolog [Vitis vinifera]
CL9492.Contig1_All	1865	1194	0.9383	78.4567	1334	0.8981	100.314	1008	0.8879	72.635	321	0.8692	25.4479	571	0.8906	43.899	936	0.8981	73.2031	397	0.8166	33.6262	478	0.8349	39.7689	K01805|1|0.0|801|zma:100194128|xylose isomerase [EC:5.3.1.5]	GO:0016023//cytoplasmic membrane-bounded vesicle;GO:0005773//vacuole;GO:0005783//endoplasmic reticulum;GO:0005886//plasma membrane	GO:0046872//metal ion binding;GO:0009045//xylose isomerase activity	GO:0006098//pentose-phosphate shunt;GO:0042732//D-xylose metabolic process	gi|414888043|tpg|DAA64057.1|/0/TPA: putative xylose isomerase family protein [Zea mays]
Unigene6658_All	1257	1193	0.891	116.308	1895	0.8862	211.425	742	0.8576	79.3291	443	0.8512	52.1068	397	0.8974	45.2848	392	0.8361	45.4866	749	0.8711	94.1267	1174	0.8719	144.92	K01115|1|5e-20|97.1|vcn:VOLCADRAFT_99471|phospholipase D [EC:3.1.4.4]	GO:0009506//plasmodesma;GO:0005886//plasma membrane;GO:0009507//chloroplast	GO:0003846//2-acylglycerol O-acyltransferase activity;GO:0004622//lysophospholipase activity	GO:0046686//response to cadmium ion;GO:0010043//response to zinc ion;GO:0042542//response to hydrogen peroxide	gi|297598804|ref|NP_001046255.2|/4.04701e-131/Os02g0207900 [Oryza sativa Japonica Group]
CL10588.Contig2_All	1775	1193	0.7701	82.3658	949	0.7577	74.9809	834	0.7623	63.144	837	0.7408	69.7193	678	0.7515	54.7682	304	0.7082	24.9809	1089	0.7482	96.916	347	0.7093	30.3337	K01904|1|1e-54|212|bdi:100845934|4-coumarate--CoA ligase [EC:6.2.1.12]	GO:0005829//cytosol;GO:0005739//mitochondrion;GO:0009506//plasmodesma;GO:0009570//chloroplast stroma;GO:0048046//apoplast	GO:0050203//oxalate-CoA ligase activity;GO:0008756//o-succinylbenzoate-CoA ligase activity;GO:0016208//AMP binding	GO:0015706//nitrate transport;GO:0010214//seed coat development;GO:0010167//response to nitrate;GO:0046482//para-aminobenzoic acid metabolic process;GO:0010030//positive regulation of seed germination;GO:0033611//oxalate catabolic process;GO:0046686//response to cadmium ion;GO:0050832//defense response to fungus	gi|225470747|ref|XP_002267459.1|/0/PREDICTED: putative peroxisomal-coenzyme A synthetase-like [Vitis vinifera]
CL8123.Contig1_All	1982	1191	0.8724	73.6398	1403	0.8502	99.2743	825	0.8199	55.939	523	0.8063	39.0143	824	0.8476	59.6102	1885	0.8744	138.72	1508	0.8734	120.189	1500	0.8708	117.431	K09553|1|0.0|841|osa:4330134|stress-induced-phosphoprotein 1	GO:0005886//plasma membrane;GO:0005634//nucleus;GO:0005829//cytosol	-	GO:0009644//response to high light intensity;GO:0009165//nucleotide biosynthetic process;GO:0046686//response to cadmium ion;GO:0042542//response to hydrogen peroxide;GO:0009408//response to heat	gi|115447567|ref|NP_001047563.1|/0/Os02g0644100 [Oryza sativa Japonica Group]
Unigene21_All	2599	1190	0.9746	56.1107	1869	0.9854	100.852	1096	0.9581	56.672	708	0.9542	40.2766	1126	0.9681	62.1197	1292	0.9338	72.5085	1526	0.9554	92.7501	889	0.9407	53.075	K01868|1|0.0|732|vvi:100265542|threonyl-tRNA synthetase [EC:6.1.1.3]	GO:0005618//cell wall;GO:0005739//mitochondrion;GO:0009507//chloroplast;GO:0005886//plasma membrane	GO:0004829//threonine-tRNA ligase activity;GO:0005524//ATP binding	GO:0006435//threonyl-tRNA aminoacylation	gi|462395121|gb|EMJ00920.1|/0/hypothetical protein PRUPE_ppa002288mg [Prunus persica]
CL330.Contig2_All	1405	1188	0.7089	103.62	1651	0.6911	164.799	1153	0.6954	110.285	223	0.6769	23.4668	384	0.6911	39.1879	1389	0.6925	144.198	736	0.7082	82.7499	131	0.637	14.4674	K00924|1|9e-110|395|ath:AT1G30270|[EC:2.7.1.-];K07198|4|8e-66|249|bdi:100836644|5'-AMP-activated protein kinase, catalytic alpha subunit [EC:2.7.11.11]	-	GO:0004683//calmodulin-dependent protein kinase activity;GO:0005524//ATP binding	GO:0006468//protein phosphorylation;GO:0007165//signal transduction	gi|229609757|gb|ACQ83494.1|/1.968e-142/CBL-interacting protein kinase 25 [Sorghum bicolor]
CL274.Contig2_All	1967	1181	0.9105	73.5784	1730	0.912	123.346	1000	0.91	68.3219	391	0.8815	29.3899	635	0.8953	46.2878	753	0.909	55.8372	789	0.8846	63.3634	659	0.8988	51.9847	K10563|1|2e-130|464|vvi:100261209|formamidopyrimidine-DNA glycosylase [EC:3.2.2.23 4.2.99.18]	GO:0005634//nucleus	GO:0003684//damaged DNA binding;GO:0008270//zinc ion binding;GO:0008534//oxidized purine nucleobase lesion DNA N-glycosylase activity	GO:0006979//response to oxidative stress;GO:0009560//embryo sac egg cell differentiation;GO:0006289//nucleotide-excision repair;GO:0000741//karyogamy;GO:0006284//base-excision repair;GO:0006312//mitotic recombination	gi|470139521|ref|XP_004305496.1|/5.48791e-131/PREDICTED: formamidopyrimidine-DNA glycosylase-like [Fragaria vesca subsp. vesca]
CL7404.Contig2_All	2133	1180	0.7604	67.7947	1726	0.7693	113.484	927	0.759	58.4054	665	0.7468	46.0953	774	0.7581	52.0292	1298	0.7604	88.7598	1117	0.7515	82.7234	862	0.7581	62.7062	-	GO:0008305//integrin complex;GO:0005739//mitochondrion;GO:0005774//vacuolar membrane;GO:0016023//cytoplasmic membrane-bounded vesicle;GO:0005783//endoplasmic reticulum;GO:0005794//Golgi apparatus	GO:0004030//aldehyde dehydrogenase [NAD(P)+] activity;GO:0004029//aldehyde dehydrogenase (NAD) activity	GO:0055114//oxidation-reduction process;GO:0007160//cell-matrix adhesion;GO:0006486//protein glycosylation;GO:0006081//cellular aldehyde metabolic process	gi|255585207|ref|XP_002533306.1|/0/aldehyde dehydrogenase, putative [Ricinus communis]
CL1157.Contig3_All	2347	1179	0.9659	61.561	1623	0.9736	96.9814	979	0.9672	56.0575	583	0.9497	36.7267	720	0.9715	43.9862	865	0.968	53.7571	694	0.9386	46.7103	743	0.971	49.1213	K03253|1|0.0|958|vvi:100244090|translation initiation factor 3 subunit B	GO:0005634//nucleus;GO:0005829//cytosol	GO:0003743//translation initiation factor activity;GO:0000166//nucleotide binding	GO:0006413//translational initiation	gi|225430549|ref|XP_002285591.1|/0/PREDICTED: eukaryotic translation initiation factor 3 subunit B [Vitis vinifera]
Unigene6871_All	1476	1178	0.8171	97.8056	1774	0.8266	168.558	1154	0.8259	105.071	1366	0.8198	136.833	1252	0.8354	121.623	1733	0.8293	171.256	1520	0.8232	162.676	1807	0.8509	189.962	K00344|1|2e-147|520|gmx:100793768|NADPH2:quinone reductase [EC:1.6.5.5]	GO:0009507//chloroplast;GO:0005829//cytosol	GO:0016491//oxidoreductase activity;GO:0008270//zinc ion binding;GO:0000166//nucleotide binding	GO:0030154//cell differentiation;GO:0009644//response to high light intensity;GO:0055114//oxidation-reduction process	gi|242037297|ref|XP_002466043.1|/1.89377e-146/hypothetical protein SORBIDRAFT_01g050560 [Sorghum bicolor]
CL271.Contig1_All	698	1178	0.9628	206.821	1913	0.9656	384.364	1090	0.9398	209.863	170	0.8582	36.0097	158	0.8811	32.4563	723	0.8668	151.083	515	0.8983	116.552	1252	0.9212	278.319	K03671|1|6e-43|172|gmx:100127412|thioredoxin 1	GO:0005829//cytosol;GO:0005618//cell wall;GO:0005739//mitochondrion;GO:0009570//chloroplast stroma;GO:0005773//vacuole;GO:0005886//plasma membrane;GO:0048046//apoplast	GO:0008047//enzyme activator activity;GO:0009055//electron carrier activity;GO:0016671//oxidoreductase activity, acting on a sulfur group of donors, disulfide as acceptor;GO:0015035//protein disulfide oxidoreductase activity	GO:0006662//glycerol ether metabolic process;GO:0045454//cell redox homeostasis;GO:0010188//response to microbial phytotoxin;GO:0046686//response to cadmium ion;GO:0050832//defense response to fungus;GO:0042542//response to hydrogen peroxide;GO:0043085//positive regulation of catalytic activity	gi|351724031|ref|NP_001238579.1|/5.22004e-42/uncharacterized protein LOC100499701 [Glycine max]
CL8227.Contig1_All	3563	1177	0.9778	40.4823	1765	0.9882	69.4723	1070	0.9565	40.3582	401	0.9495	16.6401	447	0.9383	17.9882	721	0.9534	29.5156	831	0.9526	36.8427	458	0.8903	19.9455	K04681|1|0.0|1174|sbi:SORBI_07g025760|retinoblastoma-like	GO:0044424//intracellular part	-	GO:0048731;GO:0006351//transcription, DNA-dependent;GO:0010468//regulation of gene expression;GO:0019219;GO:0048468//cell development;GO:0051726//regulation of cell cycle;GO:0022402//cell cycle process;GO:0009555//pollen development;GO:0051128//regulation of cellular component organization;GO:2000112	gi|75244686|sp|Q8H252.1|RBR_COCNU/0/RecName: Full=Retinoblastoma-related protein
CL3390.Contig2_All	852	1176	0.757	169.15	1622	0.8885	266.99	848	0.8756	133.758	293	0.7031	50.8457	188	0.743	31.6385	329	0.6279	56.3234	328	0.6937	60.8136	721	0.7958	131.308	-	-	-	-	gi|351722981|ref|NP_001235727.1|/1.61803e-20/uncharacterized protein LOC100305718 precursor [Glycine max]
Unigene5893_All	1025	1176	0.3746	140.601	1869	0.3288	255.722	1168	0.3034	153.138	1539	0.3346	221.994	709	0.2937	99.179	2429	0.3141	345.65	2265	0.2966	349.068	3338	0.3815	505.309	K08770|1|1e-80|298|osa:4337080|ubiquitin C	GO:0005634//nucleus;GO:0016023//cytoplasmic membrane-bounded vesicle	-	-	gi|460405695|ref|XP_004248311.1|/4.90314e-81/PREDICTED: polyubiquitin-like isoform 1 [Solanum lycopersicum]
CL5334.Contig1_All	1633	1174	0.9204	88.1022	1464	0.9222	125.73	928	0.9339	76.3705	573	0.9247	51.8794	836	0.9173	73.4036	1226	0.9559	109.506	960	0.913	92.8648	621	0.9253	59.0065	K01265|1|9e-98|355|olu:OSTLU_28526|methionyl aminopeptidase [EC:3.4.11.18]	GO:0005730//nucleolus;GO:0005886//plasma membrane	GO:0008235//metalloexopeptidase activity;GO:0004177//aminopeptidase activity	GO:0009987//cellular process;GO:0006508//proteolysis	gi|255579318|ref|XP_002530504.1|/0/proliferation-associated 2g4, putative [Ricinus communis]
CL3387.Contig1_All	1715	1173	0.9347	83.8183	1623	0.9545	132.72	643	0.9195	50.3861	875	0.9743	75.4345	1052	0.9417	87.9526	2108	0.9446	179.283	3208	0.9569	295.486	1823	0.9586	164.937	K00924|1|1e-124|432|osa:4342410|[EC:2.7.1.-];K07198|5|5e-62|234|pop:POPTR_818055|5'-AMP-activated protein kinase, catalytic alpha subunit [EC:2.7.11.11]	GO:0005886//plasma membrane	GO:0005524//ATP binding;GO:0005515//protein binding;GO:0004683//calmodulin-dependent protein kinase activity	GO:0010540//basipetal auxin transport;GO:0010118//stomatal movement;GO:0006468//protein phosphorylation;GO:0009414//response to water deprivation;GO:0042538//hyperosmotic salinity response;GO:0007275//multicellular organismal development;GO:0019722//calcium-mediated signaling	gi|125603558|gb|EAZ42883.1|/1.68504e-169/hypothetical protein OsJ_27476 [Oryza sativa Japonica Group]
CL5015.Contig1_All	1095	1171	0.9361	131.053	1203	0.9708	154.076	978	0.9178	120.03	62	0.6037	8.37151	90	0.7251	11.7849	355	0.7781	47.2876	711	0.8137	102.57	690	0.8877	97.7753	K14709|1|5e-09|46.6|vcn:VOLCADRAFT_104214|solute carrier family 39 (zinc transporter), member 1/2/3	-	-	-	gi|255572515|ref|XP_002527192.1|/6.01821e-40/Cucumber peeling cupredoxin, putative [Ricinus communis]
CL3647.Contig1_All	5947	1171	0.9346	24.1304	1878	0.9526	44.2874	1056	0.9277	23.8633	976	0.9176	24.2649	1139	0.9223	27.4614	3644	0.9514	89.3744	2744	0.9511	72.8874	1920	0.9243	50.0954	K12604|1|0.0|1260|vvi:100256945|CCR4-NOT transcription complex subunit 1	-	-	-	gi|460367844|ref|XP_004229780.1|/0/PREDICTED: CCR4-NOT transcription complex subunit 1-like [Solanum lycopersicum]
CL6100.Contig2_All	2137	1168	0.9134	66.9797	1601	0.919	105.068	714	0.8905	44.9012	481	0.8942	33.2787	639	0.9139	42.874	1287	0.9158	87.8429	858	0.832	63.4233	1385	0.9064	100.563	-	GO:0016020//membrane	-	-	gi|357161402|ref|XP_003579078.1|/4.14076e-172/PREDICTED: uncharacterized protein LOC100846557 [Brachypodium distachyon]
Unigene6034_All	2129	1167	0.8511	67.1738	1858	0.8596	122.392	1086	0.869	68.5517	360	0.8126	25.0007	378	0.8178	25.4574	74	0.7036	5.06978	80	0.519	5.93582	50	0.5129	3.64409	K04733|1|3e-80|298|smo:SELMODRAFT_159261|interleukin-1 receptor-associated kinase 4 [EC:2.7.11.1];K13430|4|2e-70|265|pop:POPTR_413452|serine/threonine-protein kinase PBS1 [EC:2.7.11.1]	GO:0005886//plasma membrane;GO:0009536//plastid	GO:0004713//protein tyrosine kinase activity;GO:0005524//ATP binding;GO:0004674//protein serine/threonine kinase activity	GO:0006468//protein phosphorylation	gi|218188102|gb|EEC70529.1|/0/hypothetical protein OsI_01645 [Oryza sativa Indica Group]
CL1213.Contig3_All	1604	1166	0.6116	89.0838	1800	0.6428	157.381	1205	0.6178	100.959	323	0.6203	29.7731	591	0.6035	52.83	762	0.6259	69.292	917	0.601	90.309	641	0.6153	62.008	K11279|1|6e-157|552|sbi:SORBI_10g003450|nucleosome assembly protein 1-like 1	GO:0005737//cytoplasm;GO:0005886//plasma membrane;GO:0005634//nucleus	GO:0003682//chromatin binding	GO:0009294//DNA mediated transformation;GO:0046686//response to cadmium ion;GO:0006334//nucleosome assembly;GO:0006289//nucleotide-excision repair	gi|359482848|ref|XP_002280211.2|/1.00428e-156/PREDICTED: nucleosome assembly protein 1-like 1-like isoform 1 [Vitis vinifera]
CL2743.Contig1_All	2904	1165	0.9697	49.1625	1538	0.9952	74.275	852	0.9859	39.4282	581	0.9745	29.5805	888	0.9917	43.8443	1388	0.9917	69.7149	1333	0.9845	72.5103	747	0.9656	39.9134	K01490|1|0.0|1378|vvi:100252323|AMP deaminase [EC:3.5.4.6]	GO:0005829//cytosol;GO:0005634//nucleus;GO:0031307//integral to mitochondrial outer membrane	GO:0043424//protein histidine kinase binding;GO:0003876//AMP deaminase activity	GO:0009880//embryonic pattern specification;GO:0050826//response to freezing;GO:0048825//cotyledon development;GO:0006188//IMP biosynthetic process;GO:0051301//cell division;GO:0009640//photomorphogenesis;GO:0010564//regulation of cell cycle process;GO:0019915//lipid storage;GO:0010182//sugar mediated signaling pathway;GO:0016567//protein ubiquitination;GO:0009845//seed germination;GO:0010228//ve…	gi|296083176|emb|CBI22812.3|/0/unnamed protein product [Vitis vinifera]
CL2835.Contig2_All	933	1165	0.7481	153.02	3169	0.7653	476.347	484	0.7578	69.7153	378	0.716	59.9013	302	0.7374	46.4112	140	0.6377	21.8866	218	0.7063	36.9097	41	0.612	6.81862	K11982|1|1e-10|65.5|zma:100383341|E3 ubiquitin-protein ligase RNF115/126 [EC:6.3.2.19]	-	-	-	gi|225463022|ref|XP_002266038.1|/2.34791e-47/PREDICTED: E3 ubiquitin-protein ligase arkadia-like isoform 1 [Vitis vinifera]
CL6201.Contig2_All	744	1165	0.2702	191.892	1413	0.207	266.35	907	0.1344	163.832	2069	0.2796	411.163	1653	0.2876	318.564	1193	0.2204	233.884	1372	0.164	291.305	1432	0.2124	298.651	-	-	-	-	gi|75222628|sp|Q5J907.1|TCTP_ELAGV/2.59781e-82/RecName: Full=Translationally-controlled tumor protein homolog; Short=TCTP
CL2887.Contig2_All	3172	1164	0.8525	44.9702	1778	0.8698	78.6107	1201	0.855	50.8831	804	0.8452	37.4756	1005	0.8607	45.4287	641	0.8427	29.4753	439	0.7948	21.8624	351	0.7976	17.1699	K01872|1|0.0|1460|vvi:100249161|alanyl-tRNA synthetase [EC:6.1.1.7]	GO:0009507//chloroplast;GO:0005829//cytosol;GO:0005739//mitochondrion	GO:0004813//alanine-tRNA ligase activity;GO:0003676//nucleic acid binding;GO:0005524//ATP binding	GO:0006499//N-terminal protein myristoylation;GO:0006094//gluconeogenesis;GO:0006406//mRNA export from nucleus;GO:0051604//protein maturation;GO:0009651//response to salt stress;GO:0006096//glycolysis;GO:0010074//maintenance of meristem identity;GO:0046686//response to cadmium ion;GO:0006419//alanyl-tRNA aminoacylation;GO:0009909//regulation of flower development	gi|225423779|ref|XP_002277341.1|/0/PREDICTED: alanyl-tRNA synthetase-like [Vitis vinifera]
Unigene924_All	2161	1163	0.8811	65.9523	1687	0.8945	109.482	846	0.8797	52.6114	221	0.7996	15.1204	296	0.8778	19.6397	924	0.8922	62.3663	713	0.8672	52.1196	566	0.8755	40.6402	K07200|1|5e-09|61.6|ota:Ot10g01900|5'-AMP-activated protein kinase, regulatory gamma subunit;K07199|3|3e-08|58.9|olu:OSTLU_33884|5'-AMP-activated protein kinase, regulatory beta subunit	GO:0043036//starch grain;GO:0009570//chloroplast stroma	GO:0008138//protein tyrosine/serine/threonine phosphatase activity	GO:0006470//protein dephosphorylation;GO:0005983//starch catabolic process;GO:0000023//maltose metabolic process;GO:0019252//starch biosynthetic process;GO:0043085//positive regulation of catalytic activity	gi|125561375|gb|EAZ06823.1|/0/hypothetical protein OsI_29062 [Oryza sativa Indica Group]
Unigene7672_All	2556	1162	0.9335	55.7122	1383	0.9444	75.883	983	0.9374	51.6841	1169	0.9397	67.6207	1698	0.9382	95.252	3152	0.9441	179.87	2032	0.9433	125.582	1271	0.9441	77.1577	-	GO:0005737//cytoplasm	GO:0005488//binding	-	gi|357149892|ref|XP_003575268.1|/2.95506e-108/PREDICTED: uncharacterized protein LOC100826577 [Brachypodium distachyon]
CL7592.Contig2_All	1674	1161	0.9474	84.9927	1915	0.9462	160.434	857	0.9211	68.8002	424	0.9008	37.4487	392	0.9349	33.5759	689	0.9301	60.0339	892	0.945	84.1735	1221	0.9235	113.176	K01115|1|2e-24|112|vcn:VOLCADRAFT_99471|phospholipase D [EC:3.1.4.4]	GO:0016023//cytoplasmic membrane-bounded vesicle	GO:0004553//hydrolase activity, hydrolyzing O-glycosyl compounds	GO:0005975//carbohydrate metabolic process	gi|406668709|gb|AFS50098.1|/0/glucan endo-1,3-beta-glucosidase [Elaeis guineensis]
CL5596.Contig1_All	1184	1161	0.8514	120.167	1572	0.8936	186.202	1269	0.8944	144.037	910	0.891	113.636	704	0.8767	85.2547	450	0.8024	55.4362	631	0.8091	84.1868	625	0.8159	81.9073	-	-	GO:0016787//hydrolase activity	GO:0006725//cellular aromatic compound metabolic process	gi|353441076|gb|AEQ94122.1|/5.37435e-122/putative epoxide hydrolase [Elaeis guineensis]
Unigene5955_All	1122	1159	0.7923	126.589	1952	0.8173	243.989	1129	0.8173	135.228	2179	0.8244	287.138	1818	0.8057	232.326	1438	0.844	186.938	1795	0.8137	252.719	2305	0.8021	318.766	K02941|1|4e-138|358|mtr:MTR_5g082180|large subunit ribosomal protein LP0	GO:0005730//nucleolus;GO:0009507//chloroplast;GO:0022626//cytosolic ribosome;GO:0005886//plasma membrane	GO:0005507//copper ion binding;GO:0003735//structural constituent of ribosome;GO:0003906//DNA-(apurinic or apyrimidinic site) lyase activity	GO:0009651//response to salt stress;GO:0009409//response to cold;GO:0006414//translational elongation;GO:0042254//ribosome biogenesis;GO:0010043//response to zinc ion;GO:0046686//response to cadmium ion	gi|357492613|ref|XP_003616595.1|/5.1375e-137/60S acidic ribosomal protein p0 [Medicago truncatula]
CL2125.Contig2_All	1839	1158	0.7493	77.167	1744	0.7863	132.999	954	0.7439	69.7157	275	0.6705	22.1094	399	0.7711	31.1092	113	0.6737	8.9625	180	0.6656	15.4617	266	0.69	22.4437	K01647|1|0.0|754|bdi:100821411|citrate synthase [EC:2.3.3.1]	GO:0005618//cell wall;GO:0009507//chloroplast;GO:0005739//mitochondrion	GO:0005524//ATP binding;GO:0004108//citrate (Si)-synthase activity;GO:0008270//zinc ion binding	GO:0044262//cellular carbohydrate metabolic process;GO:0046686//response to cadmium ion;GO:0006099//tricarboxylic acid cycle	gi|462414417|gb|EMJ19154.1|/0/hypothetical protein PRUPE_ppa005193mg [Prunus persica]
CL10396.Contig2_All	2266	1158	0.872	62.6258	1506	0.8663	93.2069	1138	0.8367	67.4911	748	0.8597	48.8054	1051	0.8897	66.5028	2115	0.8857	136.139	2074	0.8778	144.582	983	0.842	67.3113	K10405|1|2e-08|59.7|gmx:100818473|kinesin family member C1;K09291|3|5e-07|55.1|pop:POPTR_820461|nucleoprotein TPR;K13118|4|6e-07|54.7|cre:CHLREDRAFT_17930|protein DGCR14;K15176|5|4e-06|52.0|smo:SELMODRAFT_149863|RNA polymerase-associated protein CTR9	GO:0005789//endoplasmic reticulum membrane;GO:0005829//cytosol;GO:0009707//chloroplast outer membrane;GO:0009506//plasmodesma;GO:0005886//plasma membrane	GO:0005525//GTP binding;GO:0042803//protein homodimerization activity;GO:0003924//GTPase activity	GO:0010155//regulation of proton transport;GO:0006862//nucleotide transport;GO:0045036//protein targeting to chloroplast;GO:0006944//cellular membrane fusion;GO:0010363//regulation of plant-type hypersensitive response;GO:0015802//basic amino acid transport;GO:0006612//protein targeting to membrane;GO:0043069//negative regulation of programmed cell death;GO:0043090//amino acid import;GO:0015696//…	gi|359493838|ref|XP_002285016.2|/6.17459e-170/PREDICTED: uncharacterized protein LOC100267528 [Vitis vinifera]
CL321.Contig2_All	922	1154	0.8861	153.384	1328	0.8709	201.999	11859	0.9447	1728.55	13614	0.9219	2183.14	16627	0.9425	2585.71	43558	0.9425	6890.8	28893	0.9425	4950.26	51050	0.9447	8591.31	-	-	-	-	gi|65305799|emb|CAI77769.1|/5.12702e-27/kunitz trypsin inhibitor [Populus tremula]
CL1521.Contig2_All	1858	1153	0.88	76.0481	1102	0.895	83.18	1320	0.9069	95.4756	2089	0.9225	166.234	2528	0.9203	195.087	981	0.8552	77.0116	768	0.8412	65.2953	199	0.7454	16.6189	K07300|1|6e-163|572|bdi:100825299|Ca2+:H+ antiporter	GO:0016021//integral to membrane;GO:0009705//plant-type vacuole membrane	GO:0015369//calcium:hydrogen antiporter activity;GO:0005515//protein binding	GO:0055085//transmembrane transport;GO:0006814//sodium ion transport;GO:0030026//cellular manganese ion homeostasis;GO:0006882//cellular zinc ion homeostasis;GO:0055062//phosphate ion homeostasis;GO:0006874//cellular calcium ion homeostasis;GO:0006793//phosphorus metabolic process;GO:0006816//calcium ion transport;GO:0010351//lithium ion transport;GO:0009624//response to nematode;GO:0051592//resp…	gi|255574373|ref|XP_002528100.1|/1.33255e-163/Vacuolar cation/proton exchanger 1a, putative [Ricinus communis]
[truncated: 48,821 more rows]
