# Supplementary material for: Identification of differentially expressed genes in flower, leaf and bulb scale of Lilium oriental hybrid ‘Sorbonne’ and putative control network for scent genes
Source: BMC Genomics. 2017 Nov 22;18:899. doi: 10.1186/s12864-017-4303-4 (PMC5700745; doi:10.1186/s12864-017-4303-4)
Supplement: Supplementary file 3 — Review of common unigenes in flower, leaf and scale. (XLSX 13 kb) [file 12864_2017_4303_MOESM3_ESM.xlsx]

## Sheet: Sheet1
Additional file 3 Table S3. Review of common unigenes in flower, leaf and scale.
GeneID	log2Ratio(S/F)	Probability	Blast nr
CL2518.Contig1_All	-4.56916	0.836435	Ribulose bisphosphate carboxylase small chain 3
CL2518.Contig4_All	-11.1383	0.950295	Ribulose bisphosphate carboxylase small chain 3
CL2518.Contig6_All	-7.50599	0.931475	Ribulose bisphosphate carboxylase small chain 3
CL5708.Contig3_All	-7.90093	0.949938	chloroplast beta carbonic anhydrase 1
CL5316.Contig3_All	-11.0049	0.945138	cytochrome P450 89A2-like
Unigene5325_All	-2.98437	0.815865	chlorophyll a-b binding protein 6A
Unigene5984_All	-3.15752	0.817674	chlorophyll a-b binding protein 13
CL3285.Contig1_All	-3.44761	0.818392	chlorophyll a-b binding protein P4
CL2105.Contig1_All	-4.04532	0.838432	photosystem II 10 kDa protein
CL2105.Contig2_All	-3.73022	0.810032	photosystem II 10 kDa protein
CL2461.Contig1_All	-10.1869	0.897585	photosystem II reaction center PSB28 protein
Unigene7165_All	-4.12568	0.809491	photosystem I reaction center subunit N
Unigene987_All	-8.99213	0.986677	Photosystem II 22 kDa protein
CL1173.Contig1_All	-7.04471	0.935738	Oxygen-evolving enhancer protein 2, photosystem II
CL1173.Contig3_All	-7.49818	0.927125	Oxygen-evolving enhancer protein 3, photosystem II
CL154.Contig2_All	-3.7264	0.823202	Protochlorophyllide reductase
CL7065.Contig2_All	-4.08566	0.804063	ferric reduction oxidase 7
CL5949.Contig1_All	-5.55503	0.862998	putative serine-glyoxylate aminotransferase
CL8269.Contig2_All	-4.45426	0.832193	rubisco activase
Unigene878_All	-11.3304	0.957199	Mu-CHUP1
CL7224.Contig3_All	-9.47741	0.833881	uncharacterized protein ycf23-like
CL8269.Contig5_All	-3.31385	0.826297	ribulose bisphosphate carboxylase/oxygenase activase 1
CL838.Contig5_All	-5.63346	0.856184	serine hydroxymethyltransferase
CL9078.Contig1_All	-7.1717	0.924519	ferredoxin--NADP reductase
Unigene2625_All	-5.268	0.85146	phosphoglycolate phosphatase-like
Unigene3228_All	-7.35991	0.946534	carotenoid cleavage dioxygenase
CL10249.Contig1_All	-6.60261	0.864814	glycogenin-1 isoform 1
CL10249.Contig2_All	-9.88847	0.873951	glycogenin-1 isoform 1
CL10599.Contig1_All	3.18507	0.82418	UDP-glycosyltransferase 73C5-like
CL2938.Contig2_All	-4.37236	0.835143	glyceraldehyde-3-phosphate dehydrogenase
CL1555.Contig1_All	-2.68169	0.808628	snakin-2-like
CL1827.Contig1_All	5.89733	0.902309	auxin-repressed protein
CL1827.Contig3_All	6.68402	0.935793	auxin-repressed protein
CL321.Contig11_All	5.72509	0.895751	Kunitz-type protease inhibitor KPI-D1.2
CL321.Contig17_All	7.79526	0.974803	trypsin inhibitor
CL4360.Contig1_All	-4.31254	0.811276	serine/threonine-protein kinase STN8
CL4596.Contig1_All	7.12133	0.95365	proline-rich protein precursor
CL7539.Contig3_All	-3.52461	0.835032	lipase
CL9407.Contig2_All	-3.28618	0.830034	lipid transfer protein
Unigene1148_All	-4.72818	0.832058	PGR5-like protein 1A
Unigene1250_All	-3.29002	0.829909	style cysteine-rich adhesin
Unigene35856_All	3.19875	0.825195	pectinmethylesterase
Unigene5369_All	-5.12286	0.822547	sex-linked protein 9
Unigene6042_All	-9.10877	0.987495	flavonol synthase
Unigene85_All	-6.17874	0.818139	glutamine synthetase
Unigene8952_All	-15.103	0.998451	sterol desaturase
Unigene9324_All	3.25431	0.825396	polyphenol oxidase
Unigene958_All	-4.67022	0.805866	oligopeptide transporter
CL1446.Contig13_All	6.86545	0.934203	intracellular pathogenesis-related protein PR-107
Unigene6258_All	2.75357	0.810968	defensin EGAD1
Unigene3590_All	-3.82988	0.8335	uncharacterized protein LOC100243957
Unigene5119_All	-9.29708	0.813522	uncharacterized protein LOC100267590
Unigene5484_All	-5.73471	0.841028	uncharacterized protein
Unigene12712_All	-12.6052	0.985006	hypothetical protein SORBIDRAFT_04g031320
Unigene13324_All	3.36599	0.831656	hypothetical protein SORBIDRAFT_03g039330
Unigene2690_All	-7.77348	0.972792	hypothetical protein SORBIDRAFT_08g020580
CL7224.Contig1_All	-6.28692	0.860499	conserved hypothetical protein
CL5196.Contig2_All	-3.734	0.809044	uncharacterized protein
CL10698.Contig1_All	-9.96155	0.880037	hypothetical protein
CL10735.Contig1_All	-7.63563	0.966748	hypothetical protein
CL1256.Contig1_All	-9.29699	0.972872	hypothetical protein
CL4564.Contig2_All	-6.71915	0.835198	hypothetical protein
CL4927.Contig1_All	-9.48743	0.834948	hypothetical protein
CL6334.Contig2_All	-6.36354	0.874391	predicted protein
Unigene4421_All	-10.1695	0.896303	Os08g0566600
CL1252.Contig8_All	4.16639	0.846195	Os04g0456700
Unigene18843_All	3.12867	0.825885	Os01g0839900
CL5708.Contig2_All	-11.4546	0.997747	Os01g0639900
CL8477.Contig1_All	-9.30987	0.815168	unnamed protein product
CL768.Contig2_All	-10.2556	0.902503	unknown anther protein
CL6027.Contig2_All	-7.01239	0.866582	unknown
CL6746.Contig2_All	3.15718	0.824627	-
Unigene23733_All	-9.4785	0.833881	-
