# Supplementary material for: Identification of differentially expressed genes in flower, leaf and bulb scale of Lilium oriental hybrid ‘Sorbonne’ and putative control network for scent genes
Source: BMC Genomics. 2017 Nov 22;18:899. doi: 10.1186/s12864-017-4303-4 (PMC5700745; doi:10.1186/s12864-017-4303-4)
Supplement: Supplementary file 4 — Flower-specific genes. (XLSX 38 kb) [file 12864_2017_4303_MOESM4_ESM.xlsx]

## Sheet: Additional file 4 Table S4-spec
Additional file 4 Table S4. Flower-specific genes.
GeneID	Blast nr
CL4520.Contig4_All	gi|339744294|gb|AEJ91554.1|/1.61803e-137/trans-ocimene synthase [Litsea cubeba]
CL4520.Contig5_All	gi|339744294|gb|AEJ91554.1|/1.72023e-158/trans-ocimene synthase [Litsea cubeba]
Unigene23663_All	gi|429840540|gb|AGA15797.1|/5.91734e-70/pyruvate decarboxylase 2 [Diospyros kaki]
CL1099.Contig2_All	gi|34978670|gb|AAQ83576.1|/0/dihydroflavonol 4-reductase [Lilium hybrid division VII]
CL1099.Contig1_All	gi|34978670|gb|AAQ83576.1|/0/dihydroflavonol 4-reductase [Lilium hybrid division VII]
Unigene37593_All	gi|462406928|gb|EMJ12392.1|/6.0418e-88/hypothetical protein PRUPE_ppa008100mg [Prunus persica]
CL9643.Contig3_All	gi|242034213|ref|XP_002464501.1|/6.67416e-139/hypothetical protein SORBIDRAFT_01g019590 [Sorghum bicolor]
Unigene26549_All	gi|115434842|ref|NP_001042179.1|/1.3624e-31/Os01g0176200 [Oryza sativa Japonica Group]
CL6265.Contig2_All	gi|226530906|ref|NP_001149762.1|/2.37803e-23/cytokinin-O-glucosyltransferase 1 [Zea mays]
Unigene39609_All	gi|470134582|ref|XP_004303127.1|/4.95676e-70/PREDICTED: trans-resveratrol di-O-methyltransferase-like [Fragaria vesca subsp. vesca]
CL9643.Contig4_All	gi|460378168|ref|XP_004234847.1|/0/PREDICTED: protein ECERIFERUM 1-like [Solanum lycopersicum]
Unigene23267_All	gi|224078580|ref|XP_002305562.1|/6.86102e-15/predicted protein [Populus trichocarpa]
Unigene19545_All	gi|242094982|ref|XP_002437981.1|/4.25898e-49/hypothetical protein SORBIDRAFT_10g005850 [Sorghum bicolor]
CL949.Contig5_All	gi|225428221|ref|XP_002279251.1|/1.662e-19/PREDICTED: indole-3-acetic acid-induced protein ARG7-like [Vitis vinifera]
Unigene12201_All	gi|255543248|ref|XP_002512687.1|/5.30159e-44/Indole-3-acetic acid-amido synthetase GH3.17, putative [Ricinus communis]
Unigene15349_All	gi|462422827|gb|EMJ27090.1|/6.46587e-29/hypothetical protein PRUPE_ppa011821mg [Prunus persica]
Unigene22380_All	gi|225432890|ref|XP_002284121.1|/3.20066e-54/PREDICTED: auxin-induced protein 22D [Vitis vinifera]
Unigene39790_All	gi|225432890|ref|XP_002284121.1|/5.81386e-47/PREDICTED: auxin-induced protein 22D [Vitis vinifera]
Unigene25140_All	gi|242037375|ref|XP_002466082.1|/1.22598e-56/hypothetical protein SORBIDRAFT_01g000860 [Sorghum bicolor]
Unigene8643_All	gi|224138928|ref|XP_002326725.1|/1.08727e-12/predicted protein [Populus trichocarpa]
CL10216.Contig2_All	gi|413949764|gb|AFW82413.1|/2.25697e-11/cytokinin-O-glucosyltransferase 1 [Zea mays]
CL4708.Contig2_All	gi|326512608|dbj|BAJ99659.1|/2.91763e-130/predicted protein [Hordeum vulgare subsp. vulgare]
CL6186.Contig1_All	gi|40645478|dbj|BAD06448.1|/2.06513e-47/alliinase-like [Allium cepa]
Unigene24305_All	gi|260408334|gb|ACX37460.1|/7.0722e-18/calcium dependent protein kinase 32 [Gossypium hirsutum]
CL4701.Contig1_All	gi|359485845|ref|XP_002268128.2|/0/PREDICTED: uncharacterized protein sll1770-like [Vitis vinifera]
Unigene21943_All	gi|356536063|ref|XP_003536560.1|/7.23325e-49/PREDICTED: protein NDR1-like [Glycine max]
Unigene25488_All	gi|242071345|ref|XP_002450949.1|/3.91298e-42/hypothetical protein SORBIDRAFT_05g021550 [Sorghum bicolor]
Unigene28561_All	gi|413917378|gb|AFW57310.1|/0/RNA polymerase II large subunit family protein [Zea mays]
CL919.Contig1_All	gi|449467649|ref|XP_004151535.1|/5.71368e-149/PREDICTED: putative pectinesterase/pectinesterase inhibitor 28-like [Cucumis sativus]
Unigene33079_All	gi|730290|sp|P40973.1|PEL_LILLO/0/RecName: Full=Pectate lyase; Flags: Precursor
CL9817.Contig1_All	gi|356545959|ref|XP_003541400.1|/1.51236e-36/PREDICTED: transcription factor ASG4-like [Glycine max]
CL9817.Contig3_All	gi|449440371|ref|XP_004137958.1|/2.5136e-18/PREDICTED: transcription factor ASG4-like [Cucumis sativus]
CL10676.Contig1_All	gi|414869798|tpg|DAA48355.1|/7.04729e-67/TPA: hypothetical protein ZEAMMB73_248821 [Zea mays]
CL8959.Contig1_All	gi|359490803|ref|XP_002272717.2|/1.90633e-12/PREDICTED: uncharacterized protein LOC100247074 [Vitis vinifera]
Unigene28602_All	gi|297814241|ref|XP_002875004.1|/4.55651e-47/transcription factor jumonji domain-containing protein [Arabidopsis lyrata subsp. lyrata]
Unigene33825_All	gi|326527097|dbj|BAK04490.1|/2.76092e-24/predicted protein [Hordeum vulgare subsp. vulgare]
CL1986.Contig6_All	gi|460364934|ref|XP_004228362.1|/1.66109e-08/PREDICTED: O-acyltransferase WSD1-like [Solanum lycopersicum]
Unigene8951_All	gi|115482466|ref|NP_001064826.1|/1.38095e-15/Os10g0471100 [Oryza sativa Japonica Group]
Unigene10384_All	gi|226508826|ref|NP_001141106.1|/4.60158e-88/uncharacterized protein LOC100273190 [Zea mays]
CL4398.Contig4_All	gi|125528601|gb|EAY76715.1|/8.14731e-64/hypothetical protein OsI_04670 [Oryza sativa Indica Group]
Unigene27240_All	gi|357154074|ref|XP_003576661.1|/1.81599e-31/PREDICTED: pentatricopeptide repeat-containing protein At3g24000, mitochondrial-like [Brachypodium distachyon]
CL3152.Contig3_All	gi|242045116|ref|XP_002460429.1|/5.0583e-10/hypothetical protein SORBIDRAFT_02g027970 [Sorghum bicolor]
CL8068.Contig1_All	gi|66775520|gb|AAY56335.1|/4.69705e-08/hydroxyproline-rich glycoprotein GAS31 precursor [Chlamydomonas reinhardtii]
CL155.Contig1_All	gi|225445607|ref|XP_002285432.1|/6.03808e-21/PREDICTED: repetitive proline-rich cell wall protein 1 [Vitis vinifera]
CL3620.Contig2_All	gi|255543593|ref|XP_002512859.1|/2.8194e-172/mitochondrial phosphate carrier protein, putative [Ricinus communis]
CL9046.Contig1_All	gi|242036591|ref|XP_002465690.1|/4.1131e-93/hypothetical protein SORBIDRAFT_01g043830 [Sorghum bicolor]
CL3047.Contig2_All	gi|357117799|ref|XP_003560649.1|/6.33195e-69/PREDICTED: zinc transporter 10-like [Brachypodium distachyon]
Unigene21230_All	gi|147782968|emb|CAN74488.1|/1.64677e-53/hypothetical protein VITISV_029272 [Vitis vinifera]
CL8269.Contig1_All	gi|78100212|gb|ABB20913.1|/1.12866e-93/ribulose-1,5-bisphosphate carboxylase/oxygenase activase alpha 2 [Gossypium hirsutum]
CL9272.Contig1_All	gi|406668711|gb|AFS50099.1|/1.66294e-30/glucan endo-1,3-beta-glucosidase [Elaeis guineensis]
Unigene4924_All	gi|225428296|ref|XP_002279782.1|/2.2218e-22/PREDICTED: uncharacterized protein LOC100260600 [Vitis vinifera]
Unigene23825_All	gi|225428223|ref|XP_002279270.1|/2.93574e-31/PREDICTED: indole-3-acetic acid-induced protein ARG7-like [Vitis vinifera]
Unigene37248_All	gi|225428294|ref|XP_002282698.1|/2.1024e-26/PREDICTED: auxin-induced protein 6B-like [Vitis vinifera]
CL103.Contig3_All	gi|10185818|gb|AAG14455.1|AF283707_1/7.91636e-19/auxin-induced protein TGSAUR21 [Tulipa gesneriana]
CL646.Contig1_All	gi|242051617|ref|XP_002454954.1|/4.30059e-68/hypothetical protein SORBIDRAFT_03g002050 [Sorghum bicolor]
Unigene33004_All	gi|259490196|ref|NP_001159287.1|/0/uncharacterized protein LOC100304377 [Zea mays]
CL4683.Contig2_All	gi|4733937|gb|AAC31570.2|/7.57781e-30/sesquiterpene synthase [Elaeis oleifera]
CL8303.Contig2_All	gi|470144328|ref|XP_004307811.1|/9.70193e-77/PREDICTED: putative glycerol-3-phosphate transporter 1-like isoform 2 [Fragaria vesca subsp. vesca]
CL7537.Contig1_All	gi|225441006|ref|XP_002283672.1|/9.92213e-173/PREDICTED: glucomannan 4-beta-mannosyltransferase 9 [Vitis vinifera]
Unigene3371_All	gi|297740054|emb|CBI30236.3|/8.86373e-113/unnamed protein product [Vitis vinifera]
CL3020.Contig1_All	gi|414866624|tpg|DAA45181.1|/4.69216e-12/TPA: hypothetical protein ZEAMMB73_911889 [Zea mays]
Unigene13163_All	gi|242078863|ref|XP_002444200.1|/1.51332e-14/hypothetical protein SORBIDRAFT_07g014890 [Sorghum bicolor]
CL3130.Contig3_All	gi|196259698|dbj|BAG68657.1|/5.41914e-12/jasmonate ZIM-domain protein 3 [Nicotiana tabacum]
CL2284.Contig6_All	gi|358248852|ref|NP_001239951.1|/1.79201e-51/uncharacterized protein LOC100817978 [Glycine max]
Unigene11533_All	gi|48717048|dbj|BAD23737.1|/2.59606e-22/putative phytosulfokine receptor precursor [Oryza sativa Japonica Group]
CL8354.Contig2_All	gi|359479312|ref|XP_002276630.2|/0/PREDICTED: calcium-dependent protein kinase 17-like [Vitis vinifera]
Unigene38451_All	gi|225436687|ref|XP_002263127.1|/1.40568e-28/PREDICTED: fatty acyl-CoA reductase 3 isoform 1 [Vitis vinifera]
Unigene23266_All	gi|224078580|ref|XP_002305562.1|/1.89291e-33/predicted protein [Populus trichocarpa]
CL1698.Contig1_All	gi|224105051|ref|XP_002313667.1|/1.44418e-50/predicted protein [Populus trichocarpa]
CL2102.Contig4_All	gi|357152222|ref|XP_003576048.1|/2.51042e-56/PREDICTED: PXMP2/4 family protein 4-like [Brachypodium distachyon]
Unigene38224_All	gi|9930616|gb|AAG02117.1|AF293840_1/9.91811e-14/poly(A) binding protein [Arabidopsis thaliana]
Unigene38325_All	gi|359487436|ref|XP_003633593.1|/3.72296e-83/PREDICTED: SURP and G-patch domain-containing protein 1-like protein-like isoform 1 [Vitis vinifera]
CL1591.Contig3_All	gi|428183628|gb|EKX52485.1|/3.79141e-21/hypothetical protein GUITHDRAFT_101656 [Guillardia theta CCMP2712]
CL4198.Contig3_All	gi|8777580|dbj|BAA97098.1|/1.89176e-29/unnamed protein product [Arabidopsis thaliana]
Unigene12533_All	gi|147771001|emb|CAN66743.1|/3.42008e-06/hypothetical protein VITISV_043469 [Vitis vinifera]
Unigene30098_All	gi|359478084|ref|XP_002267689.2|/3.81408e-34/PREDICTED: clathrin interactor EPSIN 2-like [Vitis vinifera]
Unigene14299_All	gi|462418920|gb|EMJ23183.1|/2.44843e-36/hypothetical protein PRUPE_ppa002839mg [Prunus persica]
CL9544.Contig2_All	gi|462405718|gb|EMJ11182.1|/1.0421e-26/hypothetical protein PRUPE_ppa005133mg [Prunus persica]
CL140.Contig1_All	gi|449483643|ref|XP_004156647.1|/1.3193e-33/PREDICTED: LOW QUALITY PROTEIN: E3 ubiquitin-protein ligase UBR1-like [Cucumis sativus]
CL6738.Contig1_All	-
Unigene9974_All	gi|359474475|ref|XP_002278025.2|/1.26027e-24/PREDICTED: uncharacterized protein LOC100262584 [Vitis vinifera]
Unigene39963_All	gi|297739231|emb|CBI28882.3|/3.01509e-15/unnamed protein product [Vitis vinifera]
Unigene36771_All	gi|462417503|gb|EMJ22240.1|/1.4615e-41/hypothetical protein PRUPE_ppa015323mg [Prunus persica]
CL45.Contig2_All	gi|29565495|emb|CAD18871.3|/2.03607e-11/enhancer of zeste protein [Oryza sativa Indica Group]
CL4716.Contig2_All	gi|39842454|gb|AAR31181.1|/1.75189e-16/enhancer of zeste-like 1 [Zea mays]
CL340.Contig4_All	gi|348676656|gb|EGZ16473.1|/2.6582e-15/hypothetical protein PHYSODRAFT_314261 [Phytophthora sojae]
CL7212.Contig1_All	gi|413926335|gb|AFW66267.1|/6.56794e-31/hypothetical protein ZEAMMB73_637901 [Zea mays]
CL4831.Contig3_All	gi|413942525|gb|AFW75174.1|/3.64016e-32/hypothetical protein ZEAMMB73_943900 [Zea mays]
CL8529.Contig1_All	gi|462394877|gb|EMJ00676.1|/1.38647e-23/hypothetical protein PRUPE_ppa027200mg [Prunus persica]
CL3421.Contig1_All	gi|470120573|ref|XP_004296374.1|/1.00571e-78/PREDICTED: uncharacterized protein LOC101302544 [Fragaria vesca subsp. vesca]
Unigene33289_All	gi|225443433|ref|XP_002267926.1|/1.65175e-172/PREDICTED: probable LRR receptor-like serine/threonine-protein kinase RLK-like [Vitis vinifera]
Unigene10382_All	gi|470120106|ref|XP_004296149.1|/1.62885e-32/PREDICTED: uncharacterized protein LOC101301282 [Fragaria vesca subsp. vesca]
Unigene30806_All	gi|359477641|ref|XP_002274818.2|/9.10699e-31/PREDICTED: uncharacterized protein LOC100245872 [Vitis vinifera]
Unigene30113_All	gi|359494161|ref|XP_002276503.2|/2.05069e-19/PREDICTED: uncharacterized protein LOC100253712 [Vitis vinifera]
Unigene38412_All	gi|359806497|ref|NP_001241510.1|/3.68578e-10/uncharacterized protein LOC100817128 [Glycine max]
Unigene12923_All	gi|357165132|ref|XP_003580281.1|/9.02862e-07/PREDICTED: aquaporin TIP2-3-like [Brachypodium distachyon]
Unigene9330_All	gi|462422770|gb|EMJ27033.1|/1.49595e-09/hypothetical protein PRUPE_ppa013466mg [Prunus persica]
Unigene33389_All	gi|357136743|ref|XP_003569963.1|/4.13343e-87/PREDICTED: pollen-specific protein SF3-like [Brachypodium distachyon]
Unigene19556_All	gi|413946368|gb|AFW79017.1|/9.40034e-12/putative AP2/EREBP transcription factor superfamily protein [Zea mays]
CL3107.Contig1_All	gi|397529492|dbj|BAM34478.1|/1.65423e-29/MADS-box transcription factor [Alstroemeria ligtu subsp. ligtu]
CL8625.Contig2_All	gi|459463215|gb|AGG68164.1|/3.06662e-55/MADS-box transcription factor [Ananas comosus]
CL956.Contig3_All	gi|255561303|ref|XP_002521662.1|/9.48083e-25/inositol or phosphatidylinositol kinase, putative [Ricinus communis]
Unigene40007_All	gi|356544760|ref|XP_003540815.1|/2.41716e-62/PREDICTED: serine/threonine-protein kinase Nek5-like [Glycine max]
CL10604.Contig2_All	gi|20137614|sp|O22642.3|CYC_FRIAG/8.3743e-62/RecName: Full=Cytochrome c
CL2574.Contig3_All	gi|225442046|ref|XP_002269715.1|/5.48623e-102/PREDICTED: 25.3 kDa vesicle transport protein [Vitis vinifera]
CL3733.Contig2_All	gi|359478816|ref|XP_002283762.2|/0/PREDICTED: glucosidase 2 subunit beta-like [Vitis vinifera]
CL2960.Contig1_All	gi|115470211|ref|NP_001058704.1|/0/Os07g0106200 [Oryza sativa Japonica Group]
CL5614.Contig3_All	gi|225450611|ref|XP_002282401.1|/0/PREDICTED: calreticulin [Vitis vinifera]
Unigene30334_All	gi|258618636|gb|ACV84153.1|/1.78936e-47/heparanase [Oryza sativa Indica Group]
CL5566.Contig4_All	gi|414587573|tpg|DAA38144.1|/4.19851e-20/TPA: ATFP3 [Zea mays]
CL5566.Contig1_All	gi|116309351|emb|CAH66434.1|/9.15163e-20/OSIGBa0096P03.8 [Oryza sativa Indica Group]
CL342.Contig2_All	gi|255561457|ref|XP_002521739.1|/1.35426e-18/auxin:hydrogen symporter, putative [Ricinus communis]
Unigene3981_All	gi|356519411|ref|XP_003528366.1|/1.0375e-64/PREDICTED: gibberellin 20 oxidase 1-like [Glycine max]
CL4766.Contig1_All	gi|167100|gb|AAA32975.1|/4.06738e-44/seed imbibition protein [Hordeum vulgare subsp. vulgare]
Unigene11911_All	gi|242037685|ref|XP_002466237.1|/5.49103e-36/hypothetical protein SORBIDRAFT_01g004130 [Sorghum bicolor]
Unigene28960_All	gi|225454328|ref|XP_002277525.1|/5.67401e-41/PREDICTED: CAAX prenyl protease 1 homolog [Vitis vinifera]
CL3427.Contig4_All	gi|225454328|ref|XP_002277525.1|/3.91574e-105/PREDICTED: CAAX prenyl protease 1 homolog [Vitis vinifera]
CL9959.Contig1_All	gi|470120775|ref|XP_004296465.1|/1.45272e-25/PREDICTED: villin-4-like [Fragaria vesca subsp. vesca]
Unigene30267_All	gi|14423863|sp|Q9SNW7.1|PROF1_LILLO/1.46306e-72/RecName: Full=Profilin-1
Unigene35574_All	gi|255548255|ref|XP_002515184.1|/7.4168e-96/multidrug resistance protein 1, 2, putative [Ricinus communis]
CL9873.Contig2_All	gi|462422382|gb|EMJ26645.1|/9.61738e-24/hypothetical protein PRUPE_ppa000363mg [Prunus persica]
Unigene39079_All	gi|147816786|emb|CAN71068.1|/2.61617e-37/hypothetical protein VITISV_031708 [Vitis vinifera]
CL9873.Contig1_All	gi|462422382|gb|EMJ26645.1|/3.26391e-17/hypothetical protein PRUPE_ppa000363mg [Prunus persica]
Unigene29388_All	gi|225437787|ref|XP_002273987.1|/1.47029e-105/PREDICTED: ABC transporter B family member 11 [Vitis vinifera]
CL5219.Contig2_All	gi|255562954|ref|XP_002522482.1|/0/protein kinase, putative [Ricinus communis]
Unigene14919_All	gi|383931122|gb|AFH56954.1|/6.8102e-15/gibberellin 2-oxidase 3 [Petunia x hybrida]
Unigene38501_All	gi|460392230|ref|XP_004241720.1|/4.55829e-66/PREDICTED: gibberellin 3-beta-dioxygenase 1-like [Solanum lycopersicum]
CL1554.Contig1_All	gi|115455973|ref|NP_001051587.1|/8.9748e-36/Os03g0800700 [Oryza sativa Japonica Group]
CL334.Contig1_All	gi|359493778|ref|XP_003634667.1|/1.54554e-63/PREDICTED: multiprotein-bridging factor 1a-like [Vitis vinifera]
Unigene14493_All	gi|83317160|gb|ABC02754.1|/2.26033e-68/PS II 10 kDa protein [Phyllostachys edulis]
CL6275.Contig2_All	gi|242042978|ref|XP_002459360.1|/1.86611e-44/hypothetical protein SORBIDRAFT_02g003300 [Sorghum bicolor]
Unigene31770_All	gi|357136603|ref|XP_003569893.1|/3.02744e-31/PREDICTED: protein TRANSPARENT TESTA 12-like [Brachypodium distachyon]
Unigene32560_All	gi|460371182|ref|XP_004231422.1|/1.07779e-23/PREDICTED: protein TRANSPARENT TESTA 12-like [Solanum lycopersicum]
CL73.Contig7_All	gi|10798636|emb|CAC12818.1|/2.44303e-44/elongation factor 2 [Nicotiana tabacum]
Unigene39304_All	gi|462399277|gb|EMJ04945.1|/3.17734e-12/hypothetical protein PRUPE_ppa017159mg [Prunus persica]
CL1578.Contig2_All	gi|224087397|ref|XP_002308150.1|/1.57016e-19/predicted protein [Populus trichocarpa]
CL8298.Contig1_All	gi|462397970|gb|EMJ03638.1|/4.46012e-22/hypothetical protein PRUPE_ppa009932mg [Prunus persica]
CL501.Contig2_All	gi|224127226|ref|XP_002329431.1|/6.21214e-143/predicted protein [Populus trichocarpa]
CL1575.Contig2_All	gi|357112310|ref|XP_003557952.1|/7.89542e-72/PREDICTED: 60S ribosomal protein L19-2-like [Brachypodium distachyon]
Unigene10625_All	gi|224121274|ref|XP_002318542.1|/7.34559e-17/predicted protein [Populus trichocarpa]
Unigene33329_All	gi|25990491|gb|AAN76546.1|AF393475_1/5.09747e-51/LLP-B3 protein [Lilium longiflorum]
Unigene47_All	gi|460400221|ref|XP_004245634.1|/6.87081e-20/PREDICTED: UDP-glucose 4-epimerase 1-like [Solanum lycopersicum]
Unigene761_All	gi|356567899|ref|XP_003552152.1|/1.57087e-43/PREDICTED: probable pectate lyase 8-like [Glycine max]
Unigene28985_All	gi|297741532|emb|CBI32664.3|/5.748e-72/unnamed protein product [Vitis vinifera]
Unigene38429_All	gi|115479631|ref|NP_001063409.1|/7.25439e-25/Os09g0464000 [Oryza sativa Japonica Group]
Unigene9690_All	gi|115488238|ref|NP_001066606.1|/3.30112e-89/Os12g0291400 [Oryza sativa Japonica Group]
Unigene32459_All	gi|356573611|ref|XP_003554951.1|/1.56991e-140/PREDICTED: putative calcium-transporting ATPase 13, plasma membrane-type-like [Glycine max]
Unigene30826_All	gi|225437164|ref|XP_002274787.1|/5.60861e-112/PREDICTED: calcium-transporting ATPase 12, plasma membrane-type-like [Vitis vinifera]
Unigene10769_All	gi|224136478|ref|XP_002326870.1|/1.23073e-48/autoinhibited H+ ATPase [Populus trichocarpa]
CL2975.Contig1_All	gi|255575596|ref|XP_002528698.1|/1.61466e-56/phospholipid-transporting atpase, putative [Ricinus communis]
Unigene27607_All	gi|18418684|ref|NP_567983.1|/8.71522e-10/Xylem cysteine proteinase 1 [Arabidopsis thaliana]
CL7129.Contig3_All	gi|18464022|gb|AAL73069.1|AC090873_15/7.36443e-25/Putative alpha-mannosidase [Oryza sativa]
CL6147.Contig2_All	gi|356498296|ref|XP_003517989.1|/3.42793e-38/PREDICTED: ribonuclease 1-like [Glycine max]
Unigene31766_All	gi|76262500|gb|ABA41400.1|/1.39987e-07/pherophorin-C2 protein precursor [Chlamydomonas reinhardtii]
Unigene13257_All	gi|462399767|gb|EMJ05435.1|/1.29393e-13/hypothetical protein PRUPE_ppa002532mg [Prunus persica]
Unigene35423_All	gi|76262500|gb|ABA41400.1|/8.18904e-08/pherophorin-C2 protein precursor [Chlamydomonas reinhardtii]
CL6743.Contig2_All	gi|359474475|ref|XP_002278025.2|/1.17208e-38/PREDICTED: uncharacterized protein LOC100262584 [Vitis vinifera]
CL7780.Contig1_All	gi|223943759|gb|ACN25963.1|/5.38422e-90/unknown [Zea mays]
CL4438.Contig5_All	gi|449434472|ref|XP_004135020.1|/2.43528e-20/PREDICTED: pentatricopeptide repeat-containing protein At3g51320-like [Cucumis sativus]
CL4548.Contig1_All	gi|460389824|ref|XP_004240548.1|/8.30809e-23/PREDICTED: uncharacterized protein LOC101259638 [Solanum lycopersicum]
Unigene30200_All	gi|470130200|ref|XP_004300993.1|/5.07787e-18/PREDICTED: uncharacterized protein LOC101300919 [Fragaria vesca subsp. vesca]
CL8780.Contig1_All	gi|115451865|ref|NP_001049533.1|/4.56668e-95/Os03g0244200 [Oryza sativa Japonica Group]
CL8780.Contig2_All	gi|115451865|ref|NP_001049533.1|/2.32748e-95/Os03g0244200 [Oryza sativa Japonica Group]
CL10152.Contig1_All	gi|75134879|sp|Q6ZAL2.1|TPP6_ORYSJ/4.31703e-43/RecName: Full=Probable trehalose-phosphate phosphatase 6; Short=OsTPP6; AltName: Full=Trehalose 6-phosphate phosphatase
Unigene28574_All	gi|359477243|ref|XP_003631952.1|/7.34256e-176/PREDICTED: putative pectinesterase/pectinesterase inhibitor 28-like [Vitis vinifera]
CL7509.Contig3_All	gi|225424323|ref|XP_002284784.1|/2.89226e-26/PREDICTED: 21 kDa protein [Vitis vinifera]
CL1591.Contig2_All	gi|300176010|emb|CBK22227.2|/8.67735e-28/unnamed protein product [Blastocystis hominis]
CL6306.Contig2_All	gi|453197236|gb|AGG23325.1|/8.2392e-168/pectin methylesterase 1 [Musa acuminata AAA Group]
CL9638.Contig1_All	gi|255583559|ref|XP_002532536.1|/8.94589e-23/phospho-n-acetylmuramoyl-pentapeptide-transferase, putative [Ricinus communis]
CL1564.Contig5_All	gi|224135729|ref|XP_002322146.1|/6.24691e-52/predicted protein [Populus trichocarpa]
Unigene12674_All	gi|326532320|dbj|BAK05089.1|/1.31068e-31/predicted protein [Hordeum vulgare subsp. vulgare]
CL7344.Contig1_All	gi|148907067|gb|ABR16677.1|/1.12054e-47/unknown [Picea sitchensis]
Unigene7941_All	gi|225432624|ref|XP_002281882.1|/3.95409e-96/PREDICTED: thermospermine synthase ACAULIS5 [Vitis vinifera]
CL4467.Contig7_All	gi|154101346|gb|ABS58499.1|/2.3353e-171/chalcone synthase [Oncidium hybrid cultivar]
CL4467.Contig4_All	gi|301517422|gb|ADK78881.1|/0/chalcone synthase [Lilium hybrid cultivar]
CL8036.Contig1_All	gi|242036307|ref|XP_002465548.1|/1.23733e-156/hypothetical protein SORBIDRAFT_01g040920 [Sorghum bicolor]
Unigene14454_All	gi|449445806|ref|XP_004140663.1|/5.22899e-31/PREDICTED: isoflavone 2'-hydroxylase-like [Cucumis sativus]
Unigene14903_All	gi|339461817|gb|AEJ79817.1|/4.47048e-14/squalene epoxidase [Eleutherococcus senticosus]
CL9366.Contig2_All	gi|115468824|ref|NP_001058011.1|/4.10564e-36/Os06g0603000 [Oryza sativa Japonica Group]
CL10902.Contig2_All	gi|470135814|ref|XP_004303702.1|/1.07779e-20/PREDICTED: linoleate 13S-lipoxygenase 3-1, chloroplastic-like [Fragaria vesca subsp. vesca]
CL10902.Contig1_All	gi|470135814|ref|XP_004303702.1|/4.67024e-16/PREDICTED: linoleate 13S-lipoxygenase 3-1, chloroplastic-like [Fragaria vesca subsp. vesca]
CL2713.Contig1_All	gi|293336711|ref|NP_001169589.1|/2.96228e-174/uncharacterized protein LOC100383470 precursor [Zea mays]
CL8940.Contig2_All	gi|115455879|ref|NP_001051540.1|/0/Os03g0794500 [Oryza sativa Japonica Group]
CL6608.Contig2_All	gi|462419047|gb|EMJ23310.1|/1.68557e-98/hypothetical protein PRUPE_ppa007664mg [Prunus persica]
Unigene37193_All	gi|84663857|gb|ABC60341.1|/5.40473e-14/putative oxidoreductase [Musa acuminata AAA Group]
Unigene27850_All	gi|77548583|gb|ABA91380.1|/1.01666e-11/retrotransposon protein, putative, Ty1-copia subclass [Oryza sativa Japonica Group]
CL4555.Contig3_All	gi|49659945|gb|AAT68263.1|/3.31161e-28/lipid transfer protein [Nicotiana glauca]
Unigene21010_All	gi|470141806|ref|XP_004306619.1|/4.58758e-11/PREDICTED: uncharacterized protein LOC101297372 [Fragaria vesca subsp. vesca]
Unigene38421_All	gi|470126013|ref|XP_004298990.1|/1.51373e-13/PREDICTED: lipase-like [Fragaria vesca subsp. vesca]
Unigene31832_All	gi|470119545|ref|XP_004295873.1|/7.1545e-17/PREDICTED: uncharacterized protein LOC101296759 [Fragaria vesca subsp. vesca]
Unigene10434_All	gi|470109913|ref|XP_004291232.1|/4.00808e-31/PREDICTED: uncharacterized protein At1g04910-like [Fragaria vesca subsp. vesca]
CL787.Contig1_All	gi|470103598|ref|XP_004288221.1|/1.19068e-06/PREDICTED: uncharacterized protein LOC101302585 [Fragaria vesca subsp. vesca]
Unigene33221_All	gi|462423011|gb|EMJ27274.1|/4.99397e-17/hypothetical protein PRUPE_ppa014053mg [Prunus persica]
Unigene6707_All	gi|462420338|gb|EMJ24601.1|/6.42384e-28/hypothetical protein PRUPE_ppa013358mg [Prunus persica]
Unigene29358_All	gi|462414544|gb|EMJ19281.1|/3.3249e-17/hypothetical protein PRUPE_ppa006397mg [Prunus persica]
Unigene10850_All	gi|462404678|gb|EMJ10142.1|/4.92017e-13/hypothetical protein PRUPE_ppb015526mg, partial [Prunus persica]
Unigene9209_All	gi|462402078|gb|EMJ07635.1|/0/hypothetical protein PRUPE_ppa001021mg [Prunus persica]
Unigene17114_All	gi|462400323|gb|EMJ05991.1|/8.39772e-21/hypothetical protein PRUPE_ppa017381mg, partial [Prunus persica]
Unigene18252_All	gi|462399766|gb|EMJ05434.1|/2.70293e-19/hypothetical protein PRUPE_ppa002529mg [Prunus persica]
Unigene34587_All	gi|462395704|gb|EMJ01503.1|/7.38316e-17/hypothetical protein PRUPE_ppa002978mg [Prunus persica]
CL7427.Contig2_All	gi|460404501|ref|XP_004247720.1|/2.91063e-14/PREDICTED: uncharacterized protein L728-like [Solanum lycopersicum]
Unigene36335_All	gi|460401357|ref|XP_004246192.1|/3.12532e-14/PREDICTED: uncharacterized protein LOC101264047 [Solanum lycopersicum]
Unigene37475_All	gi|460394659|ref|XP_004242918.1|/2.73773e-16/PREDICTED: transcription factor bHLH35-like [Solanum lycopersicum]
Unigene3972_All	gi|460382077|ref|XP_004236766.1|/5.60064e-118/PREDICTED: monoglyceride lipase-like [Solanum lycopersicum]
CL4561.Contig4_All	gi|449519348|ref|XP_004166697.1|/4.54791e-06/PREDICTED: uncharacterized protein LOC101229625 isoform 2 [Cucumis sativus]
Unigene29592_All	gi|449436603|ref|XP_004136082.1|/1.48361e-16/PREDICTED: late embryogenesis abundant protein 1-like [Cucumis sativus]
Unigene40068_All	gi|449433760|ref|XP_004134665.1|/1.80523e-23/PREDICTED: uncharacterized protein LOC101215972 [Cucumis sativus]
Unigene25198_All	gi|440577292|emb|CCI55300.1|/2.58332e-06/PH01B001G05.23 [Phyllostachys edulis]
CL1422.Contig1_All	gi|428181447|gb|EKX50311.1|/2.57963e-06/hypothetical protein GUITHDRAFT_135463 [Guillardia theta CCMP2712]
Unigene27656_All	gi|413951841|gb|AFW84490.1|/5.70852e-09/hypothetical protein ZEAMMB73_428483, partial [Zea mays]
Unigene33671_All	gi|413946799|gb|AFW79448.1|/1.13548e-53/hypothetical protein ZEAMMB73_813111 [Zea mays]
CL2767.Contig4_All	gi|413945241|gb|AFW77890.1|/4.52951e-52/putative protein kinase superfamily protein [Zea mays]
CL2446.Contig2_All	gi|388503280|gb|AFK39706.1|/2.76584e-08/unknown [Lotus japonicus]
Unigene9165_All	gi|359496937|ref|XP_003635377.1|/1.02162e-26/PREDICTED: oligopeptide transporter 1-like, partial [Vitis vinifera]
Unigene33700_All	gi|359492962|ref|XP_003634489.1|/1.82491e-131/PREDICTED: uncharacterized protein LOC100254031 isoform 2 [Vitis vinifera]
Unigene17010_All	gi|359492290|ref|XP_003634395.1|/1.88097e-36/PREDICTED: uncharacterized protein LOC100250578 isoform 2 [Vitis vinifera]
Unigene8933_All	gi|359482201|ref|XP_003632726.1|/6.647e-41/PREDICTED: protein GAST1-like [Vitis vinifera]
Unigene8934_All	gi|359482201|ref|XP_003632726.1|/6.51606e-41/PREDICTED: protein GAST1-like [Vitis vinifera]
CL127.Contig2_All	gi|359482201|ref|XP_003632726.1|/1.74738e-42/PREDICTED: protein GAST1-like [Vitis vinifera]
CL5280.Contig1_All	gi|359475312|ref|XP_003631649.1|/0/PREDICTED: adenylyl cyclase-associated protein 1-like [Vitis vinifera]
Unigene13070_All	gi|357472887|ref|XP_003606728.1|/3.01584e-10/Zinc finger protein [Medicago truncatula]
Unigene19105_All	gi|357461721|ref|XP_003601142.1|/1.48315e-32/hypothetical protein MTR_3g073480 [Medicago truncatula]
CL2123.Contig2_All	gi|357445589|ref|XP_003593072.1|/2.07168e-07/F-box/LRR-repeat protein [Medicago truncatula]
CL8731.Contig2_All	gi|357437997|ref|XP_003589274.1|/5.28675e-08/B3 domain-containing protein [Medicago truncatula]
Unigene2263_All	gi|357165296|ref|XP_003580335.1|/3.24417e-20/PREDICTED: uncharacterized protein LOC100825373 [Brachypodium distachyon]
CL1555.Contig3_All	gi|357164038|ref|XP_003579928.1|/1.57695e-30/PREDICTED: snakin-2-like [Brachypodium distachyon]
CL2080.Contig9_All	gi|357162943|ref|XP_003579572.1|/2.00767e-11/PREDICTED: cysteine proteinase inhibitor 10-like [Brachypodium distachyon]
CL9765.Contig2_All	gi|357160860|ref|XP_003578900.1|/1.74434e-36/PREDICTED: uncharacterized protein LOC100843916 [Brachypodium distachyon]
CL10727.Contig3_All	gi|357143721|ref|XP_003573026.1|/3.12014e-36/PREDICTED: uncharacterized protein LOC100821119 [Brachypodium distachyon]
Unigene20303_All	gi|357143176|ref|XP_003572829.1|/1.81873e-59/PREDICTED: uncharacterized protein LOC100828000 [Brachypodium distachyon]
CL441.Contig1_All	gi|357138738|ref|XP_003570946.1|/0/PREDICTED: probable glycosyltransferase At5g11130-like [Brachypodium distachyon]
CL10839.Contig1_All	gi|357136066|ref|XP_003569627.1|/2.39507e-57/PREDICTED: uncharacterized protein LOC100832331 [Brachypodium distachyon]
Unigene26574_All	gi|357131936|ref|XP_003567589.1|/1.36719e-10/PREDICTED: uncharacterized protein LOC100832549 [Brachypodium distachyon]
Unigene33259_All	gi|357116873|ref|XP_003560201.1|/2.13553e-103/PREDICTED: auxin-induced protein 5NG4-like [Brachypodium distachyon]
CL7062.Contig2_All	gi|356614667|gb|AET25522.1|/4.61584e-120/expansin [Chimonanthus praecox]
Unigene27955_All	gi|356574801|ref|XP_003555533.1|/2.38727e-23/PREDICTED: reticuline oxidase-like [Glycine max]
Unigene38109_All	gi|356564247|ref|XP_003550367.1|/2.94644e-42/PREDICTED: epoxide hydrolase 2-like [Glycine max]
Unigene33108_All	gi|356563531|ref|XP_003550015.1|/1.55209e-21/PREDICTED: LOB domain-containing protein 38-like [Glycine max]
CL6139.Contig1_All	gi|356552525|ref|XP_003544617.1|/9.00124e-60/PREDICTED: oligopeptide transporter 1-like [Glycine max]
CL1730.Contig3_All	gi|356514733|ref|XP_003526058.1|/1.1624e-61/PREDICTED: uncharacterized protein LOC100787776 [Glycine max]
Unigene12017_All	gi|356509572|ref|XP_003523521.1|/5.40433e-12/PREDICTED: uncharacterized protein LOC100807896 [Glycine max]
Unigene24091_All	gi|353441076|gb|AEQ94122.1|/5.97116e-19/putative epoxide hydrolase [Elaeis guineensis]
Unigene12850_All	gi|353441076|gb|AEQ94122.1|/2.171e-45/putative epoxide hydrolase [Elaeis guineensis]
CL3390.Contig1_All	gi|351722981|ref|NP_001235727.1|/1.71317e-28/uncharacterized protein LOC100305718 precursor [Glycine max]
CL6362.Contig6_All	gi|341868935|gb|AEK98591.1|/1.63695e-16/domain rearranged methyltransferase [Vitis amurensis]
Unigene30833_All	gi|326516046|dbj|BAJ88046.1|/5.82297e-06/predicted protein [Hordeum vulgare subsp. vulgare]
Unigene14365_All	gi|326507350|dbj|BAJ86597.1|/1.61612e-24/predicted protein [Hordeum vulgare subsp. vulgare]
CL8312.Contig1_All	gi|326506598|dbj|BAJ91340.1|/1.33114e-26/predicted protein [Hordeum vulgare subsp. vulgare]
Unigene18630_All	gi|326499750|dbj|BAJ86186.1|/5.80075e-06/predicted protein [Hordeum vulgare subsp. vulgare]
Unigene17424_All	gi|301154119|emb|CBW30215.1|/2.38355e-15/Conserved hypothetical protein [Musa balbisiana]
Unigene32155_All	gi|300121119|emb|CBK21500.2|/1.52293e-15/unnamed protein product [Blastocystis hominis]
CL4996.Contig3_All	gi|297807279|ref|XP_002871523.1|/7.1256e-12/ran GTPase binding protein [Arabidopsis lyrata subsp. lyrata]
Unigene14412_All	gi|297801586|ref|XP_002868677.1|/1.73214e-34/hypothetical protein ARALYDRAFT_493983 [Arabidopsis lyrata subsp. lyrata]
Unigene14489_All	gi|297746272|emb|CBI16328.3|/3.44199e-67/unnamed protein product [Vitis vinifera]
CL2254.Contig1_All	gi|297740426|emb|CBI30608.3|/2.04236e-40/unnamed protein product [Vitis vinifera]
CL2510.Contig2_All	gi|297734221|emb|CBI15468.3|/4.28286e-25/unnamed protein product [Vitis vinifera]
Unigene21817_All	gi|297726309|ref|NP_001175518.1|/1.02436e-50/Os08g0320200 [Oryza sativa Japonica Group]
Unigene17439_All	gi|297725251|ref|NP_001174989.1|/6.45397e-45/Os06g0709300 [Oryza sativa Japonica Group]
Unigene36422_All	gi|297607674|ref|NP_001060403.2|/3.50062e-19/Os07g0637500 [Oryza sativa Japonica Group]
CL7773.Contig3_All	gi|294679641|dbj|BAJ05398.1|/1.68272e-21/transcription factor R2R3-MYB [Lilium hybrid division I]
CL2070.Contig2_All	gi|28874838|emb|CAC84088.1|/2.15464e-40/ZR4 protein [Medicago sativa]
Unigene19071_All	gi|255585136|ref|XP_002533273.1|/1.65003e-08/conserved hypothetical protein [Ricinus communis]
CL9292.Contig1_All	gi|255562023|ref|XP_002522020.1|/1.39413e-56/zinc finger protein, putative [Ricinus communis]
Unigene15183_All	gi|255556693|ref|XP_002519380.1|/4.21726e-28/ATRAD3, putative [Ricinus communis]
CL9889.Contig2_All	gi|255552416|ref|XP_002517252.1|/8.39254e-13/hypothetical protein RCOM_1461100 [Ricinus communis]
CL613.Contig3_All	gi|255549950|ref|XP_002516026.1|/8.36217e-61/conserved hypothetical protein [Ricinus communis]
Unigene39479_All	gi|255548025|ref|XP_002515069.1|/1.13082e-09/RNA-binding region-containing protein, putative [Ricinus communis]
CL9150.Contig4_All	gi|255545250|ref|XP_002513686.1|/1.80727e-16/conserved hypothetical protein [Ricinus communis]
CL4561.Contig1_All	gi|255538294|ref|XP_002510212.1|/7.32705e-12/conserved hypothetical protein [Ricinus communis]
CL4561.Contig2_All	gi|255538294|ref|XP_002510212.1|/4.64894e-11/conserved hypothetical protein [Ricinus communis]
Unigene30907_All	gi|242089115|ref|XP_002440390.1|/1.2225e-19/hypothetical protein SORBIDRAFT_09g030970 [Sorghum bicolor]
Unigene20525_All	gi|242084600|ref|XP_002442725.1|/2.58569e-28/hypothetical protein SORBIDRAFT_08g001830 [Sorghum bicolor]
Unigene18800_All	gi|242081985|ref|XP_002445761.1|/4.8537e-13/hypothetical protein SORBIDRAFT_07g025260 [Sorghum bicolor]
CL7561.Contig1_All	gi|242080231|ref|XP_002444884.1|/2.14931e-19/hypothetical protein SORBIDRAFT_07g000860 [Sorghum bicolor]
Unigene18599_All	gi|242062212|ref|XP_002452395.1|/4.79003e-24/hypothetical protein SORBIDRAFT_04g025000 [Sorghum bicolor]
Unigene18279_All	gi|242058881|ref|XP_002458586.1|/5.82549e-06/hypothetical protein SORBIDRAFT_03g036210 [Sorghum bicolor]
Unigene441_All	gi|242051733|ref|XP_002455012.1|/1.15698e-15/hypothetical protein SORBIDRAFT_03g002990 [Sorghum bicolor]
Unigene20587_All	gi|242042451|ref|XP_002468620.1|/2.17592e-17/hypothetical protein SORBIDRAFT_01g049150 [Sorghum bicolor]
CL3106.Contig1_All	gi|242036339|ref|XP_002465564.1|/1.21302e-19/hypothetical protein SORBIDRAFT_01g041200 [Sorghum bicolor]
CL5368.Contig2_All	gi|242033833|ref|XP_002464311.1|/2.56435e-09/hypothetical protein SORBIDRAFT_01g015975 [Sorghum bicolor]
CL116.Contig2_All	gi|226499234|ref|NP_001151722.1|/7.69125e-06/transmembrane emp24 domain-containing protein 10 precursor [Zea mays]
CL6163.Contig2_All	gi|226492579|ref|NP_001152320.1|/4.14195e-20/blue copper protein precursor [Zea mays]
Unigene10012_All	gi|225468648|ref|XP_002268069.1|/1.33393e-47/PREDICTED: lipase [Vitis vinifera]
CL1525.Contig2_All	gi|225465793|ref|XP_002269091.1|/3.71929e-74/PREDICTED: magnesium-dependent phosphatase 1 [Vitis vinifera]
CL5754.Contig2_All	gi|225460959|ref|XP_002279917.1|/1.38067e-44/PREDICTED: uncharacterized protein LOC100258888 [Vitis vinifera]
Unigene37781_All	gi|225455185|ref|XP_002269275.1|/3.51783e-17/PREDICTED: uncharacterized protein LOC100241862 [Vitis vinifera]
Unigene39773_All	gi|225438297|ref|XP_002272395.1|/7.70371e-30/PREDICTED: uncharacterized protein LOC100247519 [Vitis vinifera]
Unigene18365_All	gi|225431778|ref|XP_002271210.1|/1.03096e-26/PREDICTED: epoxide hydrolase 2 [Vitis vinifera]
CL10200.Contig2_All	gi|225430200|ref|XP_002284962.1|/1.11352e-26/PREDICTED: uncharacterized protein LOC100252479 [Vitis vinifera]
Unigene1347_All	gi|225429027|ref|XP_002267686.1|/8.23869e-30/PREDICTED: uncharacterized protein LOC100241214 [Vitis vinifera]
Unigene11326_All	gi|225428233|ref|XP_002279337.1|/5.83102e-14/PREDICTED: uncharacterized protein LOC100257266 [Vitis vinifera]
Unigene8722_All	gi|225428221|ref|XP_002279251.1|/2.91013e-14/PREDICTED: indole-3-acetic acid-induced protein ARG7-like [Vitis vinifera]
Unigene31964_All	gi|224145306|ref|XP_002325597.1|/5.40077e-12/predicted protein [Populus trichocarpa]
Unigene22071_All	gi|224110510|ref|XP_002315542.1|/3.25128e-60/predicted protein [Populus trichocarpa]
CL3258.Contig2_All	gi|224088308|ref|XP_002308409.1|/1.04859e-13/predicted protein [Populus trichocarpa]
Unigene28461_All	gi|224079302|ref|XP_002305817.1|/2.42598e-12/predicted protein [Populus trichocarpa]
Unigene20190_All	gi|224061369|ref|XP_002300445.1|/5.63738e-09/predicted protein [Populus trichocarpa]
Unigene31256_All	gi|224061302|ref|XP_002300416.1|/2.4327e-23/predicted protein [Populus trichocarpa]
Unigene3082_All	gi|224060265|ref|XP_002300113.1|/7.02864e-85/predicted protein [Populus trichocarpa]
Unigene15520_All	gi|224060265|ref|XP_002300113.1|/2.79848e-24/predicted protein [Populus trichocarpa]
Unigene20594_All	gi|218198867|gb|EEC81294.1|/1.54744e-30/hypothetical protein OsI_24421 [Oryza sativa Indica Group]
Unigene20593_All	gi|218198867|gb|EEC81294.1|/1.40144e-15/hypothetical protein OsI_24421 [Oryza sativa Indica Group]
Unigene18225_All	gi|218196839|gb|EEC79266.1|/1.52082e-14/hypothetical protein OsI_20049 [Oryza sativa Indica Group]
CL4629.Contig2_All	gi|218195569|gb|EEC77996.1|/1.05088e-15/hypothetical protein OsI_17386 [Oryza sativa Indica Group]
Unigene3239_All	gi|212721298|ref|NP_001132351.1|/1.06859e-07/uncharacterized protein LOC100193795 [Zea mays]
Unigene8723_All	gi|20149052|gb|AAM12781.1|/1.96262e-09/auxin-induced SAUR-like protein [Capsicum annuum]
Unigene15135_All	gi|199601718|dbj|BAG70977.1|/4.9968e-34/glycosyl transferase family 2 protein [Musa balbisiana]
CL4811.Contig2_All	gi|18419744|ref|NP_567992.1|/3.24825e-20/uncharacterized protein [Arabidopsis thaliana]
Unigene14686_All	gi|147811281|emb|CAN61230.1|/1.52481e-14/hypothetical protein VITISV_010115 [Vitis vinifera]
Unigene38587_All	gi|147811198|emb|CAN70161.1|/1.08726e-52/hypothetical protein VITISV_030020 [Vitis vinifera]
Unigene26301_All	gi|147790333|emb|CAN61197.1|/1.38969e-15/hypothetical protein VITISV_028348 [Vitis vinifera]
CL7338.Contig2_All	gi|125572718|gb|EAZ14233.1|/5.96602e-11/hypothetical protein OsJ_04157 [Oryza sativa Japonica Group]
CL6795.Contig3_All	gi|125570049|gb|EAZ11564.1|/6.96289e-32/hypothetical protein OsJ_01431 [Oryza sativa Japonica Group]
Unigene37321_All	gi|125536246|gb|EAY82734.1|/6.14631e-09/hypothetical protein OsI_37946 [Oryza sativa Indica Group]
CL1697.Contig2_All	gi|125524641|gb|EAY72755.1|/3.29159e-54/hypothetical protein OsI_00621 [Oryza sativa Indica Group]
CL2983.Contig3_All	gi|118483458|gb|ABK93628.1|/5.7145e-08/unknown [Populus trichocarpa]
CL4691.Contig1_All	gi|117582658|gb|ABK41612.1|/1.84051e-36/lipid transfer protein [Lilium longiflorum]
CL1292.Contig1_All	gi|116779554|gb|ABK21336.1|/5.34153e-27/unknown [Picea sitchensis]
CL4896.Contig2_All	gi|115471681|ref|NP_001059439.1|/0/Os07g0409100 [Oryza sativa Japonica Group]
CL6997.Contig1_All	gi|115470134|ref|NP_001058666.1|/5.78341e-22/Os06g0731800 [Oryza sativa Japonica Group]
CL5479.Contig1_All	gi|115465725|ref|NP_001056462.1|/3.0762e-91/Os05g0586500 [Oryza sativa Japonica Group]
CL3477.Contig2_All	gi|115464331|ref|NP_001055765.1|/1.85188e-28/Os05g0462000 [Oryza sativa Japonica Group]
CL8312.Contig2_All	gi|115451027|ref|NP_001049114.1|/3.21299e-26/Os03g0171700 [Oryza sativa Japonica Group]
CL2254.Contig3_All	gi|115445711|ref|NP_001046635.1|/8.43471e-29/Os02g0305600 [Oryza sativa Japonica Group]
Unigene11221_All	-
Unigene15209_All	-
Unigene20520_All	-
Unigene13302_All	-
Unigene17143_All	-
Unigene10800_All	-
CL821.Contig2_All	-
CL3609.Contig3_All	-
Unigene20941_All	-
CL4561.Contig3_All	-
Unigene13432_All	-
CL8757.Contig1_All	-
Unigene10788_All	-
Unigene25325_All	-
Unigene12577_All	-
Unigene21754_All	-
Unigene9579_All	-
Unigene15057_All	-
Unigene16912_All	-
Unigene14259_All	-
Unigene10640_All	-
CL4428.Contig1_All	-
CL7971.Contig2_All	-
CL226.Contig2_All	-
CL3570.Contig1_All	-
Unigene8238_All	-
Unigene14767_All	-
Unigene21068_All	-
Unigene11975_All	-
Unigene18307_All	-
CL10417.Contig1_All	-
Unigene24444_All	-
Unigene23961_All	-
Unigene25357_All	-
Unigene9139_All	-
CL10487.Contig1_All	-
CL5008.Contig1_All	-
Unigene24881_All	-
Unigene9992_All	-
Unigene13122_All	-
Unigene27077_All	-
Unigene25425_All	-
Unigene16189_All	-
Unigene10183_All	-
Unigene24659_All	-
Unigene11773_All	-
Unigene37808_All	-
Unigene37751_All	-
Unigene11420_All	-
Unigene13781_All	-
Unigene17182_All	-
Unigene17982_All	-
CL10417.Contig2_All	-
Unigene26141_All	-
CL7008.Contig1_All	-
Unigene14355_All	-
CL6953.Contig4_All	-
Unigene28091_All	-
Unigene19188_All	-
Unigene25677_All	-
Unigene11073_All	-
Unigene11822_All	-
Unigene24281_All	-
CL6873.Contig2_All	-
Unigene9589_All	-
Unigene8330_All	-
Unigene26419_All	-
CL10690.Contig1_All	-
Unigene9624_All	-
Unigene39279_All	-
Unigene26113_All	-
CL3570.Contig2_All	-
Unigene39808_All	-
Unigene38148_All	-
CL4859.Contig2_All	-
Unigene31152_All	-
Unigene21031_All	-
Unigene27719_All	-
CL7064.Contig1_All	-
CL5837.Contig1_All	-
Unigene22338_All	-
Unigene38233_All	-
Unigene26796_All	-
CL2676.Contig1_All	-
Unigene11991_All	-
CL4881.Contig2_All	-
CL2741.Contig4_All	-
Unigene38858_All	-
CL1026.Contig4_All	-
Unigene24733_All	-
Unigene39442_All	-
Unigene18803_All	-
Unigene20819_All	-
Unigene32158_All	-
Unigene19031_All	-
CL10838.Contig1_All	-
Unigene14572_All	-
CL655.Contig1_All	-
CL7223.Contig2_All	-
Unigene21155_All	-
Unigene16138_All	-
CL3424.Contig2_All	-
Unigene36703_All	-
Unigene28359_All	-
Unigene10039_All	-
Unigene2327_All	-
CL6363.Contig1_All	-
Unigene30485_All	-
CL8084.Contig2_All	-
Unigene25894_All	-
CL1765.Contig3_All	-
Unigene32392_All	-
Unigene12208_All	-
CL7881.Contig2_All	-
Unigene36596_All	-
Unigene15720_All	-
Unigene4024_All	-
Unigene10604_All	-
Unigene19312_All	-
Unigene36594_All	-
Unigene11028_All	-
Unigene10849_All	-
CL7244.Contig4_All	-
Unigene38454_All	-
CL1908.Contig1_All	-
CL3609.Contig2_All	-
Unigene33693_All	-
Unigene11525_All	-
Unigene40141_All	-
Unigene31712_All	-
CL6210.Contig3_All	-
CL2117.Contig2_All	-
Unigene11372_All	-
Unigene11982_All	-
Unigene38002_All	-
Unigene12653_All	-
CL10724.Contig2_All	-
Unigene38178_All	-
Unigene27645_All	-
CL7775.Contig1_All	-
Unigene26588_All	-
Unigene27521_All	-
Unigene16071_All	-
Unigene37663_All	-
Unigene37645_All	-
Unigene27703_All	-
CL5529.Contig2_All	-
Unigene27425_All	-
Unigene11914_All	-
Unigene26353_All	-
