# Supplementary material for: Identification of differentially expressed genes in flower, leaf and bulb scale of Lilium oriental hybrid ‘Sorbonne’ and putative control network for scent genes
Source: BMC Genomics. 2017 Nov 22;18:899. doi: 10.1186/s12864-017-4303-4 (PMC5700745; doi:10.1186/s12864-017-4303-4)
Supplement: Supplementary file 5 — Leaf-specific genes. (XLSX 47 kb) [file 12864_2017_4303_MOESM5_ESM.xlsx]

## Sheet: Additional file 5 Table S5-spec
Additional file 5 Table S5. Leaf-specific genes.
GeneID	Blast nr
CL1710.Contig1_All	gi|27461096|gb|AAL61539.1|/3.81718e-32/glycine-rich protein [Lilium hybrid division VII]
CL3414.Contig1_All	gi|356575833|ref|XP_003556041.1|/5.23017e-52/PREDICTED: photosystem I reaction center subunit II, chloroplastic-like [Glycine max]
CL3113.Contig1_All	gi|195610360|gb|ACG27010.1|/1.57602e-33/oxygen-evolving enhancer protein 3 [Zea mays]
CL3259.Contig2_All	gi|338825806|gb|AEJ10125.1|/2.38758e-124/ATP synthase CF0 subunit IV [Lilium superbum]
Unigene22564_All	gi|326510243|dbj|BAJ87338.1|/4.55033e-51/predicted protein [Hordeum vulgare subsp. vulgare]
CL7919.Contig2_All	gi|99903817|gb|ABF68592.1|/1.05207e-150/chloroplast sedoheptulose-1,7-bisphosphatase [Marchantia polymorpha]
CL2834.Contig2_All	gi|90102224|gb|ABD85300.1|/2.18026e-21/embryonic flower 2 [Yucca filamentosa]
CL4364.Contig2_All	gi|85815626|emb|CAJ66078.1|/1.06575e-37/thioredoxin x [Oryza sativa Japonica Group]
Unigene36201_All	gi|84453079|dbj|BAE71142.1|/7.48819e-22/generative cell specific-1 [Lilium longiflorum]
CL6443.Contig1_All	gi|84453079|dbj|BAE71142.1|/0/generative cell specific-1 [Lilium longiflorum]
CL1127.Contig2_All	gi|77553352|gb|ABA96148.1|/9.24638e-55/expressed protein [Oryza sativa Japonica Group]
Unigene21194_All	gi|73760264|dbj|BAE20057.1|/1.40487e-52/bHLH transcription factor [Lilium hybrid division I]
Unigene25082_All	gi|7329683|emb|CAB82677.1|/7.63651e-06/pectinesterase-like protein [Arabidopsis thaliana]
Unigene4922_All	gi|65335894|gb|AAY42388.1|/7.23984e-98/inorganic phosphate transporter 4 [Zea mays]
Unigene9349_All	gi|62732947|gb|AAX95066.1|/6.00623e-27/retrotransposon protein, putative, unclassified [Oryza sativa Japonica Group]
CL4745.Contig4_All	gi|62241063|dbj|BAD93688.1|/9.66615e-36/glucosyltransferase [Nicotiana tabacum]
CL8168.Contig1_All	gi|57471999|gb|AAW51125.1|/6.3227e-129/putative alcohol acyl-transferases [Cucumis melo]
CL3259.Contig4_All	gi|552956|gb|AAA84683.1|/1.00453e-64/ATPase subunit I (chloroplast) [Nicotiana tabacum]
Unigene32148_All	gi|470143718|ref|XP_004307518.1|/4.79259e-24/PREDICTED: actin-97-like [Fragaria vesca subsp. vesca]
Unigene23718_All	gi|470140071|ref|XP_004305768.1|/3.62231e-20/PREDICTED: uncharacterized protein LOC101291165 [Fragaria vesca subsp. vesca]
Unigene29440_All	gi|470136689|ref|XP_004304116.1|/2.58018e-22/PREDICTED: protein ULTRAPETALA 1-like [Fragaria vesca subsp. vesca]
CL6468.Contig3_All	gi|470134002|ref|XP_004302847.1|/1.49282e-33/PREDICTED: stem 28 kDa glycoprotein-like [Fragaria vesca subsp. vesca]
CL1440.Contig6_All	gi|470130354|ref|XP_004301068.1|/5.91669e-22/PREDICTED: uncharacterized protein L728-like [Fragaria vesca subsp. vesca]
CL2493.Contig2_All	gi|470129419|ref|XP_004300618.1|/8.87821e-09/PREDICTED: splicing factor U2af large subunit B-like [Fragaria vesca subsp. vesca]
Unigene30967_All	gi|470128613|ref|XP_004300231.1|/2.55499e-09/PREDICTED: E3 ubiquitin-protein ligase RNF14-like [Fragaria vesca subsp. vesca]
CL9723.Contig2_All	gi|470127879|ref|XP_004299886.1|/2.5266e-13/PREDICTED: proteinase inhibitor PSI-1.2-like [Fragaria vesca subsp. vesca]
CL5712.Contig4_All	gi|470127159|ref|XP_004299543.1|/3.80188e-22/PREDICTED: myb-related protein 308-like [Fragaria vesca subsp. vesca]
Unigene31510_All	gi|470126267|ref|XP_004299111.1|/3.25323e-85/PREDICTED: late embryogenesis abundant protein D-34-like [Fragaria vesca subsp. vesca]
CL9740.Contig3_All	gi|470125204|ref|XP_004298595.1|/9.68117e-30/PREDICTED: DEAD-box ATP-dependent RNA helicase ISE2, chloroplastic-like [Fragaria vesca subsp. vesca]
CL8317.Contig1_All	gi|470124105|ref|XP_004298057.1|/3.41017e-51/PREDICTED: uncharacterized protein At4g14100-like [Fragaria vesca subsp. vesca]
CL3298.Contig2_All	gi|470120858|ref|XP_004296504.1|/8.76104e-18/PREDICTED: uncharacterized protein LOC101298504 [Fragaria vesca subsp. vesca]
CL4097.Contig1_All	gi|470112478|ref|XP_004292461.1|/5.87436e-22/PREDICTED: pentatricopeptide repeat-containing protein At1g62260, mitochondrial-like [Fragaria vesca subsp. vesca]
CL3937.Contig3_All	gi|470105820|ref|XP_004289277.1|/6.73521e-31/PREDICTED: uncharacterized protein LOC101314134 [Fragaria vesca subsp. vesca]
Unigene26683_All	gi|470103255|ref|XP_004288058.1|/1.37977e-07/PREDICTED: patatin group A-3-like [Fragaria vesca subsp. vesca]
CL8544.Contig1_All	gi|470102233|ref|XP_004287560.1|/6.53856e-28/PREDICTED: beta-galactosidase-like [Fragaria vesca subsp. vesca]
Unigene39575_All	gi|469647091|gb|AGH68503.1|/1.15233e-30/ubiquitin extension protein, partial [Ipomoea batatas]
Unigene18308_All	gi|469474169|gb|AGH33878.1|/2.48176e-12/DREB67-2 [Populus hopeiensis]
Unigene38380_All	gi|462424528|gb|EMJ28791.1|/5.36672e-81/hypothetical protein PRUPE_ppa016512mg [Prunus persica]
Unigene9359_All	gi|462422571|gb|EMJ26834.1|/7.3106e-09/hypothetical protein PRUPE_ppa008019mg [Prunus persica]
CL3960.Contig3_All	gi|462422263|gb|EMJ26526.1|/0/hypothetical protein PRUPE_ppa001110mg [Prunus persica]
CL5371.Contig1_All	gi|462419526|gb|EMJ23789.1|/1.18977e-116/hypothetical protein PRUPE_ppa004148mg [Prunus persica]
Unigene12802_All	gi|462419102|gb|EMJ23365.1|/2.75572e-77/hypothetical protein PRUPE_ppa005790mg [Prunus persica]
CL8420.Contig2_All	gi|462416326|gb|EMJ21063.1|/7.23025e-06/hypothetical protein PRUPE_ppb009943mg [Prunus persica]
CL10377.Contig2_All	gi|462416106|gb|EMJ20843.1|/2.93946e-53/hypothetical protein PRUPE_ppa025102mg [Prunus persica]
Unigene30291_All	gi|462415599|gb|EMJ20336.1|/4.3676e-33/hypothetical protein PRUPE_ppa015965mg [Prunus persica]
Unigene26811_All	gi|462413464|gb|EMJ18513.1|/1.68872e-29/hypothetical protein PRUPE_ppa016604mg [Prunus persica]
Unigene31004_All	gi|462413213|gb|EMJ18262.1|/3.26608e-17/hypothetical protein PRUPE_ppa001079mg [Prunus persica]
Unigene16098_All	gi|462412660|gb|EMJ17709.1|/1.26472e-40/hypothetical protein PRUPE_ppa025674mg [Prunus persica]
CL5213.Contig2_All	gi|462408139|gb|EMJ13473.1|/3.88799e-18/hypothetical protein PRUPE_ppa013712mg [Prunus persica]
Unigene31611_All	gi|462407891|gb|EMJ13225.1|/1.3611e-73/hypothetical protein PRUPE_ppa005015mg [Prunus persica]
Unigene27214_All	gi|462405819|gb|EMJ11283.1|/5.72846e-14/hypothetical protein PRUPE_ppa019735mg [Prunus persica]
CL10327.Contig1_All	gi|462405329|gb|EMJ10793.1|/7.53209e-06/hypothetical protein PRUPE_ppa011402mg [Prunus persica]
CL1683.Contig7_All	gi|462405026|gb|EMJ10490.1|/7.5531e-50/hypothetical protein PRUPE_ppa007716mg [Prunus persica]
Unigene27250_All	gi|462400136|gb|EMJ05804.1|/1.34921e-42/hypothetical protein PRUPE_ppa002660mg [Prunus persica]
CL8237.Contig1_All	gi|462399063|gb|EMJ04731.1|/1.32968e-85/hypothetical protein PRUPE_ppa026728mg, partial [Prunus persica]
CL1067.Contig4_All	gi|462398345|gb|EMJ04013.1|/5.49205e-12/hypothetical protein PRUPE_ppa014191mg [Prunus persica]
Unigene39670_All	gi|462398163|gb|EMJ03831.1|/1.07209e-10/hypothetical protein PRUPE_ppa012043mg [Prunus persica]
CL4277.Contig2_All	gi|462395974|gb|EMJ01773.1|/1.30672e-24/hypothetical protein PRUPE_ppa011851mg [Prunus persica]
CL6184.Contig1_All	gi|460409459|ref|XP_004250156.1|/1.12796e-17/PREDICTED: putative UDP-rhamnose:rhamnosyltransferase 1-like [Solanum lycopersicum]
Unigene8744_All	gi|460402486|ref|XP_004246743.1|/2.48397e-20/PREDICTED: uncharacterized protein LOC101246275 [Solanum lycopersicum]
CL5296.Contig3_All	gi|460401646|ref|XP_004246328.1|/1.23716e-16/PREDICTED: polygalacturonase inhibitor-like [Solanum lycopersicum]
CL5331.Contig1_All	gi|460399994|ref|XP_004245521.1|/1.01977e-42/PREDICTED: DNA primase small subunit-like [Solanum lycopersicum]
CL8878.Contig2_All	gi|460398215|ref|XP_004244658.1|/5.49751e-46/PREDICTED: uncharacterized protein LOC101266539 [Solanum lycopersicum]
CL9118.Contig1_All	gi|460397292|ref|XP_004244201.1|/3.8612e-62/PREDICTED: uncharacterized protein LOC101247444 [Solanum lycopersicum]
CL6156.Contig3_All	gi|460396924|ref|XP_004244020.1|/1.84119e-176/PREDICTED: fructose-bisphosphate aldolase, cytoplasmic isozyme 1-like [Solanum lycopersicum]
CL2503.Contig3_All	gi|460395525|ref|XP_004243333.1|/1.12946e-46/PREDICTED: thylakoid lumenal protein At1g03610, chloroplastic-like [Solanum lycopersicum]
Unigene28526_All	gi|460389686|ref|XP_004240481.1|/1.66716e-08/PREDICTED: protein BREAST CANCER SUSCEPTIBILITY 1 homolog [Solanum lycopersicum]
CL3064.Contig3_All	gi|460378405|ref|XP_004234963.1|/1.40016e-07/PREDICTED: uncharacterized zinc finger protein At4g06634-like [Solanum lycopersicum]
Unigene20333_All	gi|460378347|ref|XP_004234934.1|/1.41561e-28/PREDICTED: 21 kDa protein-like [Solanum lycopersicum]
Unigene9130_All	gi|460377841|ref|XP_004234695.1|/4.28916e-09/PREDICTED: uncharacterized protein LOC101258234 [Solanum lycopersicum]
Unigene39385_All	gi|460369244|ref|XP_004230473.1|/1.0547e-15/PREDICTED: ferredoxin, chloroplastic-like [Solanum lycopersicum]
CL2028.Contig2_All	gi|460368493|ref|XP_004230100.1|/3.48721e-19/PREDICTED: perakine reductase-like [Solanum lycopersicum]
Unigene844_All	gi|460365359|ref|XP_004228570.1|/2.51298e-148/PREDICTED: NAD(P)H-quinone oxidoreductase subunit 2 A, chloroplastic-like [Solanum lycopersicum]
Unigene4838_All	gi|449531834|ref|XP_004172890.1|/1.37491e-72/PREDICTED: uncharacterized LOC101214322 [Cucumis sativus]
Unigene31794_All	gi|449529720|ref|XP_004171846.1|/5.78341e-22/PREDICTED: uncharacterized protein LOC101226793 [Cucumis sativus]
Unigene32019_All	gi|449514938|ref|XP_004164520.1|/3.47977e-15/PREDICTED: LOW QUALITY PROTEIN: tuftelin-interacting protein 11-like [Cucumis sativus]
CL2600.Contig2_All	gi|449511856|ref|XP_004164072.1|/5.71705e-14/PREDICTED: ABC transporter G family member 39-like [Cucumis sativus]
Unigene37433_All	gi|449501170|ref|XP_004161297.1|/1.57333e-23/PREDICTED: ABC transporter G family member 22-like [Cucumis sativus]
CL8843.Contig1_All	gi|449499520|ref|XP_004160838.1|/9.46379e-45/PREDICTED: cation transport regulator-like protein 2-like [Cucumis sativus]
Unigene3680_All	gi|449492758|ref|XP_004159092.1|/1.32531e-27/PREDICTED: LOW QUALITY PROTEIN: potassium transporter 6-like, partial [Cucumis sativus]
Unigene4326_All	gi|449462539|ref|XP_004148998.1|/1.53296e-52/PREDICTED: uncharacterized protein LOC101210548 [Cucumis sativus]
CL1153.Contig1_All	gi|449455649|ref|XP_004145564.1|/8.48141e-51/PREDICTED: pyrophosphate--fructose 6-phosphate 1-phosphotransferase subunit alpha-like [Cucumis sativus]
CL3243.Contig3_All	gi|449455623|ref|XP_004145552.1|/4.20002e-90/PREDICTED: uncharacterized protein LOC101205591 [Cucumis sativus]
CL6600.Contig3_All	gi|449455521|ref|XP_004145501.1|/4.76766e-08/PREDICTED: chorismate mutase, chloroplastic-like [Cucumis sativus]
Unigene26777_All	gi|449446644|ref|XP_004141081.1|/4.55787e-27/PREDICTED: potassium transporter 8-like [Cucumis sativus]
Unigene35279_All	gi|449445828|ref|XP_004140674.1|/2.66035e-35/PREDICTED: histone-lysine N-methyltransferase ATX3-like [Cucumis sativus]
CL8122.Contig2_All	gi|449440263|ref|XP_004137904.1|/9.60377e-66/PREDICTED: rhodanese-like domain-containing protein 10-like [Cucumis sativus]
Unigene29320_All	gi|449436832|ref|XP_004136196.1|/7.70277e-78/PREDICTED: E3 ubiquitin-protein ligase RNF14-like [Cucumis sativus]
Unigene39035_All	gi|449436832|ref|XP_004136196.1|/2.22304e-22/PREDICTED: E3 ubiquitin-protein ligase RNF14-like [Cucumis sativus]
CL382.Contig4_All	gi|444737630|emb|CCM07287.1|/8.2905e-15/Hypothetical protein BN340_103 [Musa balbisiana]
Unigene37414_All	gi|440550959|gb|AGC11863.1|/7.53615e-14/salicylic acid carboxyl methyltransferase [Camellia japonica]
Unigene39151_All	gi|428183628|gb|EKX52485.1|/1.24316e-08/hypothetical protein GUITHDRAFT_101656 [Guillardia theta CCMP2712]
CL5194.Contig2_All	gi|414881908|tpg|DAA59039.1|/6.25529e-24/TPA: putative protein phosphatase 2C family protein [Zea mays]
Unigene28382_All	gi|414872095|tpg|DAA50652.1|/2.34607e-07/TPA: hypothetical protein ZEAMMB73_776700 [Zea mays]
Unigene17692_All	gi|414865015|tpg|DAA43572.1|/2.24644e-18/TPA: hypothetical protein ZEAMMB73_579729 [Zea mays]
Unigene23194_All	gi|414586020|tpg|DAA36591.1|/2.06237e-19/TPA: putative AP2/EREBP transcription factor superfamily protein [Zea mays]
CL5537.Contig2_All	gi|413955925|gb|AFW88574.1|/6.03144e-06/hypothetical protein ZEAMMB73_536018 [Zea mays]
Unigene21382_All	gi|413953890|gb|AFW86539.1|/3.84368e-10/hypothetical protein ZEAMMB73_536074 [Zea mays]
Unigene31442_All	gi|413943025|gb|AFW75674.1|/6.2824e-100/hypothetical protein ZEAMMB73_316056 [Zea mays]
CL1638.Contig3_All	gi|413936166|gb|AFW70717.1|/5.801e-46/putative subtilase family protein [Zea mays]
Unigene37413_All	gi|413924968|gb|AFW64900.1|/6.75411e-23/hypothetical protein ZEAMMB73_511569 [Zea mays]
Unigene25572_All	gi|413923930|gb|AFW63862.1|/3.14245e-07/hypothetical protein ZEAMMB73_373134 [Zea mays]
CL6028.Contig3_All	gi|40644190|emb|CAC95126.1|/7.95949e-44/gag-pol polyprotein [Populus deltoides]
Unigene25427_All	gi|403311591|gb|AFR34339.1|/6.25252e-08/hypothetical protein GlmaxMp13 (mitochondrion) [Glycine max]
CL8822.Contig2_All	gi|400131576|emb|CCH50976.1|/2.60734e-12/T4.15 [Malus x robusta]
Unigene20062_All	gi|400131566|emb|CCH50966.1|/2.84581e-10/T4.5 [Malus x robusta]
CL5929.Contig2_All	gi|389986113|gb|AFL46174.1|/1.97341e-06/jasmonate ZIM domain protein j [Nicotiana attenuata]
Unigene34537_All	gi|388519205|gb|AFK47664.1|/3.28499e-25/unknown [Lotus japonicus]
CL3477.Contig1_All	gi|388513881|gb|AFK45002.1|/5.60335e-25/unknown [Lotus japonicus]
Unigene27206_All	gi|388502454|gb|AFK39293.1|/1.65708e-16/unknown [Lotus japonicus]
CL8653.Contig3_All	gi|387135224|gb|AFJ52993.1|/3.14458e-15/UDP-glycosyltransferase 1 [Linum usitatissimum]
CL5712.Contig3_All	gi|383290973|gb|AFH03064.1|/2.21031e-30/R2R3-MYB transcription factor MYB12 [Epimedium sagittatum]
Unigene38012_All	gi|372450225|ref|YP_005090378.1|/3.42452e-06/ATP synthase F0 subunit 1 (mitochondrion) [Phoenix dactylifera]
CL2385.Contig2_All	gi|367464931|gb|AEX15263.1|/2.21633e-92/cell wall invertase [Musa acuminata AAA Group]
CL10616.Contig2_All	gi|359497812|ref|XP_003635653.1|/6.68135e-34/PREDICTED: 50S ribosomal protein L7/L12-like [Vitis vinifera]
Unigene39848_All	gi|359497539|ref|XP_003635559.1|/1.01566e-23/PREDICTED: cellulose synthase-like protein E6-like [Vitis vinifera]
CL3279.Contig1_All	gi|359497234|ref|XP_003635459.1|/1.29535e-13/PREDICTED: (E,E)-geranyllinalool synthase-like [Vitis vinifera]
CL838.Contig2_All	gi|359495798|ref|XP_002262872.2|/5.17956e-167/PREDICTED: serine hydroxymethyltransferase, mitochondrial-like [Vitis vinifera]
Unigene10419_All	gi|359495597|ref|XP_002264870.2|/1.78133e-07/PREDICTED: cytochrome P450 82C4-like [Vitis vinifera]
CL10821.Contig2_All	gi|359494876|ref|XP_002279869.2|/1.02709e-17/PREDICTED: (E,E)-geranyllinalool synthase-like [Vitis vinifera]
CL5665.Contig2_All	gi|359493416|ref|XP_003634590.1|/2.78372e-60/PREDICTED: probable adenylate kinase 2, chloroplastic-like [Vitis vinifera]
CL7483.Contig1_All	gi|359492699|ref|XP_002280968.2|/4.45187e-22/PREDICTED: pentatricopeptide repeat-containing protein At1g19720-like [Vitis vinifera]
CL7483.Contig2_All	gi|359492699|ref|XP_002280968.2|/2.2895e-23/PREDICTED: pentatricopeptide repeat-containing protein At1g19720-like [Vitis vinifera]
CL1401.Contig3_All	gi|359491194|ref|XP_002276812.2|/6.68287e-38/PREDICTED: cytochrome P450 71A4 [Vitis vinifera]
Unigene36091_All	gi|359490412|ref|XP_002267848.2|/1.53041e-06/PREDICTED: protein HOTHEAD-like [Vitis vinifera]
CL7898.Contig1_All	gi|359489218|ref|XP_002270340.2|/4.37895e-90/PREDICTED: uncharacterized protein LOC100232913 [Vitis vinifera]
CL3480.Contig1_All	gi|359488803|ref|XP_002272525.2|/2.69447e-40/PREDICTED: putative pentatricopeptide repeat-containing protein At5g09950 [Vitis vinifera]
Unigene30319_All	gi|359487025|ref|XP_002266714.2|/1.85088e-52/PREDICTED: apoptosis-inducing factor homolog A-like [Vitis vinifera]
CL4646.Contig3_All	gi|359486940|ref|XP_003633494.1|/6.22893e-56/PREDICTED: pleiotropic drug resistance protein 2-like [Vitis vinifera]
CL9782.Contig1_All	gi|359485112|ref|XP_002267307.2|/1.02898e-106/PREDICTED: extracellular ribonuclease-like [Vitis vinifera]
CL2307.Contig1_All	gi|359484809|ref|XP_003633167.1|/1.1986e-57/PREDICTED: uncharacterized protein LOC100257033 [Vitis vinifera]
Unigene39793_All	gi|359484010|ref|XP_002272518.2|/2.97907e-35/PREDICTED: cytochrome P450 71D10-like [Vitis vinifera]
CL10021.Contig2_All	gi|359483906|ref|XP_003633033.1|/7.16227e-72/PREDICTED: uncharacterized protein LOC100853685 [Vitis vinifera]
CL3032.Contig1_All	gi|359482912|ref|XP_003632859.1|/1.63166e-08/PREDICTED: pentatricopeptide repeat-containing protein At1g62350-like [Vitis vinifera]
CL867.Contig3_All	gi|359482375|ref|XP_002265060.2|/4.99664e-14/PREDICTED: chaperone protein DnaJ-like [Vitis vinifera]
Unigene20013_All	gi|359481506|ref|XP_002274849.2|/1.02592e-10/PREDICTED: type I inositol-1,4,5-trisphosphate 5-phosphatase CVP2-like [Vitis vinifera]
CL9331.Contig1_All	gi|359480135|ref|XP_002268595.2|/3.24081e-105/PREDICTED: uncharacterized protein LOC100261941 [Vitis vinifera]
CL7914.Contig2_All	gi|359479447|ref|XP_002273853.2|/1.38575e-43/PREDICTED: uncharacterized protein LOC100258439 [Vitis vinifera]
Unigene33318_All	gi|359477769|ref|XP_002282082.2|/2.6281e-69/PREDICTED: uncharacterized protein LOC100242670 [Vitis vinifera]
CL5557.Contig2_All	gi|359476346|ref|XP_002281160.2|/1.40863e-44/PREDICTED: thioredoxin-related transmembrane protein 2 [Vitis vinifera]
Unigene7589_All	gi|359476012|ref|XP_003631778.1|/0/PREDICTED: U-box domain-containing protein 35-like [Vitis vinifera]
Unigene29569_All	gi|359475826|ref|XP_002285195.2|/1.99924e-61/PREDICTED: uncharacterized protein LOC100267879 [Vitis vinifera]
CL1319.Contig1_All	gi|359475346|ref|XP_003631666.1|/8.18636e-21/PREDICTED: uncharacterized protein LOC100853961 [Vitis vinifera]
CL207.Contig2_All	gi|359473025|ref|XP_003631233.1|/1.19551e-19/PREDICTED: uncharacterized protein LOC100266416 [Vitis vinifera]
CL264.Contig1_All	gi|359472635|ref|XP_003631178.1|/1.59195e-14/PREDICTED: LOW QUALITY PROTEIN: 1-phosphatidylinositol-3-phosphate 5-kinase-like [Vitis vinifera]
Unigene16897_All	gi|358681249|gb|AEU17861.1|/3.49825e-27/heat shock transcription factor [Lilium longiflorum]
CL500.Contig3_All	gi|358345135|ref|XP_003636638.1|/8.56719e-50/ABC transporter B family member [Medicago truncatula]
Unigene17541_All	gi|357518495|ref|XP_003629536.1|/1.99206e-06/hypothetical protein MTR_8g078670 [Medicago truncatula]
CL595.Contig2_All	gi|357517813|ref|XP_003629195.1|/1.50099e-07/hypothetical protein MTR_8g074390 [Medicago truncatula]
CL5621.Contig3_All	gi|357506569|ref|XP_003623573.1|/1.69981e-98/hypothetical protein MTR_7g072680 [Medicago truncatula]
Unigene39817_All	gi|357494967|ref|XP_003617772.1|/1.83176e-59/Cytochrome P450 [Medicago truncatula]
CL5471.Contig1_All	gi|357478757|ref|XP_003609664.1|/6.01181e-35/Flowering promoting factor-like protein [Medicago truncatula]
Unigene10251_All	gi|357477123|ref|XP_003608847.1|/2.33731e-07/Calcium-binding protein [Medicago truncatula]
Unigene32719_All	gi|357472881|ref|XP_003606725.1|/3.82235e-17/hypothetical protein MTR_4g064830 [Medicago truncatula]
Unigene5494_All	gi|357466843|ref|XP_003603706.1|/4.84478e-08/hypothetical protein MTR_3g111360 [Medicago truncatula]
CL3298.Contig4_All	gi|357449639|ref|XP_003595096.1|/1.7573e-18/hypothetical protein MTR_2g038220 [Medicago truncatula]
Unigene20643_All	gi|357168314|ref|XP_003581588.1|/1.0295e-10/PREDICTED: transcription factor bHLH96-like [Brachypodium distachyon]
CL1534.Contig5_All	gi|357168254|ref|XP_003581559.1|/5.71669e-17/PREDICTED: uncharacterized protein LOC100843329 [Brachypodium distachyon]
Unigene9899_All	gi|357167724|ref|XP_003581302.1|/2.43427e-66/PREDICTED: sugar transport protein 5-like [Brachypodium distachyon]
CL5147.Contig1_All	gi|357163580|ref|XP_003579779.1|/1.61402e-43/PREDICTED: uncharacterized protein LOC100835682 [Brachypodium distachyon]
CL4482.Contig1_All	gi|357158212|ref|XP_003578053.1|/2.75313e-27/PREDICTED: putative F-box protein At1g33530-like isoform 1 [Brachypodium distachyon]
Unigene38436_All	gi|357156711|ref|XP_003577550.1|/5.48252e-12/PREDICTED: dehydrogenase/reductase SDR family protein 7-like [Brachypodium distachyon]
CL10787.Contig1_All	gi|357147909|ref|XP_003574540.1|/1.93544e-158/PREDICTED: NADP-dependent glyceraldehyde-3-phosphate dehydrogenase-like [Brachypodium distachyon]
Unigene18109_All	gi|357146013|ref|XP_003573846.1|/7.63234e-49/PREDICTED: auxin-induced protein 5NG4-like [Brachypodium distachyon]
CL9246.Contig2_All	gi|357145938|ref|XP_003573820.1|/4.85261e-21/PREDICTED: pentatricopeptide repeat-containing protein At4g34830, chloroplastic-like [Brachypodium distachyon]
CL9740.Contig2_All	gi|357138189|ref|XP_003570680.1|/8.79006e-75/PREDICTED: DEAD-box ATP-dependent RNA helicase ISE2, chloroplastic-like [Brachypodium distachyon]
CL6468.Contig2_All	gi|357134348|ref|XP_003568779.1|/3.11412e-85/PREDICTED: stem 28 kDa glycoprotein-like [Brachypodium distachyon]
CL1199.Contig2_All	gi|357133346|ref|XP_003568286.1|/2.03837e-152/PREDICTED: metal tolerance protein 5-like [Brachypodium distachyon]
Unigene34418_All	gi|357127221|ref|XP_003565282.1|/6.05383e-11/PREDICTED: uncharacterized lipoprotein syc1174_c-like [Brachypodium distachyon]
Unigene8650_All	gi|357126618|ref|XP_003564984.1|/1.61275e-16/PREDICTED: uncharacterized protein LOC100833561 [Brachypodium distachyon]
CL10319.Contig2_All	gi|357126093|ref|XP_003564723.1|/1.45807e-47/PREDICTED: probable peptide/nitrate transporter At1g22540-like isoform 3 [Brachypodium distachyon]
CL6942.Contig2_All	gi|357125497|ref|XP_003564430.1|/3.47836e-60/PREDICTED: DNA-directed RNA polymerases I, II, and III subunit RPABC1-like [Brachypodium distachyon]
Unigene33669_All	gi|357123265|ref|XP_003563332.1|/2.34967e-07/PREDICTED: uncharacterized protein LOC100840799 [Brachypodium distachyon]
CL181.Contig3_All	gi|357122083|ref|XP_003562745.1|/1.92757e-103/PREDICTED: dihydroflavonol-4-reductase-like [Brachypodium distachyon]
Unigene39611_All	gi|357121596|ref|XP_003562504.1|/1.61595e-16/PREDICTED: pre-rRNA-processing protein ESF2-like [Brachypodium distachyon]
CL181.Contig5_All	gi|357116450|ref|XP_003559994.1|/2.69882e-46/PREDICTED: dihydroflavonol-4-reductase-like [Brachypodium distachyon]
CL7599.Contig2_All	gi|357115512|ref|XP_003559532.1|/1.09218e-37/PREDICTED: uncharacterized protein LOC100838339 [Brachypodium distachyon]
CL2139.Contig6_All	gi|357114006|ref|XP_003558792.1|/3.42882e-59/PREDICTED: cell division control protein 48 homolog E-like [Brachypodium distachyon]
Unigene22938_All	gi|356577057|ref|XP_003556646.1|/5.68504e-30/PREDICTED: transcription factor MYB3-like [Glycine max]
Unigene20639_All	gi|356575879|ref|XP_003556064.1|/2.76389e-32/PREDICTED: leucine-rich repeat extensin-like protein 6-like [Glycine max]
CL4318.Contig1_All	gi|356561418|ref|XP_003548978.1|/1.01831e-10/PREDICTED: uncharacterized protein LOC100819038 [Glycine max]
CL9134.Contig3_All	gi|356555958|ref|XP_003546296.1|/7.01833e-14/PREDICTED: ribose-5-phosphate isomerase A-like [Glycine max]
Unigene1649_All	gi|356553357|ref|XP_003545023.1|/1.32505e-38/PREDICTED: glucose-6-phosphate/phosphate translocator 1, chloroplastic-like [Glycine max]
CL8380.Contig2_All	gi|356552829|ref|XP_003544765.1|/1.10761e-41/PREDICTED: ubiquitin-fold modifier 1-like [Glycine max]
CL6156.Contig1_All	gi|356552422|ref|XP_003544567.1|/2.52447e-111/PREDICTED: fructose-bisphosphate aldolase, cytoplasmic isozyme 1-like [Glycine max]
CL3593.Contig1_All	gi|356547111|ref|XP_003541961.1|/6.25032e-25/PREDICTED: pentatricopeptide repeat-containing protein At1g05750, chloroplastic-like [Glycine max]
CL1319.Contig2_All	gi|356544482|ref|XP_003540679.1|/7.0256e-28/PREDICTED: uncharacterized protein LOC100785292 [Glycine max]
Unigene37692_All	gi|356532728|ref|XP_003534923.1|/2.59594e-63/PREDICTED: cytokinin dehydrogenase 3-like [Glycine max]
CL9686.Contig2_All	gi|356529564|ref|XP_003533360.1|/6.59479e-85/PREDICTED: uncharacterized protein LOC100803748 [Glycine max]
CL2702.Contig5_All	gi|356524850|ref|XP_003531041.1|/3.68341e-17/PREDICTED: chlorophyll a-b binding protein CP24 10A, chloroplastic-like isoform 1 [Glycine max]
CL5172.Contig2_All	gi|356523741|ref|XP_003530493.1|/2.76116e-16/PREDICTED: hexokinase-1-like [Glycine max]
Unigene13898_All	gi|356521805|ref|XP_003529541.1|/1.27473e-08/PREDICTED: uncharacterized protein LOC100812240 [Glycine max]
CL8051.Contig2_All	gi|356517052|ref|XP_003527204.1|/1.01135e-57/PREDICTED: anaphase-promoting complex subunit 6-like [Glycine max]
Unigene16160_All	gi|356508104|ref|XP_003522800.1|/2.9472e-26/PREDICTED: sugar transport protein 5-like [Glycine max]
CL7860.Contig1_All	gi|356505102|ref|XP_003521331.1|/0/PREDICTED: 26S proteasome regulatory subunit 4 homolog A-like [Glycine max]
Unigene19035_All	gi|356503773|ref|XP_003520678.1|/3.6672e-24/PREDICTED: uncharacterized protein LOC100785774 [Glycine max]
CL7071.Contig2_All	gi|356502698|ref|XP_003520154.1|/7.50557e-06/PREDICTED: proline-rich receptor-like protein kinase PERK10-like [Glycine max]
Unigene17105_All	gi|356497828|ref|XP_003517759.1|/5.39656e-20/PREDICTED: uncharacterized protein LOC100788392 [Glycine max]
CL974.Contig1_All	gi|352950923|ref|YP_004891227.1|/8.42488e-57/photosystem II protein D2 (chloroplast) [Larix decidua]
CL4770.Contig1_All	gi|351724301|ref|NP_001236541.1|/4.10985e-62/uncharacterized protein LOC100306034 [Glycine max]
CL2709.Contig1_All	gi|351723561|ref|NP_001237795.1|/1.23451e-11/uncharacterized protein LOC100306628 [Glycine max]
Unigene29700_All	gi|348671268|gb|EGZ11089.1|/1.29694e-06/hypothetical protein PHYSODRAFT_337852 [Phytophthora sojae]
CL2938.Contig3_All	gi|346682869|gb|AEO45783.1|/1.00238e-97/glyceraldehyde-3-phosphate dehydrogenase A [Scoparia dulcis]
Unigene23849_All	gi|34393373|dbj|BAC83382.1|/7.61716e-47/putative organic cation transporter [Oryza sativa Japonica Group]
CL7978.Contig2_All	gi|342160856|gb|AEL16464.1|/7.58241e-67/peroxiredoxin Q [Vitis vinifera]
CL8166.Contig3_All	gi|337263622|gb|AEI69355.1|/2.89339e-42/mannose-binding lectin [Pandanus amaryllifolius]
Unigene7120_All	gi|33521214|gb|AAQ21369.1|/1.80731e-170/beta-galactosidase [Sandersonia aurantiaca]
Unigene28761_All	gi|33320064|gb|AAQ05795.1|AF477624_1/2.70614e-58/desiccation-associated protein [Lilium longiflorum]
CL4145.Contig4_All	gi|326532108|dbj|BAK01430.1|/1.78348e-35/predicted protein [Hordeum vulgare subsp. vulgare]
CL2844.Contig2_All	gi|326524171|dbj|BAJ97096.1|/1.00926e-78/predicted protein [Hordeum vulgare subsp. vulgare]
CL1394.Contig4_All	gi|326510569|dbj|BAJ87501.1|/6.24509e-10/predicted protein [Hordeum vulgare subsp. vulgare]
CL2003.Contig2_All	gi|326507614|dbj|BAK03200.1|/2.82314e-17/predicted protein [Hordeum vulgare subsp. vulgare]
Unigene35191_All	gi|326507424|dbj|BAK03105.1|/2.99472e-10/predicted protein [Hordeum vulgare subsp. vulgare]
Unigene16308_All	gi|326506686|dbj|BAJ91384.1|/2.0861e-71/predicted protein [Hordeum vulgare subsp. vulgare]
Unigene1911_All	gi|326504360|dbj|BAJ91012.1|/2.03628e-35/predicted protein [Hordeum vulgare subsp. vulgare]
CL405.Contig2_All	gi|326502496|dbj|BAJ95311.1|/1.14719e-17/predicted protein [Hordeum vulgare subsp. vulgare]
CL10840.Contig3_All	gi|326502496|dbj|BAJ95311.1|/1.12681e-22/predicted protein [Hordeum vulgare subsp. vulgare]
CL7813.Contig2_All	gi|326497395|dbj|BAK05787.1|/2.60639e-83/predicted protein [Hordeum vulgare subsp. vulgare]
CL6468.Contig4_All	gi|326489953|dbj|BAJ94050.1|/4.66955e-19/predicted protein [Hordeum vulgare subsp. vulgare]
Unigene37467_All	gi|326319830|emb|CBW45774.1|/3.85047e-18/ORW1943Ba0077G13.2 [Oryza rufipogon]
Unigene29404_All	gi|323448974|gb|EGB04866.1|/4.43855e-06/hypothetical protein AURANDRAFT_72421 [Aureococcus anophagefferens]
CL816.Contig1_All	gi|320089980|gb|ADW08475.1|/1.00982e-26/phytoene synthase [Lilium lancifolium]
CL5218.Contig2_All	gi|313755456|gb|ADR74219.1|/1.1239e-49/P(E)-nerolidol/(E,E)-geranyl linalool synthase [Vitis vinifera]
Unigene25030_All	gi|313184298|emb|CBL94163.1|/1.24902e-16/putative RNA-directed DNA polymerase (Reverse transcriptase) [Malus x domestica]
CL7269.Contig2_All	gi|308803368|ref|XP_003078997.1|/1.07207e-07/Meltrins, fertilins and related Zn-dependent metalloproteinases of the ADAMs family (ISS) [Ostreococcus tauri]
CL3854.Contig1_All	gi|307136280|gb|ADN34107.1|/1.69829e-165/endosomal protein [Cucumis melo subsp. melo]
CL2081.Contig2_All	gi|30685162|ref|NP_188532.2|/4.73967e-06/Pollen-specific leucine-rich repeat extensin-like protein 1 [Arabidopsis thaliana]
Unigene39896_All	gi|306450593|gb|ADM88550.1|/4.6335e-51/P450 [Elaeis guineensis]
CL2739.Contig4_All	gi|306450593|gb|ADM88550.1|/2.66974e-41/P450 [Elaeis guineensis]
Unigene21027_All	gi|302851913|ref|XP_002957479.1|/1.01277e-18/hypothetical protein VOLCADRAFT_107693 [Volvox carteri f. nagariensis]
Unigene21551_All	gi|302849863|ref|XP_002956460.1|/2.31539e-10/hypothetical protein VOLCADRAFT_97458 [Volvox carteri f. nagariensis]
CL5918.Contig1_All	gi|302845449|ref|XP_002954263.1|/1.49925e-06/extracellular matrix glycoprotein pherophorin-V40 [Volvox carteri f. nagariensis]
CL6284.Contig1_All	gi|3024425|sp|Q42736.1|PPDK_FLAPR/1.45223e-41/RecName: Full=Pyruvate, phosphate dikinase, chloroplastic; AltName: Full=Pyruvate, orthophosphate dikinase; Flags: Precursor
Unigene35934_All	gi|302142892|emb|CBI20187.3|/1.96601e-22/unnamed protein product [Vitis vinifera]
Unigene24531_All	gi|298201206|gb|ADI60300.1|/1.78962e-07/stress-related protein 1 [Capsicum annuum]
Unigene29680_All	gi|297845226|ref|XP_002890494.1|/2.75391e-32/F2E2.22 [Arabidopsis lyrata subsp. lyrata]
Unigene34690_All	gi|297840045|ref|XP_002887904.1|/3.98587e-23/kinase family protein [Arabidopsis lyrata subsp. lyrata]
CL8291.Contig1_All	gi|297827497|ref|XP_002881631.1|/4.83978e-13/predicted protein [Arabidopsis lyrata subsp. lyrata]
Unigene11155_All	gi|297823807|ref|XP_002879786.1|/1.25192e-08/pseudouridine synthase family protein [Arabidopsis lyrata subsp. lyrata]
CL6600.Contig2_All	gi|297811197|ref|XP_002873482.1|/3.17928e-35/predicted protein [Arabidopsis lyrata subsp. lyrata]
CL7163.Contig3_All	gi|297809603|ref|XP_002872685.1|/6.11624e-16/hypothetical protein ARALYDRAFT_490081 [Arabidopsis lyrata subsp. lyrata]
Unigene2229_All	gi|297799152|ref|XP_002867460.1|/3.32961e-10/hypothetical protein ARALYDRAFT_491952 [Arabidopsis lyrata subsp. lyrata]
CL3449.Contig1_All	gi|297796809|ref|XP_002866289.1|/1.3875e-78/nuclear movement family protein [Arabidopsis lyrata subsp. lyrata]
Unigene33467_All	gi|297793241|ref|XP_002864505.1|/5.74682e-14/predicted protein [Arabidopsis lyrata subsp. lyrata]
Unigene29949_All	gi|297739779|emb|CBI29961.3|/4.90663e-21/unnamed protein product [Vitis vinifera]
Unigene38481_All	gi|297734298|emb|CBI15545.3|/2.77674e-16/unnamed protein product [Vitis vinifera]
CL10643.Contig2_All	gi|297734121|emb|CBI15368.3|/1.08698e-28/unnamed protein product [Vitis vinifera]
CL1401.Contig12_All	gi|297733678|emb|CBI14925.3|/1.25725e-130/unnamed protein product [Vitis vinifera]
CL3460.Contig3_All	gi|297726787|ref|NP_001175757.1|/2.2446e-21/Os09g0306650 [Oryza sativa Japonica Group]
CL2148.Contig2_All	gi|297721829|ref|NP_001173278.1|/2.74265e-41/Os03g0165000 [Oryza sativa Japonica Group]
CL2148.Contig3_All	gi|297721829|ref|NP_001173278.1|/2.54204e-41/Os03g0165000 [Oryza sativa Japonica Group]
Unigene36302_All	gi|297721005|ref|NP_001172865.1|/1.21188e-11/Os02g0226801 [Oryza sativa Japonica Group]
CL8334.Contig1_All	gi|297597263|ref|NP_001043668.2|/2.17108e-12/Os01g0637100 [Oryza sativa Japonica Group]
Unigene31950_All	gi|296088539|emb|CBI37530.3|/8.03502e-122/unnamed protein product [Vitis vinifera]
CL210.Contig2_All	gi|296084999|emb|CBI28414.3|/1.88095e-70/unnamed protein product [Vitis vinifera]
CL37.Contig3_All	gi|296083572|emb|CBI23563.3|/1.33107e-56/unnamed protein product [Vitis vinifera]
Unigene9598_All	gi|28849863|gb|AAO46040.1|/1.26393e-08/zinc finger protein SRZ1 [Oryza sativa Japonica Group]
Unigene10924_All	gi|28139918|gb|AAO26311.1|/1.79097e-15/receptor-like protein kinase [Elaeis guineensis]
CL2812.Contig2_All	gi|27802647|gb|AAO21213.1|/3.76171e-45/cell wall invertase [Musa acuminata]
CL1710.Contig2_All	gi|27461096|gb|AAL61539.1|/1.42077e-34/glycine-rich protein [Lilium hybrid division VII]
Unigene15082_All	gi|27261015|dbj|BAC45131.1|/2.05667e-51/putative xyloglucan endo-transglycosylase [Oryza sativa Japonica Group]
CL6438.Contig4_All	gi|257831441|gb|ACV71021.1|/3.86405e-32/UPA22 [Capsicum annuum]
CL5030.Contig1_All	gi|255582278|ref|XP_002531930.1|/4.46586e-52/UDP-glucosyltransferase, putative [Ricinus communis]
CL3344.Contig4_All	gi|255582113|ref|XP_002531851.1|/4.12685e-08/conserved hypothetical protein [Ricinus communis]
CL2544.Contig1_All	gi|255578949|ref|XP_002530327.1|/1.84327e-07/conserved hypothetical protein [Ricinus communis]
CL5579.Contig4_All	gi|255577153|ref|XP_002529460.1|/1.23266e-16/ribonuclease III, putative [Ricinus communis]
Unigene22550_All	gi|255575457|ref|XP_002528630.1|/2.03966e-27/catalytic, putative [Ricinus communis]
Unigene9774_All	gi|255573722|ref|XP_002527782.1|/1.07505e-23/Pectinesterase-1 precursor, putative [Ricinus communis]
Unigene25840_All	gi|255573431|ref|XP_002527641.1|/8.37677e-21/Flavonol synthase/flavanone 3-hydroxylase, putative [Ricinus communis]
CL68.Contig4_All	gi|255567321|ref|XP_002524640.1|/1.04282e-48/Protease degQ precursor, putative [Ricinus communis]
CL1760.Contig1_All	gi|255567019|ref|XP_002524492.1|/1.816e-37/conserved hypothetical protein [Ricinus communis]
CL3084.Contig6_All	gi|255563106|ref|XP_002522557.1|/1.59812e-120/conserved hypothetical protein [Ricinus communis]
CL1960.Contig3_All	gi|255562385|ref|XP_002522199.1|/9.62114e-36/structural molecule, putative [Ricinus communis]
CL3317.Contig2_All	gi|255559090|ref|XP_002520567.1|/1.74039e-41/Repetitive proline-rich cell wall protein 2 precursor, putative [Ricinus communis]
Unigene24535_All	gi|255558398|ref|XP_002520225.1|/1.66543e-29/sugar transporter, putative [Ricinus communis]
CL10082.Contig2_All	gi|255557899|ref|XP_002519978.1|/6.33071e-21/Protein kinase APK1B, chloroplast precursor, putative [Ricinus communis]
CL4396.Contig1_All	gi|255557841|ref|XP_002519950.1|/8.90809e-29/chlorophyll A/B binding protein, putative [Ricinus communis]
Unigene2556_All	gi|255553548|ref|XP_002517815.1|/1.13896e-127/conserved hypothetical protein [Ricinus communis]
CL9803.Contig1_All	gi|255550796|ref|XP_002516446.1|/2.58255e-69/glycine dehydrogenase, putative [Ricinus communis]
CL4432.Contig2_All	gi|255548720|ref|XP_002515416.1|/4.99987e-126/protein phosphatase 2c, putative [Ricinus communis]
Unigene32713_All	gi|255548457|ref|XP_002515285.1|/1.83321e-20/Ocs element-binding factor, putative [Ricinus communis]
CL803.Contig3_All	gi|255548283|ref|XP_002515198.1|/1.18256e-14/conserved hypothetical protein [Ricinus communis]
CL7342.Contig1_All	gi|255543815|ref|XP_002512970.1|/1.38391e-104/conserved hypothetical protein [Ricinus communis]
Unigene32120_All	gi|255543174|ref|XP_002512650.1|/7.0314e-44/RNA polymerase II ctd phosphatase, putative [Ricinus communis]
CL4892.Contig3_All	gi|255542106|ref|XP_002512117.1|/3.49786e-16/conserved hypothetical protein [Ricinus communis]
Unigene9652_All	gi|255541750|ref|XP_002511939.1|/5.73369e-17/conserved hypothetical protein [Ricinus communis]
Unigene2471_All	gi|242095562|ref|XP_002438271.1|/2.09664e-19/hypothetical protein SORBIDRAFT_10g010900 [Sorghum bicolor]
CL1711.Contig2_All	gi|242094072|ref|XP_002437526.1|/4.06067e-07/hypothetical protein SORBIDRAFT_10g028710 [Sorghum bicolor]
Unigene32824_All	gi|242092498|ref|XP_002436739.1|/1.13291e-23/hypothetical protein SORBIDRAFT_10g007930 [Sorghum bicolor]
CL1394.Contig2_All	gi|242092476|ref|XP_002436728.1|/5.96077e-44/hypothetical protein SORBIDRAFT_10g007725 [Sorghum bicolor]
Unigene26646_All	gi|242090497|ref|XP_002441081.1|/3.95789e-23/hypothetical protein SORBIDRAFT_09g020000 [Sorghum bicolor]
CL2248.Contig3_All	gi|242088363|ref|XP_002440014.1|/1.78513e-15/hypothetical protein SORBIDRAFT_09g024440 [Sorghum bicolor]
Unigene36027_All	gi|242087757|ref|XP_002439711.1|/3.73723e-21/hypothetical protein SORBIDRAFT_09g018760 [Sorghum bicolor]
CL8291.Contig2_All	gi|242085964|ref|XP_002443407.1|/7.35246e-169/hypothetical protein SORBIDRAFT_08g019030 [Sorghum bicolor]
CL10806.Contig1_All	gi|242081097|ref|XP_002445317.1|/6.00746e-38/hypothetical protein SORBIDRAFT_07g009310 [Sorghum bicolor]
Unigene26104_All	gi|242080471|ref|XP_002445004.1|/9.19084e-28/hypothetical protein SORBIDRAFT_07g002610 [Sorghum bicolor]
CL3386.Contig1_All	gi|242080337|ref|XP_002444937.1|/2.39343e-77/hypothetical protein SORBIDRAFT_07g001710 [Sorghum bicolor]
Unigene4058_All	gi|242075522|ref|XP_002447697.1|/1.26175e-07/hypothetical protein SORBIDRAFT_06g013680 [Sorghum bicolor]
Unigene2584_All	gi|242073340|ref|XP_002446606.1|/7.39252e-44/hypothetical protein SORBIDRAFT_06g018800 [Sorghum bicolor]
CL3282.Contig2_All	gi|242068495|ref|XP_002449524.1|/1.41882e-26/hypothetical protein SORBIDRAFT_05g017500 [Sorghum bicolor]
Unigene32190_All	gi|242064292|ref|XP_002453435.1|/9.62642e-33/hypothetical protein SORBIDRAFT_04g006000 [Sorghum bicolor]
CL7712.Contig1_All	gi|242064254|ref|XP_002453416.1|/1.06478e-07/hypothetical protein SORBIDRAFT_04g005670 [Sorghum bicolor]
Unigene25814_All	gi|242062116|ref|XP_002452347.1|/1.73047e-26/hypothetical protein SORBIDRAFT_04g024090 [Sorghum bicolor]
CL2049.Contig8_All	gi|242058797|ref|XP_002458544.1|/2.52903e-42/hypothetical protein SORBIDRAFT_03g035480 [Sorghum bicolor]
Unigene21496_All	gi|242056675|ref|XP_002457483.1|/6.99676e-52/hypothetical protein SORBIDRAFT_03g008060 [Sorghum bicolor]
Unigene31481_All	gi|242052781|ref|XP_002455536.1|/1.05951e-25/hypothetical protein SORBIDRAFT_03g012790 [Sorghum bicolor]
Unigene39681_All	gi|242033833|ref|XP_002464311.1|/2.38482e-08/hypothetical protein SORBIDRAFT_01g015975 [Sorghum bicolor]
CL6853.Contig2_All	gi|242032759|ref|XP_002463774.1|/3.05462e-07/hypothetical protein SORBIDRAFT_01g005940 [Sorghum bicolor]
CL5519.Contig1_All	gi|226529469|ref|NP_001140497.1|/1.72518e-89/uncharacterized protein LOC100272558 [Zea mays]
CL2746.Contig3_All	gi|226507717|ref|NP_001146940.1|/2.54151e-60/ubiquitin-conjugating enzyme E2 W [Zea mays]
CL7859.Contig2_All	gi|226506676|ref|NP_001145340.1|/2.31572e-23/uncharacterized protein LOC100278669 [Zea mays]
Unigene9259_All	gi|226503555|ref|NP_001152472.1|/1.20835e-65/structural molecule [Zea mays]
CL3588.Contig2_All	gi|226495491|ref|NP_001151976.1|/4.31771e-19/CASP-like protein 13 [Zea mays]
CL1271.Contig1_All	gi|225470617|ref|XP_002263580.1|/2.44457e-39/PREDICTED: (-)-germacrene D synthase [Vitis vinifera]
CL5431.Contig2_All	gi|225470462|ref|XP_002262942.1|/9.21153e-103/PREDICTED: patatin group A-3-like [Vitis vinifera]
CL9086.Contig1_All	gi|225464217|ref|XP_002265712.1|/1.15851e-49/PREDICTED: thioredoxin-like protein 4B isoform 1 [Vitis vinifera]
Unigene17159_All	gi|225464166|ref|XP_002269134.1|/4.41519e-14/PREDICTED: vesicle-associated membrane protein 727 isoform 1 [Vitis vinifera]
CL1486.Contig2_All	gi|225461423|ref|XP_002284895.1|/2.37156e-07/PREDICTED: uncharacterized protein LOC100253729 isoform 1 [Vitis vinifera]
CL7402.Contig2_All	gi|225460309|ref|XP_002282574.1|/9.45143e-121/PREDICTED: protein TIC 40, chloroplastic [Vitis vinifera]
CL5641.Contig2_All	gi|225459718|ref|XP_002284727.1|/8.6833e-35/PREDICTED: uncharacterized protein LOC100252353 [Vitis vinifera]
CL4893.Contig2_All	gi|225459665|ref|XP_002284617.1|/7.46011e-118/PREDICTED: uncharacterized protein LOC100250482 [Vitis vinifera]
Unigene29968_All	gi|225458916|ref|XP_002285486.1|/2.09314e-11/PREDICTED: probable xyloglucan glycosyltransferase 12 [Vitis vinifera]
CL6711.Contig2_All	gi|225458814|ref|XP_002285260.1|/4.40713e-31/PREDICTED: zinc finger protein ZAT10-like [Vitis vinifera]
CL3281.Contig3_All	gi|225458605|ref|XP_002284724.1|/7.37823e-68/PREDICTED: chlorophyll a-b binding protein 4, chloroplastic [Vitis vinifera]
Unigene36963_All	gi|225457749|ref|XP_002263121.1|/1.76673e-10/PREDICTED: pathogen-related protein [Vitis vinifera]
CL2415.Contig2_All	gi|225457628|ref|XP_002273127.1|/2.45e-45/PREDICTED: uncharacterized protein LOC100244427 [Vitis vinifera]
CL3338.Contig2_All	gi|225457062|ref|XP_002279841.1|/5.32597e-40/PREDICTED: uncharacterized protein LOC100253569 [Vitis vinifera]
Unigene15886_All	gi|225456303|ref|XP_002279981.1|/1.34553e-18/PREDICTED: cytochrome P450 94A1-like [Vitis vinifera]
CL4099.Contig2_All	gi|225454410|ref|XP_002279584.1|/9.86516e-14/PREDICTED: uncharacterized protein LOC100256846 [Vitis vinifera]
CL4.Contig2_All	gi|225454123|ref|XP_002269748.1|/8.91827e-108/PREDICTED: cleavage and polyadenylation specificity factor subunit 5 isoform 1 [Vitis vinifera]
CL9951.Contig2_All	gi|225453799|ref|XP_002276053.1|/1.4872e-60/PREDICTED: cytochrome P450 76C4-like [Vitis vinifera]
Unigene23195_All	gi|225453396|ref|XP_002271521.1|/1.01728e-26/PREDICTED: ethylene-responsive transcription factor 2 [Vitis vinifera]
CL3534.Contig2_All	gi|225448099|ref|XP_002276733.1|/8.7984e-88/PREDICTED: uncharacterized protein LOC100266910 [Vitis vinifera]
CL2305.Contig3_All	gi|225447810|ref|XP_002267129.1|/3.31608e-41/PREDICTED: probable LRR receptor-like serine/threonine-protein kinase At1g56130 [Vitis vinifera]
CL4226.Contig2_All	gi|225447310|ref|XP_002280056.1|/3.14003e-16/PREDICTED: transcription factor CPC [Vitis vinifera]
Unigene34643_All	gi|225445194|ref|XP_002284229.1|/5.56008e-89/PREDICTED: probable plastidic glucose transporter 2 [Vitis vinifera]
CL5929.Contig1_All	gi|225443890|ref|XP_002277805.1|/4.53193e-18/PREDICTED: protein TIFY 5A [Vitis vinifera]
CL9998.Contig1_All	gi|225442545|ref|XP_002284206.1|/1.47587e-59/PREDICTED: uncharacterized protein LOC100241139 [Vitis vinifera]
Unigene26650_All	gi|225439900|ref|XP_002279651.1|/3.37317e-14/PREDICTED: probable beta-1,4-xylosyltransferase IRX9 [Vitis vinifera]
Unigene36543_All	gi|225439866|ref|XP_002274736.1|/1.00089e-13/PREDICTED: 125 kDa kinesin-related protein [Vitis vinifera]
CL6667.Contig1_All	gi|225438635|ref|XP_002281281.1|/3.76849e-67/PREDICTED: probable FKBP-type peptidyl-prolyl cis-trans isomerase 4, chloroplastic [Vitis vinifera]
Unigene32103_All	gi|225436124|ref|XP_002278901.1|/3.96881e-75/PREDICTED: apoptosis-inducing factor homolog A [Vitis vinifera]
CL3407.Contig2_All	gi|225433489|ref|XP_002264895.1|/4.80004e-40/PREDICTED: glycine-rich RNA-binding protein 2, mitochondrial [Vitis vinifera]
CL1420.Contig2_All	gi|225433343|ref|XP_002285592.1|/2.84173e-21/PREDICTED: uncharacterized protein all1601 [Vitis vinifera]
CL1134.Contig5_All	gi|225431388|ref|XP_002272117.1|/2.12481e-66/PREDICTED: auxin-induced protein 5NG4 [Vitis vinifera]
Unigene1083_All	gi|225429550|ref|XP_002279283.1|/2.76268e-44/PREDICTED: putative GATA transcription factor 22 [Vitis vinifera]
CL7082.Contig2_All	gi|225424556|ref|XP_002285325.1|/2.09894e-52/PREDICTED: photosystem II core complex proteins psbY, chloroplastic-like [Vitis vinifera]
CL6933.Contig1_All	gi|225424442|ref|XP_002285121.1|/2.16096e-40/PREDICTED: zinc finger protein 4-like [Vitis vinifera]
Unigene25379_All	gi|224770635|dbj|BAH28259.1|/2.212e-45/sensitive to aluminum rhizotoxicity 1 [Oryza sativa Japonica Group]
CL2139.Contig5_All	gi|224140199|ref|XP_002323472.1|/0/predicted protein [Populus trichocarpa]
Unigene16363_All	gi|224140119|ref|XP_002323434.1|/4.72405e-08/predicted protein [Populus trichocarpa]
CL3825.Contig2_All	gi|224139476|ref|XP_002323130.1|/8.51724e-75/cytochrome P450 [Populus trichocarpa]
CL10307.Contig1_All	gi|224139186|ref|XP_002326789.1|/6.0399e-28/predicted protein [Populus trichocarpa]
CL10307.Contig2_All	gi|224139186|ref|XP_002326789.1|/1.96883e-22/predicted protein [Populus trichocarpa]
Unigene15858_All	gi|224132916|ref|XP_002327911.1|/2.30742e-10/predicted protein [Populus trichocarpa]
Unigene32521_All	gi|224131508|ref|XP_002328557.1|/1.32674e-50/predicted protein [Populus trichocarpa]
CL6106.Contig1_All	gi|224131374|ref|XP_002328523.1|/1.47194e-30/predicted protein [Populus trichocarpa]
CL5671.Contig2_All	gi|224129384|ref|XP_002320573.1|/3.88703e-103/bile acid:Na+ symporter family protein [Populus trichocarpa]
Unigene11849_All	gi|224128594|ref|XP_002329042.1|/2.4376e-12/predicted protein [Populus trichocarpa]
CL2682.Contig3_All	gi|224127588|ref|XP_002329315.1|/7.75673e-11/predicted protein [Populus trichocarpa]
CL3171.Contig1_All	gi|224125828|ref|XP_002329727.1|/2.97407e-06/predicted protein [Populus trichocarpa]
CL6009.Contig1_All	gi|224122352|ref|XP_002330602.1|/3.65662e-32/predicted protein [Populus trichocarpa]
CL3708.Contig3_All	gi|224120126|ref|XP_002318249.1|/2.30944e-49/predicted protein [Populus trichocarpa]
Unigene3679_All	gi|224111286|ref|XP_002315804.1|/2.20639e-46/predicted protein [Populus trichocarpa]
CL7027.Contig2_All	gi|224108864|ref|XP_002314995.1|/6.99044e-21/predicted protein [Populus trichocarpa]
CL4282.Contig2_All	gi|224102463|ref|XP_002312687.1|/2.57012e-24/predicted protein [Populus trichocarpa]
CL4282.Contig5_All	gi|224102463|ref|XP_002312687.1|/1.71634e-21/predicted protein [Populus trichocarpa]
CL4282.Contig1_All	gi|224102463|ref|XP_002312687.1|/1.00167e-25/predicted protein [Populus trichocarpa]
CL10180.Contig2_All	gi|224101075|ref|XP_002312132.1|/6.81704e-43/predicted protein [Populus trichocarpa]
Unigene17887_All	gi|224099891|ref|XP_002311662.1|/8.21737e-08/predicted protein [Populus trichocarpa]
Unigene16960_All	gi|224099721|ref|XP_002311591.1|/3.05467e-47/predicted protein [Populus trichocarpa]
Unigene17263_All	gi|224099345|ref|XP_002311447.1|/1.03408e-26/lysine/histidine transporter [Populus trichocarpa]
Unigene38011_All	gi|224091879|ref|XP_002309383.1|/1.86762e-12/predicted protein [Populus trichocarpa]
CL9259.Contig2_All	gi|224089995|ref|XP_002308898.1|/3.85049e-31/condensin complex components subunit [Populus trichocarpa]
CL8679.Contig1_All	gi|224089501|ref|XP_002308735.1|/8.70673e-14/predicted protein [Populus trichocarpa]
CL101.Contig7_All	gi|224089370|ref|XP_002308708.1|/2.18399e-45/predicted protein [Populus trichocarpa]
Unigene22108_All	gi|224079910|ref|XP_002305969.1|/1.1359e-134/hypothetical protein POPTRDRAFT_1076074 [Populus trichocarpa]
CL6004.Contig1_All	gi|224075040|ref|XP_002304531.1|/1.49091e-09/predicted membrane protein [Populus trichocarpa]
Unigene24811_All	gi|224067148|ref|XP_002302379.1|/7.18739e-28/predicted protein [Populus trichocarpa]
CL1161.Contig1_All	gi|224059779|ref|XP_002299989.1|/2.8641e-41/predicted protein [Populus trichocarpa]
CL10143.Contig2_All	gi|224054522|ref|XP_002298302.1|/4.20916e-42/predicted protein [Populus trichocarpa]
CL1401.Contig1_All	gi|22331672|ref|NP_680106.1|/3.36266e-82/cytochrome P450 71A26 [Arabidopsis thaliana]
CL7937.Contig2_All	gi|222641696|gb|EEE69828.1|/1.57396e-33/hypothetical protein OsJ_29581 [Oryza sativa Japonica Group]
Unigene23720_All	gi|222629025|gb|EEE61157.1|/7.34373e-25/hypothetical protein OsJ_15124 [Oryza sativa Japonica Group]
Unigene9716_All	gi|222427679|gb|ACM49849.1|/1.23353e-11/ethylene responsive transcription factor 1a [Prunus salicina]
CL6600.Contig1_All	gi|222136857|gb|ACM45078.1|/2.2545e-26/chorismate mutase 01 [Vitis vinifera]
CL4529.Contig3_All	gi|218195823|gb|EEC78250.1|/1.208e-37/hypothetical protein OsI_17918 [Oryza sativa Indica Group]
CL3254.Contig3_All	gi|218192090|gb|EEC74517.1|/3.24054e-83/hypothetical protein OsI_10013 [Oryza sativa Indica Group]
CL8127.Contig1_All	gi|212896802|gb|ACJ38537.1|/5.9156e-134/ascorbate peroxidase [Oncidium hybrid cultivar]
CL4815.Contig2_All	gi|195646170|gb|ACG42553.1|/3.32211e-20/ATP synthase F1, delta subunit family protein [Zea mays]
CL7724.Contig3_All	gi|195604846|gb|ACG24253.1|/2.34341e-97/dehydrodolichyl diphosphate synthase 6 [Zea mays]
Unigene22100_All	gi|168067009|ref|XP_001785420.1|/2.59786e-06/predicted protein [Physcomitrella patens subsp. patens]
Unigene35080_All	gi|159474026|ref|XP_001695130.1|/4.50321e-06/cell wall protein pherophorin-C10 [Chlamydomonas reinhardtii]
Unigene16233_All	gi|15281594|gb|AAK94326.1|/8.01521e-11/histone-like protein [Fritillaria liliacea]
Unigene31666_All	gi|15232776|ref|NP_187595.1|/4.90732e-13/cell division control protein 48-A [Arabidopsis thaliana]
Unigene9946_All	gi|15228832|ref|NP_191829.1|/5.48642e-20/ABC transporter C family member 14 [Arabidopsis thaliana]
Unigene37266_All	gi|148807183|gb|ABR13301.1|/2.54667e-36/putative proline-rich cell wall protein [Prunus dulcis]
CL6501.Contig3_All	gi|147858667|emb|CAN82893.1|/9.08537e-07/hypothetical protein VITISV_043096 [Vitis vinifera]
Unigene26865_All	gi|147857735|emb|CAN78668.1|/5.16722e-18/hypothetical protein VITISV_031288 [Vitis vinifera]
Unigene15565_All	gi|147844581|emb|CAN78464.1|/2.44838e-13/hypothetical protein VITISV_025101 [Vitis vinifera]
CL10010.Contig1_All	gi|147836147|emb|CAN74767.1|/2.25303e-23/hypothetical protein VITISV_041860 [Vitis vinifera]
Unigene10530_All	gi|147798417|emb|CAN70138.1|/2.06843e-19/hypothetical protein VITISV_043274 [Vitis vinifera]
CL7289.Contig3_All	gi|147788139|emb|CAN67062.1|/4.45403e-48/hypothetical protein VITISV_017539 [Vitis vinifera]
CL9909.Contig2_All	gi|147774530|emb|CAN65544.1|/3.46211e-06/hypothetical protein VITISV_018576 [Vitis vinifera]
Unigene24003_All	gi|147773621|emb|CAN74198.1|/5.52154e-09/hypothetical protein VITISV_005765 [Vitis vinifera]
CL6093.Contig1_All	gi|147771927|emb|CAN66763.1|/2.32723e-71/hypothetical protein VITISV_032729 [Vitis vinifera]
CL2372.Contig2_All	gi|14423861|sp|Q9SNW5.1|PROF3_LILLO/2.21698e-70/RecName: Full=Profilin-3
Unigene26409_All	gi|13897890|gb|AAK48495.1|AF259983_1/1.61578e-08/putative cysteine protease [Ipomoea batatas]
Unigene30225_All	gi|12643047|gb|AAK00436.1|AC060755_6/3.21127e-35/putative zinc finger protein [Oryza sativa Japonica Group]
CL10448.Contig2_All	gi|125558842|gb|EAZ04378.1|/4.42391e-47/hypothetical protein OsI_26520 [Oryza sativa Indica Group]
CL9869.Contig2_All	gi|125551637|gb|EAY97346.1|/1.40938e-07/hypothetical protein OsI_19269 [Oryza sativa Indica Group]
CL1233.Contig1_All	gi|125551512|gb|EAY97221.1|/9.15768e-27/hypothetical protein OsI_19140 [Oryza sativa Indica Group]
Unigene25689_All	gi|125548885|gb|EAY94707.1|/9.94839e-14/hypothetical protein OsI_16485 [Oryza sativa Indica Group]
CL8631.Contig5_All	gi|125548507|gb|EAY94329.1|/3.39533e-57/hypothetical protein OsI_16097 [Oryza sativa Indica Group]
Unigene10643_All	gi|125547147|gb|EAY92969.1|/2.76318e-39/hypothetical protein OsI_14763 [Oryza sativa Indica Group]
CL2955.Contig1_All	gi|125547147|gb|EAY92969.1|/2.5733e-33/hypothetical protein OsI_14763 [Oryza sativa Indica Group]
CL2955.Contig2_All	gi|125547147|gb|EAY92969.1|/1.74533e-33/hypothetical protein OsI_14763 [Oryza sativa Indica Group]
Unigene9489_All	gi|125545612|gb|EAY91751.1|/1.10857e-20/hypothetical protein OsI_13391 [Oryza sativa Indica Group]
CL6060.Contig2_All	gi|125542495|gb|EAY88634.1|/1.62608e-106/hypothetical protein OsI_10111 [Oryza sativa Indica Group]
CL9045.Contig1_All	gi|125533061|gb|EAY79626.1|/1.94682e-25/hypothetical protein OsI_34771 [Oryza sativa Indica Group]
CL7966.Contig3_All	gi|121631|sp|P27484.1|GRP2_NICSY/4.02214e-19/RecName: Full=Glycine-rich protein 2
CL1233.Contig3_All	gi|12053705|emb|CAC20242.1|/5.0988e-10/putative dehydrin [Helianthus annuus]
CL5861.Contig1_All	gi|116788987|gb|ABK25073.1|/5.79814e-38/unknown [Picea sitchensis]
Unigene33092_All	gi|116781904|gb|ABK22291.1|/4.73859e-08/unknown [Picea sitchensis]
CL5358.Contig2_All	gi|116779737|gb|ABK21411.1|/2.09297e-81/unknown [Picea sitchensis]
Unigene18648_All	gi|115483112|ref|NP_001065149.1|/4.62849e-19/Os10g0532600 [Oryza sativa Japonica Group]
CL3150.Contig3_All	gi|115479941|ref|NP_001063564.1|/2.68644e-46/Os09g0498100 [Oryza sativa Japonica Group]
Unigene37378_All	gi|115479565|ref|NP_001063376.1|/1.22953e-24/Os09g0458400 [Oryza sativa Japonica Group]
CL3889.Contig1_All	gi|115474965|ref|NP_001061079.1|/5.7315e-51/Os08g0167500 [Oryza sativa Japonica Group]
Unigene2274_All	gi|115474597|ref|NP_001060895.1|/1.19561e-35/Os08g0125300 [Oryza sativa Japonica Group]
CL4154.Contig2_All	gi|115470048|ref|NP_001058623.1|/1.78153e-15/Os06g0725500 [Oryza sativa Japonica Group]
CL6156.Contig2_All	gi|115468886|ref|NP_001058042.1|/2.11654e-51/Os06g0608700 [Oryza sativa Japonica Group]
Unigene35468_All	gi|115466278|ref|NP_001056738.1|/1.85777e-28/Os06g0138200 [Oryza sativa Japonica Group]
Unigene19251_All	gi|115464383|ref|NP_001055791.1|/6.30391e-09/Os05g0467300 [Oryza sativa Japonica Group]
CL3477.Contig6_All	gi|115464331|ref|NP_001055765.1|/2.36058e-23/Os05g0462000 [Oryza sativa Japonica Group]
Unigene5427_All	gi|115452233|ref|NP_001049717.1|/1.3384e-159/Os03g0277000 [Oryza sativa Japonica Group]
Unigene30295_All	gi|115436506|ref|NP_001043011.1|/3.47414e-14/Os01g0357800 [Oryza sativa Japonica Group]
CL2371.Contig2_All	gi|1086147|pir||S49353/3.03086e-48/protein S2 - Phalaris coerulescens
CL10670.Contig1_All	gi|102139948|gb|ABF70088.1|/2.72439e-49/hypothetical protein MBP_81C12.14 [Musa balbisiana]
Unigene26388_All	-
CL7355.Contig2_All	-
Unigene33938_All	-
Unigene26787_All	-
Unigene20151_All	-
Unigene28219_All	-
Unigene14066_All	-
Unigene11653_All	-
Unigene39781_All	-
Unigene14052_All	-
CL4168.Contig4_All	-
Unigene27587_All	-
CL6192.Contig5_All	-
Unigene25476_All	-
Unigene19574_All	-
Unigene27525_All	-
CL1239.Contig5_All	-
Unigene19674_All	-
CL2353.Contig4_All	-
Unigene27280_All	-
Unigene29766_All	-
Unigene15712_All	-
Unigene11813_All	-
Unigene27498_All	-
Unigene16627_All	-
Unigene35928_All	-
Unigene12350_All	-
Unigene23026_All	-
Unigene24649_All	-
Unigene12358_All	-
Unigene31102_All	-
CL854.Contig1_All	-
CL9234.Contig1_All	-
CL373.Contig3_All	-
Unigene12165_All	-
Unigene12325_All	-
Unigene33142_All	-
Unigene25884_All	-
Unigene37729_All	-
Unigene11782_All	-
Unigene5839_All	-
Unigene37594_All	-
Unigene32572_All	-
Unigene19010_All	-
Unigene25189_All	-
Unigene26417_All	-
Unigene11471_All	-
Unigene12719_All	-
Unigene25975_All	-
Unigene13890_All	-
Unigene14844_All	-
Unigene26697_All	-
Unigene13874_All	-
CL10326.Contig2_All	-
Unigene27978_All	-
CL1885.Contig1_All	-
CL4168.Contig1_All	-
Unigene26034_All	-
Unigene25888_All	-
Unigene17651_All	-
Unigene19046_All	-
Unigene27602_All	-
Unigene9303_All	-
CL10768.Contig1_All	-
Unigene5505_All	-
Unigene27989_All	-
Unigene14034_All	-
Unigene24752_All	-
Unigene17890_All	-
Unigene11971_All	-
CL10277.Contig2_All	-
CL8118.Contig2_All	-
Unigene28064_All	-
CL2073.Contig1_All	-
Unigene38228_All	-
CL2980.Contig3_All	-
CL8946.Contig3_All	-
Unigene31657_All	-
Unigene28323_All	-
Unigene16424_All	-
CL4067.Contig2_All	-
CL10277.Contig1_All	-
Unigene24989_All	-
Unigene24987_All	-
Unigene24571_All	-
CL7327.Contig2_All	-
Unigene24602_All	-
CL195.Contig2_All	-
Unigene40255_All	-
CL1209.Contig4_All	-
Unigene38176_All	-
Unigene26886_All	-
Unigene25416_All	-
CL2134.Contig2_All	-
Unigene22970_All	-
Unigene25284_All	-
Unigene38082_All	-
Unigene32958_All	-
CL4168.Contig2_All	-
Unigene26360_All	-
Unigene26953_All	-
Unigene18072_All	-
Unigene40307_All	-
Unigene26997_All	-
Unigene26996_All	-
CL7066.Contig1_All	-
Unigene10593_All	-
CL3710.Contig1_All	-
Unigene16384_All	-
CL2702.Contig4_All	-
Unigene18159_All	-
Unigene27793_All	-
CL7151.Contig1_All	-
Unigene35584_All	-
CL7690.Contig2_All	-
Unigene19656_All	-
CL3484.Contig2_All	-
CL3595.Contig2_All	-
Unigene16297_All	-
CL5488.Contig3_All	-
Unigene23088_All	-
Unigene23799_All	-
Unigene20957_All	-
Unigene37518_All	-
Unigene22514_All	-
CL5049.Contig2_All	-
Unigene14328_All	-
Unigene15716_All	-
Unigene36308_All	-
Unigene12677_All	-
Unigene12287_All	-
Unigene20738_All	-
CL9713.Contig2_All	-
CL9687.Contig1_All	-
Unigene40340_All	-
Unigene15179_All	-
Unigene16137_All	-
Unigene28100_All	-
Unigene25014_All	-
Unigene28092_All	-
Unigene25551_All	-
Unigene38865_All	-
Unigene39370_All	-
Unigene37676_All	-
Unigene18948_All	-
Unigene12437_All	-
Unigene12724_All	-
CL9450.Contig2_All	-
Unigene13105_All	-
Unigene11614_All	-
Unigene13047_All	-
Unigene26095_All	-
CL344.Contig3_All	-
Unigene24204_All	-
Unigene31043_All	-
Unigene23966_All	-
CL645.Contig3_All	-
Unigene39002_All	-
Unigene26668_All	-
Unigene6544_All	-
CL1681.Contig1_All	-
Unigene38105_All	-
CL6356.Contig1_All	-
CL6913.Contig1_All	-
Unigene40042_All	-
CL8118.Contig1_All	-
Unigene27857_All	-
CL4429.Contig2_All	-
Unigene14715_All	-
CL6356.Contig4_All	-
Unigene27552_All	-
Unigene27487_All	-
CL10221.Contig1_All	-
Unigene28331_All	-
Unigene37779_All	-
Unigene37382_All	-
Unigene25959_All	-
Unigene13973_All	-
CL6913.Contig2_All	-
CL5207.Contig2_All	-
Unigene12980_All	-
Unigene26193_All	-
Unigene38110_All	-
CL3528.Contig1_All	-
CL1943.Contig1_All	-
Unigene25655_All	-
Unigene40123_All	-
CL6356.Contig3_All	-
Unigene18301_All	-
CL3378.Contig2_All	-
Unigene15415_All	-
CL3686.Contig2_All	-
CL10326.Contig1_All	-
Unigene38913_All	-
CL7151.Contig2_All	-
Unigene28417_All	-
CL6803.Contig2_All	-
Unigene38638_All	-
Unigene23312_All	-
Unigene35600_All	-
Unigene24117_All	-
CL1943.Contig2_All	-
Unigene38748_All	-
Unigene14645_All	-
Unigene15728_All	-
Unigene20855_All	-
Unigene37677_All	-
Unigene34585_All	-
Unigene27176_All	-
Unigene26091_All	-
Unigene33775_All	-
Unigene20678_All	-
Unigene32310_All	-
Unigene27417_All	-
Unigene13976_All	-
Unigene38935_All	-
CL218.Contig1_All	-
Unigene17611_All	-
Unigene14079_All	-
Unigene27910_All	-
Unigene12917_All	-
Unigene19760_All	-
Unigene26992_All	-
Unigene17637_All	-
CL1505.Contig1_All	-
CL3344.Contig2_All	-
Unigene18658_All	-
CL1174.Contig1_All	-
Unigene39220_All	-
CL2775.Contig1_All	-
Unigene38871_All	-
Unigene15342_All	-
Unigene28434_All	-
CL6539.Contig3_All	-
CL9722.Contig1_All	-
Unigene28232_All	-
Unigene11728_All	-
Unigene11969_All	-
Unigene38783_All	-
Unigene27451_All	-
CL3898.Contig2_All	-
Unigene38508_All	-
Unigene14724_All	-
Unigene39413_All	-
Unigene38679_All	-
CL195.Contig4_All	-
Unigene12258_All	-
Unigene24916_All	-
Unigene9062_All	-
Unigene15416_All	-
Unigene38371_All	-
Unigene27260_All	-
Unigene37775_All	-
Unigene20747_All	-
Unigene37930_All	-
Unigene38498_All	-
CL10221.Contig2_All	-
CL793.Contig2_All	-
CL3171.Contig2_All	-
Unigene37848_All	-
Unigene27395_All	-
Unigene38952_All	-
Unigene23062_All	-
CL6998.Contig4_All	-
Unigene26773_All	-
Unigene18380_All	-
Unigene11684_All	-
Unigene25490_All	-
CL8826.Contig1_All	-
Unigene25327_All	-
CL10622.Contig2_All	-
Unigene31408_All	-
Unigene31330_All	-
CL5807.Contig2_All	-
CL7275.Contig3_All	-
Unigene26836_All	-
Unigene16848_All	-
Unigene37445_All	-
Unigene11264_All	-
CL6672.Contig2_All	-
Unigene38068_All	-
Unigene19122_All	-
Unigene37997_All	-
Unigene39508_All	-
Unigene16304_All	-
CL9622.Contig2_All	-
Unigene39426_All	-
Unigene16555_All	-
Unigene31255_All	-
CL8170.Contig2_All	-
Unigene28268_All	-
Unigene26143_All	-
CL885.Contig4_All	-
Unigene27475_All	-
Unigene13561_All	-
Unigene26362_All	-
Unigene27739_All	-
Unigene7311_All	-
Unigene32057_All	-
Unigene31322_All	-
Unigene28068_All	-
CL9790.Contig2_All	-
Unigene8886_All	-
Unigene26137_All	-
CL1538.Contig2_All	-
Unigene17572_All	-
Unigene27015_All	-
Unigene17225_All	-
CL6539.Contig4_All	-
Unigene15630_All	-
CL3595.Contig1_All	-
Unigene20905_All	-
Unigene27038_All	-
CL561.Contig6_All	-
Unigene39026_All	-
Unigene38789_All	-
Unigene26135_All	-
Unigene31854_All	-
Unigene37385_All	-
Unigene12432_All	-
Unigene9169_All	-
Unigene11685_All	-
Unigene28080_All	-
Unigene26703_All	-
CL6407.Contig1_All	-
Unigene25413_All	-
Unigene33820_All	-
Unigene26341_All	-
Unigene28221_All	-
CL5465.Contig1_All	-
Unigene15593_All	-
Unigene11419_All	-
Unigene39782_All	-
Unigene19039_All	-
Unigene11778_All	-
Unigene27217_All	-
Unigene25925_All	-
Unigene11857_All	-
Unigene38576_All	-
CL5826.Contig2_All	-
CL373.Contig1_All	-
Unigene24389_All	-
Unigene28133_All	-
Unigene11851_All	-
Unigene32735_All	-
Unigene28423_All	-
CL2702.Contig3_All	-
Unigene26855_All	-
Unigene23286_All	-
Unigene28049_All	-
Unigene37935_All	-
Unigene37854_All	-
Unigene38491_All	-
Unigene22945_All	-
Unigene11002_All	-
Unigene12608_All	-
Unigene24460_All	-
Unigene28118_All	-
CL3183.Contig1_All	-
Unigene37931_All	-
CL8238.Contig1_All	-
Unigene15799_All	-
Unigene24843_All	-
Unigene16404_All	-
Unigene9198_All	-
Unigene24180_All	-
Unigene26163_All	-
Unigene12111_All	-
CL9722.Contig3_All	-
CL6667.Contig5_All	-
Unigene27919_All	-
Unigene39223_All	-
Unigene26695_All	-
Unigene3214_All	-
CL4121.Contig1_All	-
Unigene39813_All	-
CL4290.Contig3_All	-
Unigene17542_All	-
CL10064.Contig2_All	-
Unigene26972_All	-
Unigene25062_All	-
Unigene29988_All	-
CL3706.Contig2_All	-
CL9636.Contig2_All	-
Unigene37957_All	-
Unigene27883_All	-
