# Supplementary material for: Identification of differentially expressed genes in flower, leaf and bulb scale of Lilium oriental hybrid ‘Sorbonne’ and putative control network for scent genes
Source: BMC Genomics. 2017 Nov 22;18:899. doi: 10.1186/s12864-017-4303-4 (PMC5700745; doi:10.1186/s12864-017-4303-4)
Supplement: Supplementary file 6 — Scale-specific genes. (XLSX 36 kb) [file 12864_2017_4303_MOESM6_ESM.xlsx]

## Sheet: Additional file 6 Table S6-spec
Additional file 6 Table S6. Scale-specific genes.
GeneID	Blast nr
CL1772.Contig1_All	gi|224098551|ref|XP_002311215.1|/0/predicted protein [Populus trichocarpa]
Unigene10034_All	gi|269914451|pdb|3HDL|A/1.3302e-84/Chain A, Crystal Structure Of Highly Glycosylated Peroxidase From Royal Palm Tree
Unigene23591_All	gi|225448619|ref|XP_002278996.1|/8.31942e-13/PREDICTED: peroxidase 4 [Vitis vinifera]
Unigene20785_All	gi|57157826|dbj|BAD83867.1|/5.7335e-22/Caffeic acid O-methyltransferase [Iris x hollandica]
CL6527.Contig1_All	gi|460399109|ref|XP_004245085.1|/0/PREDICTED: thromboxane-A synthase-like [Solanum lycopersicum]
Unigene15783_All	gi|357444209|ref|XP_003592382.1|/1.01227e-26/3-ketoacyl-CoA synthase [Medicago truncatula]
CL4162.Contig3_All	gi|462413012|gb|EMJ18061.1|/2.37084e-39/hypothetical protein PRUPE_ppa021358mg [Prunus persica]
Unigene3737_All	gi|346703151|emb|CBX25250.1|/1.85553e-75/hypothetical_protein [Oryza brachyantha]
Unigene25155_All	gi|326506508|dbj|BAJ86572.1|/1.04189e-15/predicted protein [Hordeum vulgare subsp. vulgare]
Unigene6445_All	gi|297723687|ref|NP_001174207.1|/1.47943e-69/Os05g0133401 [Oryza sativa Japonica Group]
Unigene3560_All	gi|225451852|ref|XP_002278481.1|/1.02341e-129/PREDICTED: GDSL esterase/lipase 7-like [Vitis vinifera]
Unigene16497_All	gi|356561253|ref|XP_003548897.1|/2.94732e-50/PREDICTED: sex determination protein tasselseed-2-like [Glycine max]
CL395.Contig1_All	gi|303305868|gb|ADM13619.1|/1.78936e-47/3-beta-hydroxysteroid dehydrogenase 1 [Erysimum crepidifolium]
CL4110.Contig2_All	gi|359485243|ref|XP_002277927.2|/3.57321e-64/PREDICTED: 8-hydroxyquercetin 8-O-methyltransferase isoform 2 [Vitis vinifera]
Unigene8174_All	gi|402726341|dbj|BAM37634.1|/1.39281e-70/O-methyltransferase [Eschscholzia californica]
Unigene23275_All	gi|89027224|gb|ABD59338.1|/1.0203e-08/G-box element binding protein [Pisum sativum]
Unigene2198_All	gi|225459000|ref|XP_002285595.1|/1.82547e-83/PREDICTED: transcription factor bHLH93 [Vitis vinifera]
Unigene10994_All	gi|449522361|ref|XP_004168195.1|/6.94011e-21/PREDICTED: cyclin-D5-1-like [Cucumis sativus]
Unigene14862_All	gi|430007897|gb|AGA20434.1|/1.39855e-104/bZIP protein [Nelumbo nucifera]
Unigene2994_All	gi|350539513|ref|NP_001234675.1|/0/LAX2 protein [Solanum lycopersicum]
Unigene2971_All	gi|339830706|gb|AEK20778.1|/4.47754e-47/cyclin dependent kinase regulator [Musa acuminata AAA Group]
Unigene27353_All	gi|296084918|emb|CBI28327.3|/5.33063e-15/unnamed protein product [Vitis vinifera]
Unigene13958_All	gi|413957266|gb|AFW89915.1|/9.7721e-38/putative ARM repeat-containing protein containing family protein [Zea mays]
Unigene24265_All	gi|242076396|ref|XP_002448134.1|/5.54235e-42/hypothetical protein SORBIDRAFT_06g021900 [Sorghum bicolor]
Unigene19119_All	gi|462414801|gb|EMJ19538.1|/1.34072e-18/hypothetical protein PRUPE_ppa008610mg [Prunus persica]
Unigene14313_All	gi|326525419|dbj|BAK04444.1|/1.24449e-24/predicted protein [Hordeum vulgare subsp. vulgare]
Unigene4596_All	gi|460381547|ref|XP_004236510.1|/6.89867e-20/PREDICTED: RING-H2 finger protein ATL56-like [Solanum lycopersicum]
Unigene21147_All	gi|470129447|ref|XP_004300630.1|/1.3435e-34/PREDICTED: glutathione S-transferase U18-like [Fragaria vesca subsp. vesca]
Unigene10398_All	gi|462423036|gb|EMJ27299.1|/6.62021e-47/hypothetical protein PRUPE_ppa010869mg [Prunus persica]
Unigene16097_All	gi|225424859|ref|XP_002273830.1|/1.72192e-26/PREDICTED: glutathione S-transferase U17 isoform 1 [Vitis vinifera]
Unigene21490_All	gi|115483088|ref|NP_001065137.1|/9.74863e-22/Os10g0530500 [Oryza sativa Japonica Group]
Unigene31716_All	gi|302836776|ref|XP_002949948.1|/3.89678e-10/hypothetical protein VOLCADRAFT_104492 [Volvox carteri f. nagariensis]
Unigene23967_All	gi|357144003|ref|XP_003573132.1|/4.09823e-32/PREDICTED: cysteine-rich repeat secretory protein 12-like [Brachypodium distachyon]
Unigene522_All	gi|359491108|ref|XP_003634222.1|/1.90532e-99/PREDICTED: omega-hydroxypalmitate O-feruloyl transferase-like [Vitis vinifera]
Unigene1484_All	gi|148906066|gb|ABR16192.1|/6.79011e-77/unknown [Picea sitchensis]
Unigene9892_All	gi|218189305|gb|EEC71732.1|/3.61349e-105/hypothetical protein OsI_04280 [Oryza sativa Indica Group]
CL573.Contig2_All	gi|57899019|dbj|BAD86868.1|/1.18497e-39/acyltransferase -like [Oryza sativa Japonica Group]
Unigene9416_All	gi|357139715|ref|XP_003571423.1|/5.54484e-69/PREDICTED: anthocyanin 5-aromatic acyltransferase-like [Brachypodium distachyon]
Unigene399_All	gi|223948497|gb|ACN28332.1|/2.7648e-67/unknown [Zea mays]
Unigene20979_All	gi|88659664|gb|ABD47730.1|/2.47627e-20/(1-4)-beta-mannan endohydrolase [Eucalyptus globulus subsp. globulus]
CL7842.Contig1_All	gi|82949279|dbj|BAE53367.1|/1.72579e-60/cyclin B1 [Allium cepa]
Unigene34687_All	gi|77557060|gb|ABA99856.1|/7.41646e-76/kinesin motor protein, putative, expressed [Oryza sativa Japonica Group]
CL5574.Contig1_All	gi|75288884|sp|Q66PF2.1|URT1_FRAAN/6.94589e-23/RecName: Full=Putative UDP-rhamnose:rhamnosyltransferase 1; Short=FaRT1; AltName: Full=Glycosyltransferase 4; Short=FaGT4
CL2679.Contig2_All	gi|75244686|sp|Q8H252.1|RBR_COCNU/9.79378e-126/RecName: Full=Retinoblastoma-related protein
CL2098.Contig5_All	gi|75114371|sp|Q651X6.1|CSLE6_ORYSJ/4.39399e-54/RecName: Full=Cellulose synthase-like protein E6; AltName: Full=OsCslE6
Unigene37299_All	gi|6649904|gb|AAF21625.1|AF021852_1/4.87269e-28/intracellular pathogenesis-related protein PR-106 [Lilium longiflorum]
Unigene40341_All	gi|6649902|gb|AAF21624.1|AF021851_1/2.88927e-29/intracellular pathogenesis-related protein PR-105 [Lilium longiflorum]
Unigene21296_All	gi|56567285|gb|AAV98627.1|/4.46319e-14/AP2 protein [Elaeis guineensis]
CL1635.Contig1_All	gi|55296268|dbj|BAD68048.1|/1.45282e-20/putative small basic membrane integral protein [Oryza sativa Japonica Group]
Unigene37191_All	gi|49258681|pdb|1R8N|A/3.9798e-07/Chain A, The Crystal Structure Of The Kunitz (Sti) Type Inhibitor From Seeds Of Delonix Regia
CL7035.Contig1_All	gi|47497362|dbj|BAD19401.1|/3.68799e-52/DNAJ heat shock N-terminal domain-containing protein-like [Oryza sativa Japonica Group]
Unigene18773_All	gi|470142304|ref|XP_004306851.1|/3.6563e-48/PREDICTED: vignain-like [Fragaria vesca subsp. vesca]
CL2994.Contig1_All	gi|470135948|ref|XP_004303767.1|/2.84394e-21/PREDICTED: RING-H2 finger protein ATL3-like [Fragaria vesca subsp. vesca]
CL4796.Contig2_All	gi|470131574|ref|XP_004301668.1|/3.24634e-09/PREDICTED: uncharacterized protein LOC101297648 [Fragaria vesca subsp. vesca]
CL3375.Contig2_All	gi|470130942|ref|XP_004301360.1|/1.70186e-63/PREDICTED: uncharacterized protein LOC101307700 [Fragaria vesca subsp. vesca]
CL3051.Contig3_All	gi|470125965|ref|XP_004298966.1|/1.96191e-159/PREDICTED: protein MODIFIER OF SNC1 1-like [Fragaria vesca subsp. vesca]
Unigene9305_All	gi|470120854|ref|XP_004296502.1|/2.82985e-29/PREDICTED: uncharacterized protein LOC101297923 [Fragaria vesca subsp. vesca]
CL10772.Contig2_All	gi|470119540|ref|XP_004295871.1|/2.27804e-10/PREDICTED: cytochrome P450 71A4-like [Fragaria vesca subsp. vesca]
Unigene10527_All	gi|470118113|ref|XP_004295183.1|/3.08158e-31/PREDICTED: cellulose synthase-like protein E1-like [Fragaria vesca subsp. vesca]
Unigene16460_All	gi|470108398|ref|XP_004290506.1|/7.29466e-41/PREDICTED: probable LRR receptor-like serine/threonine-protein kinase At1g34110-like [Fragaria vesca subsp. vesca]
Unigene38276_All	gi|470105592|ref|XP_004289166.1|/8.43829e-62/PREDICTED: histone H3.2-like [Fragaria vesca subsp. vesca]
CL1503.Contig2_All	gi|462423860|gb|EMJ28123.1|/6.85934e-23/hypothetical protein PRUPE_ppa015844mg [Prunus persica]
Unigene31194_All	gi|462423259|gb|EMJ27522.1|/3.99967e-19/hypothetical protein PRUPE_ppa022234mg [Prunus persica]
CL1274.Contig3_All	gi|462418238|gb|EMJ22687.1|/2.73337e-32/hypothetical protein PRUPE_ppa007982mg [Prunus persica]
CL4341.Contig3_All	gi|462416709|gb|EMJ21446.1|/1.0686e-07/hypothetical protein PRUPE_ppa001695mg [Prunus persica]
Unigene37558_All	gi|462416043|gb|EMJ20780.1|/4.7509e-13/hypothetical protein PRUPE_ppa023331mg, partial [Prunus persica]
CL465.Contig2_All	gi|462413053|gb|EMJ18102.1|/1.47167e-54/hypothetical protein PRUPE_ppa019301mg, partial [Prunus persica]
CL3100.Contig1_All	gi|462409564|gb|EMJ14898.1|/2.79598e-45/hypothetical protein PRUPE_ppa000762mg [Prunus persica]
CL4001.Contig2_All	gi|462409507|gb|EMJ14841.1|/3.20764e-67/hypothetical protein PRUPE_ppa001703mg [Prunus persica]
CL321.Contig19_All	gi|462406946|gb|EMJ12410.1|/2.77043e-21/hypothetical protein PRUPE_ppa011496mg [Prunus persica]
CL10265.Contig1_All	gi|462406946|gb|EMJ12410.1|/1.09792e-28/hypothetical protein PRUPE_ppa011496mg [Prunus persica]
Unigene32433_All	gi|462406520|gb|EMJ11984.1|/1.21429e-23/hypothetical protein PRUPE_ppa018895mg [Prunus persica]
CL4502.Contig1_All	gi|462405709|gb|EMJ11173.1|/2.65723e-22/hypothetical protein PRUPE_ppa005023mg [Prunus persica]
CL8333.Contig3_All	gi|462405499|gb|EMJ10963.1|/3.33034e-47/hypothetical protein PRUPE_ppa013350mg [Prunus persica]
Unigene9361_All	gi|462404719|gb|EMJ10183.1|/1.05897e-82/hypothetical protein PRUPE_ppb022951mg [Prunus persica]
CL482.Contig2_All	gi|462402098|gb|EMJ07655.1|/6.98371e-15/hypothetical protein PRUPE_ppa018304mg [Prunus persica]
Unigene18326_All	gi|462401873|gb|EMJ07430.1|/2.5908e-38/hypothetical protein PRUPE_ppa015441mg, partial [Prunus persica]
Unigene19899_All	gi|462401080|gb|EMJ06637.1|/4.46232e-30/hypothetical protein PRUPE_ppa007823mg [Prunus persica]
CL9213.Contig2_All	gi|462401026|gb|EMJ06583.1|/1.36032e-08/hypothetical protein PRUPE_ppa007350mg [Prunus persica]
Unigene14889_All	gi|462399489|gb|EMJ05157.1|/1.13008e-09/hypothetical protein PRUPE_ppa022938mg [Prunus persica]
Unigene8810_All	gi|462394519|gb|EMJ00318.1|/6.53896e-34/hypothetical protein PRUPE_ppa020919mg [Prunus persica]
CL6781.Contig3_All	gi|460412675|ref|XP_004251723.1|/8.04107e-22/PREDICTED: uncharacterized protein LOC101259218 [Solanum lycopersicum]
CL5272.Contig1_All	gi|460410468|ref|XP_004250650.1|/2.79065e-129/PREDICTED: GDSL esterase/lipase At1g33811-like [Solanum lycopersicum]
CL1413.Contig3_All	gi|460404247|ref|XP_004247595.1|/3.05441e-68/PREDICTED: uncharacterized protein LOC101254530 [Solanum lycopersicum]
CL533.Contig5_All	gi|460404200|ref|XP_004247572.1|/1.47989e-48/PREDICTED: uncharacterized protein LOC101247367 [Solanum lycopersicum]
Unigene9837_All	gi|460400655|ref|XP_004245848.1|/3.09973e-07/PREDICTED: uncharacterized protein LOC101255228 [Solanum lycopersicum]
Unigene5555_All	gi|460395472|ref|XP_004243307.1|/1.03087e-15/PREDICTED: uncharacterized protein LOC101253915 [Solanum lycopersicum]
CL5420.Contig1_All	gi|460388198|ref|XP_004239756.1|/5.12959e-18/PREDICTED: serine/arginine-rich splicing factor RS2Z32-like isoform 1 [Solanum lycopersicum]
CL8566.Contig3_All	gi|460387488|ref|XP_004239409.1|/2.87103e-18/PREDICTED: probable serine/threonine-protein kinase At1g18390-like [Solanum lycopersicum]
CL1503.Contig1_All	gi|460384962|ref|XP_004238175.1|/1.4649e-101/PREDICTED: patatin group A-3-like [Solanum lycopersicum]
CL10265.Contig3_All	gi|460382935|ref|XP_004237191.1|/1.9894e-32/PREDICTED: miraculin-like [Solanum lycopersicum]
CL3540.Contig2_All	gi|460382277|ref|XP_004236866.1|/5.4924e-84/PREDICTED: probable protein arginine N-methyltransferase 6-like isoform 2 [Solanum lycopersicum]
CL6602.Contig2_All	gi|460381710|ref|XP_004236586.1|/0/PREDICTED: probable glycerol-3-phosphate dehydrogenase [NAD(+)] 1, cytosolic-like [Solanum lycopersicum]
Unigene18284_All	gi|460377792|ref|XP_004234672.1|/5.88471e-30/PREDICTED: patatin group A-3-like [Solanum lycopersicum]
CL9793.Contig2_All	gi|449524284|ref|XP_004169153.1|/4.28646e-33/PREDICTED: heme oxygenase 1, chloroplastic-like [Cucumis sativus]
Unigene37347_All	gi|449460710|ref|XP_004148088.1|/2.03055e-06/PREDICTED: S-norcoclaurine synthase-like isoform 1 [Cucumis sativus]
CL10895.Contig2_All	gi|44887717|sp|P60496.1|BABL_LILLO/1.17231e-58/RecName: Full=Chemocyanin; AltName: Full=Basic blue protein; AltName: Full=Plantacyanin; Flags: Precursor
Unigene26609_All	gi|444737617|emb|CCM07274.1|/1.01943e-42/Putative Receptor-like protein kinase 2 [Musa balbisiana]
Unigene30217_All	gi|431170|dbj|BAA04840.1|/4.34194e-33/small heat shock protein [Lilium longiflorum]
Unigene26514_All	gi|424106|gb|AAA19115.1|/4.04837e-07/mutant phenotype: late flowering [Arabidopsis thaliana]
CL10627.Contig1_All	gi|422293454|gb|EKU20754.1|/4.92189e-34/transcript antisense to ribosomal rna protein [Nannochloropsis gaditana CCMP526]
CL1455.Contig1_All	gi|414880050|tpg|DAA57181.1|/1.93556e-17/TPA: hypothetical protein ZEAMMB73_212841 [Zea mays]
Unigene24227_All	gi|414867590|tpg|DAA46147.1|/6.18335e-08/TPA: hypothetical protein ZEAMMB73_264885 [Zea mays]
CL4124.Contig3_All	gi|414867364|tpg|DAA45921.1|/2.1147e-08/TPA: hypothetical protein ZEAMMB73_684858 [Zea mays]
CL1853.Contig1_All	gi|414592179|tpg|DAA42750.1|/6.77731e-51/TPA: putative leucine-rich repeat protein kinase family protein [Zea mays]
CL7685.Contig1_All	gi|413951841|gb|AFW84490.1|/8.64735e-27/hypothetical protein ZEAMMB73_428483, partial [Zea mays]
Unigene33088_All	gi|413951384|gb|AFW84033.1|/2.29306e-77/src2-like protein [Zea mays]
Unigene19408_All	gi|413937990|gb|AFW72541.1|/8.49163e-21/SAUR11-auxin-responsive SAUR family member [Zea mays]
Unigene9572_All	gi|409994626|gb|AFV50601.1|/5.85416e-22/lipase [Elaeis guineensis]
CL9556.Contig1_All	gi|4097545|gb|AAD09506.1|/9.30133e-12/ATFP2, partial [Arabidopsis thaliana]
Unigene20938_All	gi|408407621|sp|A2XA73.1|GRF1_ORYSI/4.67721e-27/RecName: Full=Growth-regulating factor 1; Short=OsGRF1; AltName: Full=Transcription activator GRF1
Unigene3683_All	gi|408407621|sp|A2XA73.1|GRF1_ORYSI/4.61979e-67/RecName: Full=Growth-regulating factor 1; Short=OsGRF1; AltName: Full=Transcription activator GRF1
CL10627.Contig6_All	gi|397603477|gb|EJK58439.1|/6.52807e-27/hypothetical protein THAOC_21441 [Thalassiosira oceanica]
CL10843.Contig1_All	gi|393793960|dbj|BAM28973.1|/3.11368e-62/flavonoid 3'-hydroxylase, partial [Lilium hybrid division I]
CL9183.Contig3_All	gi|388517407|gb|AFK46765.1|/3.56533e-52/unknown [Lotus japonicus]
Unigene9595_All	gi|38325813|gb|AAR17079.1|/1.09561e-36/heat shock protein 70-2 [Nicotiana tabacum]
Unigene4906_All	gi|383212085|dbj|BAM08929.1|/2.20524e-133/class I knotted1-like homeobox protein [Asparagus officinalis]
Unigene23355_All	gi|371910375|dbj|BAL44282.1|/4.18901e-44/lectin [Lysichiton camtschatcensis]
Unigene12507_All	gi|359496533|ref|XP_003635259.1|/2.89531e-15/PREDICTED: protein FD-like [Vitis vinifera]
Unigene15802_All	gi|359496061|ref|XP_003635142.1|/3.08302e-23/PREDICTED: uncharacterized protein LOC100244391 [Vitis vinifera]
CL10820.Contig1_All	gi|359492732|ref|XP_002280079.2|/1.61574e-66/PREDICTED: cyclin-B2-4 [Vitis vinifera]
Unigene23218_All	gi|359492526|ref|XP_002285467.2|/1.55118e-159/PREDICTED: AP2-like ethylene-responsive transcription factor ANT-like [Vitis vinifera]
Unigene23870_All	gi|359492526|ref|XP_002285467.2|/1.23785e-43/PREDICTED: AP2-like ethylene-responsive transcription factor ANT-like [Vitis vinifera]
Unigene39841_All	gi|359491480|ref|XP_002280388.2|/1.66559e-45/PREDICTED: MATE efflux family protein DTX1-like [Vitis vinifera]
Unigene6522_All	gi|359488992|ref|XP_002283458.2|/5.22305e-07/PREDICTED: vacuolar amino acid transporter 1-like [Vitis vinifera]
CL9313.Contig2_All	gi|359485811|ref|XP_003633339.1|/2.64344e-06/PREDICTED: uncharacterized protein LOC100853006 [Vitis vinifera]
CL1206.Contig1_All	gi|359485243|ref|XP_002277927.2|/4.82765e-44/PREDICTED: 8-hydroxyquercetin 8-O-methyltransferase isoform 2 [Vitis vinifera]
Unigene16237_All	gi|359482487|ref|XP_003632781.1|/1.37497e-26/PREDICTED: LOW QUALITY PROTEIN: AP2-like ethylene-responsive transcription factor AIL1-like [Vitis vinifera]
CL5745.Contig1_All	gi|359478712|ref|XP_002282519.2|/1.74439e-23/PREDICTED: uncharacterized protein LOC100255350 [Vitis vinifera]
CL5745.Contig2_All	gi|359478712|ref|XP_002282519.2|/1.48435e-23/PREDICTED: uncharacterized protein LOC100255350 [Vitis vinifera]
CL8991.Contig1_All	gi|359475654|ref|XP_003631726.1|/6.73521e-31/PREDICTED: uncharacterized protein LOC100258833 [Vitis vinifera]
CL241.Contig3_All	gi|358344028|ref|XP_003636096.1|/2.92106e-09/hypothetical protein MTR_027s0011 [Medicago truncatula]
Unigene9111_All	gi|357512767|ref|XP_003626672.1|/4.78329e-40/Mannan endo-1,4-beta-mannosidase [Medicago truncatula]
CL10883.Contig1_All	gi|357494825|ref|XP_003617701.1|/1.20741e-35/Cytochrome P450 [Medicago truncatula]
CL5269.Contig2_All	gi|357477027|ref|XP_003608799.1|/1.31505e-29/hypothetical protein MTR_4g102080 [Medicago truncatula]
Unigene39280_All	gi|357473279|ref|XP_003606924.1|/9.94099e-30/Histone H2B [Medicago truncatula]
CL392.Contig1_All	gi|357441263|ref|XP_003590909.1|/6.17694e-24/GDSL esterase/lipase [Medicago truncatula]
Unigene9117_All	gi|357158658|ref|XP_003578199.1|/4.02672e-15/PREDICTED: gamma-tubulin complex component 3 homolog [Brachypodium distachyon]
Unigene22780_All	gi|357154035|ref|XP_003576648.1|/1.53309e-59/PREDICTED: cellulose synthase-like protein E6-like [Brachypodium distachyon]
Unigene24558_All	gi|357147960|ref|XP_003574564.1|/1.3698e-15/PREDICTED: uncharacterized protein LOC100841353 [Brachypodium distachyon]
CL6753.Contig1_All	gi|357142439|ref|XP_003572572.1|/1.24492e-41/PREDICTED: uncharacterized protein LOC100837396 [Brachypodium distachyon]
Unigene17742_All	gi|357134112|ref|XP_003568662.1|/1.20314e-19/PREDICTED: putative DNA-binding protein ESCAROLA-like [Brachypodium distachyon]
Unigene23937_All	gi|357130073|ref|XP_003566681.1|/1.22126e-11/PREDICTED: GDSL esterase/lipase At1g09390-like [Brachypodium distachyon]
Unigene30565_All	gi|357128119|ref|XP_003565723.1|/1.33562e-22/PREDICTED: peroxidase 1-like [Brachypodium distachyon]
CL184.Contig7_All	gi|357122852|ref|XP_003563128.1|/1.60458e-19/PREDICTED: uncharacterized protein LOC100828671 [Brachypodium distachyon]
CL7951.Contig5_All	gi|357117504|ref|XP_003560507.1|/3.67714e-45/PREDICTED: uncharacterized protein LOC100846466 [Brachypodium distachyon]
CL4460.Contig2_All	gi|357115153|ref|XP_003559356.1|/8.99104e-15/PREDICTED: uncharacterized protein LOC100827210 [Brachypodium distachyon]
CL4081.Contig1_All	gi|357113988|ref|XP_003558783.1|/7.79261e-19/PREDICTED: 3-hydroxybenzoate 6-hydroxylase 1-like [Brachypodium distachyon]
CL458.Contig6_All	gi|356550263|ref|XP_003543507.1|/1.109e-66/PREDICTED: histone H2A-like [Glycine max]
CL1022.Contig2_All	gi|356544293|ref|XP_003540588.1|/1.04338e-07/PREDICTED: protein OBERON 4-like [Glycine max]
Unigene21177_All	gi|356536653|ref|XP_003536851.1|/2.09121e-27/PREDICTED: putative DNA-binding protein ESCAROLA-like [Glycine max]
CL651.Contig2_All	gi|356535715|ref|XP_003536389.1|/3.65496e-147/PREDICTED: E3 ubiquitin-protein ligase RNF167-like [Glycine max]
Unigene8647_All	gi|356533801|ref|XP_003535447.1|/9.12133e-30/PREDICTED: putative DNA-binding protein ESCAROLA-like [Glycine max]
CL9757.Contig2_All	gi|356522400|ref|XP_003529834.1|/1.37893e-41/PREDICTED: AP2-like ethylene-responsive transcription factor AIL1-like [Glycine max]
Unigene11439_All	gi|356518390|ref|XP_003527862.1|/2.42984e-20/PREDICTED: multidrug and toxin extrusion protein 1-like [Glycine max]
Unigene25100_All	gi|356509567|ref|XP_003523519.1|/2.13544e-08/PREDICTED: proline-rich receptor-like protein kinase PERK5-like [Glycine max]
CL3742.Contig2_All	gi|356504643|ref|XP_003521105.1|/1.64333e-52/PREDICTED: cytochrome P450 94A1-like [Glycine max]
Unigene17178_All	gi|350539842|ref|NP_001234545.1|/4.43146e-30/auxin response factor 5 [Solanum lycopersicum]
CL4616.Contig1_All	gi|350534694|ref|NP_001234666.1|/6.67705e-34/protein RSI-1 precursor [Solanum lycopersicum]
Unigene9219_All	gi|326523879|dbj|BAJ96950.1|/1.2866e-45/predicted protein [Hordeum vulgare subsp. vulgare]
CL10864.Contig1_All	gi|326497409|dbj|BAK05794.1|/6.80446e-29/predicted protein [Hordeum vulgare subsp. vulgare]
Unigene186_All	gi|326495566|dbj|BAJ85879.1|/3.08247e-162/predicted protein [Hordeum vulgare subsp. vulgare]
CL2711.Contig2_All	gi|326491689|dbj|BAJ94322.1|/3.85409e-91/predicted protein [Hordeum vulgare subsp. vulgare]
CL7951.Contig4_All	gi|326489603|dbj|BAK01782.1|/2.35245e-15/predicted protein [Hordeum vulgare subsp. vulgare]
CL7951.Contig3_All	gi|326489603|dbj|BAK01782.1|/1.62877e-16/predicted protein [Hordeum vulgare subsp. vulgare]
CL3468.Contig2_All	gi|321176469|gb|ADW77641.1|/1.04974e-84/putative mannan synthase [Amorphophallus konjac]
CL3468.Contig1_All	gi|321176469|gb|ADW77641.1|/0/putative mannan synthase [Amorphophallus konjac]
Unigene38652_All	gi|31432315|gb|AAP53965.1|/2.74993e-39/heavy metal-associated domain containing protein, expressed [Oryza sativa Japonica Group]
Unigene7389_All	gi|313760929|gb|ADR79442.1|/5.19316e-23/VARIANT IN METHYLATION-like protein [Liriodendron tulipifera]
CL1281.Contig2_All	gi|312165807|gb|ADQ38902.1|/3.59118e-80/bHLH transcription factor [Musa acuminata AAA Group]
Unigene18722_All	gi|306450593|gb|ADM88550.1|/1.40862e-28/P450 [Elaeis guineensis]
Unigene30949_All	gi|30580332|sp|O65162.1|CAMT_MESCR/3.3613e-22/RecName: Full=Caffeoyl-CoA O-methyltransferase; AltName: Full=Trans-caffeoyl-CoA 3-O-methyltransferase; Short=CCoAMT; Short=CCoAOMT
Unigene40160_All	gi|303306028|gb|ADM13642.1|/2.65198e-06/putative potassium transporter [Nicotiana tabacum]
Unigene31928_All	gi|302853476|ref|XP_002958253.1|/9.14965e-12/hypothetical protein VOLCADRAFT_99471 [Volvox carteri f. nagariensis]
CL5332.Contig2_All	gi|302836357|ref|XP_002949739.1|/2.39562e-13/extracellular matrix glycoprotein pherophorin-V32 [Volvox carteri f. nagariensis]
Unigene16236_All	gi|297743010|emb|CBI35877.3|/1.57789e-59/unnamed protein product [Vitis vinifera]
Unigene13026_All	gi|297741774|emb|CBI33003.3|/5.33233e-15/unnamed protein product [Vitis vinifera]
Unigene24800_All	gi|297729351|ref|NP_001177039.1|/2.10422e-08/Os12g0594800 [Oryza sativa Japonica Group]
Unigene17808_All	gi|297604824|ref|NP_001056166.2|/5.02502e-10/Os05g0537100 [Oryza sativa Japonica Group]
Unigene24471_All	gi|296085157|emb|CBI28652.3|/9.90436e-06/unnamed protein product [Vitis vinifera]
Unigene13844_All	gi|296083594|emb|CBI23583.3|/4.46665e-46/unnamed protein product [Vitis vinifera]
CL587.Contig3_All	gi|295822131|gb|ADG36719.1|/0/squalene synthase 2 [Glycyrrhiza uralensis]
Unigene1210_All	gi|294679643|dbj|BAJ05399.1|/5.66591e-55/transcription factor R2R3-MYB [Lilium hybrid division I]
CL9053.Contig1_All	gi|289875|gb|AAA19912.1|/9.08113e-22/lectin, partial [Clivia miniata]
CL485.Contig5_All	gi|28400798|emb|CAD67479.1|/2.70944e-123/peroxidase [Asparagus officinalis]
CL485.Contig1_All	gi|28400798|emb|CAD67479.1|/2.05573e-127/peroxidase [Asparagus officinalis]
CL485.Contig6_All	gi|28400798|emb|CAD67479.1|/2.04373e-114/peroxidase [Asparagus officinalis]
Unigene9127_All	gi|27902359|gb|AAK13242.1|/2.7388e-85/polyphenol oxidase [Trifolium pratense]
CL6702.Contig6_All	gi|2641211|gb|AAB86857.1|/1.51028e-57/histone-like protein [Fritillaria agrestis]
CL6037.Contig3_All	gi|255636495|gb|ACU18586.1|/4.3393e-06/unknown [Glycine max]
Unigene4619_All	gi|255586620|ref|XP_002533942.1|/2.55338e-48/protein with unknown function [Ricinus communis]
CL6037.Contig1_All	#N/A
Unigene39924_All	gi|255583958|ref|XP_002532726.1|/2.45241e-11/conserved hypothetical protein [Ricinus communis]
Unigene13238_All	gi|255583478|ref|XP_002532497.1|/5.45009e-28/conserved hypothetical protein [Ricinus communis]
CL10587.Contig2_All	gi|255583478|ref|XP_002532497.1|/5.2655e-07/conserved hypothetical protein [Ricinus communis]
Unigene21260_All	gi|255576858|ref|XP_002529315.1|/4.82856e-21/DNA binding protein, putative [Ricinus communis]
CL2798.Contig1_All	gi|255575479|ref|XP_002528641.1|/2.40695e-36/Protein kinase APK1A, chloroplast precursor, putative [Ricinus communis]
CL2734.Contig2_All	gi|255565447|ref|XP_002523714.1|/6.33934e-16/Shugoshin-1, putative [Ricinus communis]
CL1172.Contig3_All	gi|255564492|ref|XP_002523242.1|/3.1249e-23/cytochrome P450, putative [Ricinus communis]
CL392.Contig11_All	gi|255562023|ref|XP_002522020.1|/2.24873e-68/zinc finger protein, putative [Ricinus communis]
Unigene7383_All	gi|255562023|ref|XP_002522020.1|/1.28008e-24/zinc finger protein, putative [Ricinus communis]
Unigene32562_All	gi|255556338|ref|XP_002519203.1|/4.64635e-67/protein translocase, putative [Ricinus communis]
Unigene10525_All	gi|255543933|ref|XP_002513029.1|/4.62319e-11/protein with unknown function [Ricinus communis]
CL3842.Contig2_All	gi|255540115|ref|XP_002511122.1|/2.62988e-34/transcription factor, putative [Ricinus communis]
Unigene37339_All	gi|255538718|ref|XP_002510424.1|/2.64384e-17/Jasmonate O-methyltransferase, putative [Ricinus communis]
CL4162.Contig2_All	gi|242091453|ref|XP_002441559.1|/5.0011e-13/hypothetical protein SORBIDRAFT_09g029340 [Sorghum bicolor]
Unigene17371_All	gi|242077056|ref|XP_002448464.1|/1.98701e-30/hypothetical protein SORBIDRAFT_06g027550 [Sorghum bicolor]
Unigene11636_All	gi|242069779|ref|XP_002450166.1|/9.2616e-20/hypothetical protein SORBIDRAFT_05g001400 [Sorghum bicolor]
CL2811.Contig2_All	gi|242058665|ref|XP_002458478.1|/1.38617e-55/hypothetical protein SORBIDRAFT_03g034420 [Sorghum bicolor]
CL4895.Contig2_All	gi|242052437|ref|XP_002455364.1|/1.20676e-17/hypothetical protein SORBIDRAFT_03g009370 [Sorghum bicolor]
Unigene18165_All	gi|242051893|ref|XP_002455092.1|/3.47914e-27/hypothetical protein SORBIDRAFT_03g004210 [Sorghum bicolor]
Unigene23881_All	gi|242044904|ref|XP_002460323.1|/9.31808e-20/hypothetical protein SORBIDRAFT_02g026500 [Sorghum bicolor]
Unigene6504_All	gi|242044268|ref|XP_002460005.1|/8.07567e-40/hypothetical protein SORBIDRAFT_02g020730 [Sorghum bicolor]
Unigene37761_All	gi|242038407|ref|XP_002466598.1|/3.52623e-22/hypothetical protein SORBIDRAFT_01g010700 [Sorghum bicolor]
CL7683.Contig2_All	gi|242036897|ref|XP_002465843.1|/3.42164e-22/hypothetical protein SORBIDRAFT_01g046860 [Sorghum bicolor]
Unigene20613_All	gi|238014838|gb|ACR38454.1|/3.07994e-13/unknown [Zea mays]
CL2910.Contig3_All	gi|229814836|gb|ACQ85267.1|/1.27794e-45/xyloglucan endotransglycosylase/hydrolase [Musa acuminata AAA Group]
Unigene6908_All	gi|226509214|ref|NP_001145801.1|/8.02588e-92/hypothetical protein [Zea mays]
Unigene39584_All	gi|226494588|ref|NP_001152282.1|/4.87456e-34/RNA recognition motif containing protein [Zea mays]
Unigene9123_All	gi|225468618|ref|XP_002266049.1|/5.03158e-26/PREDICTED: uncharacterized protein LOC100245492 [Vitis vinifera]
CL9289.Contig1_All	gi|225462348|ref|XP_002269152.1|/4.4785e-106/PREDICTED: zinc finger CCCH domain-containing protein 37 [Vitis vinifera]
CL7795.Contig2_All	gi|225458001|ref|XP_002276294.1|/1.13466e-63/PREDICTED: uncharacterized protein LOC100250572 [Vitis vinifera]
CL212.Contig2_All	gi|225446489|ref|XP_002278190.1|/1.30389e-77/PREDICTED: 8-hydroxyquercetin 8-O-methyltransferase [Vitis vinifera]
Unigene18442_All	gi|225444171|ref|XP_002271024.1|/4.9892e-73/PREDICTED: uncharacterized protein LOC100249172 [Vitis vinifera]
CL5764.Contig1_All	gi|225439422|ref|XP_002264807.1|/1.78007e-10/PREDICTED: protein SRG1-like isoform 2 [Vitis vinifera]
CL10905.Contig3_All	gi|225435020|ref|XP_002284171.1|/2.48691e-156/PREDICTED: uncharacterized protein LOC100262189 [Vitis vinifera]
CL2457.Contig1_All	gi|225430602|ref|XP_002265803.1|/4.54515e-17/PREDICTED: uncharacterized protein C11orf73 homolog [Vitis vinifera]
CL4758.Contig1_All	gi|225427312|ref|XP_002282079.1|/3.71635e-13/PREDICTED: uncharacterized protein LOC100243743 [Vitis vinifera]
CL10064.Contig1_All	gi|225425517|ref|XP_002267667.1|/0/PREDICTED: polyamine oxidase [Vitis vinifera]
Unigene39835_All	gi|224142317|ref|XP_002324505.1|/4.36584e-36/predicted protein [Populus trichocarpa]
Unigene24209_All	gi|224136304|ref|XP_002322296.1|/3.49487e-19/predicted protein [Populus trichocarpa]
CL1703.Contig2_All	gi|224136001|ref|XP_002322214.1|/6.47887e-15/predicted protein [Populus trichocarpa]
CL7433.Contig2_All	gi|224134014|ref|XP_002321715.1|/1.39684e-07/predicted protein [Populus trichocarpa]
CL5550.Contig2_All	gi|224129192|ref|XP_002328913.1|/2.20346e-10/predicted protein [Populus trichocarpa]
Unigene12660_All	gi|224125736|ref|XP_002329705.1|/4.86065e-21/predicted protein [Populus trichocarpa]
CL6174.Contig1_All	gi|224119890|ref|XP_002318188.1|/8.99793e-30/predicted protein [Populus trichocarpa]
CL6174.Contig3_All	gi|224119890|ref|XP_002318188.1|/1.09264e-35/predicted protein [Populus trichocarpa]
Unigene38559_All	gi|224119516|ref|XP_002331180.1|/2.93744e-45/predicted protein [Populus trichocarpa]
Unigene20163_All	gi|224119358|ref|XP_002318052.1|/2.7585e-24/f-box family protein [Populus trichocarpa]
Unigene20583_All	gi|224104875|ref|XP_002333889.1|/6.19422e-48/predicted protein [Populus trichocarpa]
CL6703.Contig1_All	gi|224101069|ref|XP_002312129.1|/6.03914e-35/predicted protein [Populus trichocarpa]
Unigene32144_All	gi|224096972|ref|XP_002310804.1|/3.25767e-41/predicted protein [Populus trichocarpa]
Unigene8213_All	gi|224096742|ref|XP_002310719.1|/7.8652e-83/predicted protein [Populus trichocarpa]
Unigene13782_All	gi|224080757|ref|XP_002306222.1|/2.78898e-08/predicted protein [Populus trichocarpa]
Unigene39825_All	gi|224071529|ref|XP_002303503.1|/1.18114e-54/predicted protein [Populus trichocarpa]
Unigene24505_All	gi|222625754|gb|EEE59886.1|/2.76162e-48/hypothetical protein OsJ_12487 [Oryza sativa Japonica Group]
CL10042.Contig2_All	gi|222622664|gb|EEE56796.1|/1.06335e-15/hypothetical protein OsJ_06381 [Oryza sativa Japonica Group]
Unigene18030_All	gi|222619484|gb|EEE55616.1|/5.83018e-38/hypothetical protein OsJ_03942 [Oryza sativa Japonica Group]
Unigene17813_All	gi|22256016|gb|AAM94867.1|/5.72022e-22/polygalacturonase inhibitor protein [Brassica napus]
Unigene35211_All	gi|221272207|sp|A2A1A0.1|NCS1_COPJA/8.10227e-08/RecName: Full=S-norcoclaurine synthase 1; Short=CjNCS1
Unigene28418_All	gi|218201035|gb|EEC83462.1|/1.49563e-09/hypothetical protein OsI_28965 [Oryza sativa Indica Group]
CL6036.Contig1_All	gi|218195925|gb|EEC78352.1|/2.54813e-54/hypothetical protein OsI_18105 [Oryza sativa Indica Group]
CL913.Contig1_All	gi|218194185|gb|EEC76612.1|/1.88194e-118/hypothetical protein OsI_14481 [Oryza sativa Indica Group]
CL321.Contig1_All	gi|213536447|gb|ACJ51124.1|/1.30709e-22/talisin [Talisia esculenta]
CL8993.Contig3_All	gi|21264397|sp|P51074.2|ANX4_FRAAN/1.1462e-98/RecName: Full=Annexin-like protein RJ4
Unigene8842_All	gi|209954691|dbj|BAG80536.1|/1.71448e-57/UDP-glucose:glucosyltransferase [Lycium barbarum]
CL5358.Contig1_All	gi|18308140|gb|AAL67839.1|/1.7519e-37/putative ubiquitin [Pinus pinaster]
Unigene8731_All	gi|168068200|ref|XP_001785975.1|/2.42803e-12/predicted protein [Physcomitrella patens subsp. patens]
CL9504.Contig2_All	gi|1545805|dbj|BAA10929.1|/7.93048e-11/cytochrome P450 like_TBP [Nicotiana tabacum]
Unigene1604_All	gi|15290119|dbj|BAB63811.1|/1.70392e-13/unknown protein [Oryza sativa Japonica Group]
CL94.Contig1_All	gi|15242041|ref|NP_197570.1|/3.97067e-16/uncharacterized protein [Arabidopsis thaliana]
Unigene32355_All	gi|15240252|ref|NP_200951.1|/1.35181e-11/NAC domain containing protein 100 [Arabidopsis thaliana]
Unigene22816_All	gi|15148912|gb|AAK84883.1|AF402602_1/1.0658e-58/NAC domain protein NAC1 [Phaseolus vulgaris]
CL7993.Contig1_All	gi|148906652|gb|ABR16477.1|/2.82972e-28/unknown [Picea sitchensis]
CL2276.Contig1_All	gi|147834327|emb|CAN72115.1|/1.40777e-29/hypothetical protein VITISV_009998 [Vitis vinifera]
Unigene14883_All	gi|147779860|emb|CAN72513.1|/3.16813e-18/hypothetical protein VITISV_021208 [Vitis vinifera]
Unigene24969_All	gi|147777974|emb|CAN74205.1|/1.35344e-26/hypothetical protein VITISV_031127 [Vitis vinifera]
Unigene1512_All	gi|147773679|emb|CAN63175.1|/1.90404e-16/hypothetical protein VITISV_027195 [Vitis vinifera]
CL6266.Contig5_All	gi|147225203|dbj|BAF62437.1|/1.72225e-132/protein phosphatase 2C [Triticum monococcum]
CL574.Contig3_All	gi|145408580|ref|YP_001152204.1|/8.82015e-15/ORF64d [Pinus koraiensis]
Unigene10483_All	gi|14253163|emb|CAC39319.1|/5.53742e-09/VMP4 protein [Volvox carteri f. nagariensis]
Unigene15341_All	gi|125572004|gb|EAZ13519.1|/3.20258e-20/hypothetical protein OsJ_03436 [Oryza sativa Japonica Group]
CL8207.Contig1_All	gi|125543190|gb|EAY89329.1|/1.50866e-13/hypothetical protein OsI_10832 [Oryza sativa Indica Group]
Unigene18656_All	gi|115483412|ref|NP_001065376.1|/6.3986e-50/Os10g0560000 [Oryza sativa Japonica Group]
CL9560.Contig1_All	gi|115479405|ref|NP_001063296.1|/2.90473e-42/Os09g0443500 [Oryza sativa Japonica Group]
CL7982.Contig2_All	gi|115472035|ref|NP_001059616.1|/7.57445e-19/Os07g0474300 [Oryza sativa Japonica Group]
Unigene16777_All	gi|115469416|ref|NP_001058307.1|/1.88866e-36/Os06g0666100 [Oryza sativa Japonica Group]
Unigene35378_All	gi|115465685|ref|NP_001056442.1|/7.34212e-25/Os05g0582800 [Oryza sativa Japonica Group]
CL4651.Contig7_All	gi|115456543|ref|NP_001051872.1|/5.54601e-09/Os03g0844600 [Oryza sativa Japonica Group]
CL9509.Contig2_All	gi|115448773|ref|NP_001048166.1|/1.61555e-27/Os02g0756100 [Oryza sativa Japonica Group]
Unigene10744_All	gi|115445949|ref|NP_001046754.1|/9.83602e-14/Os02g0448000 [Oryza sativa Japonica Group]
CL5943.Contig3_All	gi|115442233|ref|NP_001045396.1|/1.43952e-110/Os01g0948900 [Oryza sativa Japonica Group]
CL6597.Contig2_All	gi|1141765|gb|AAC49386.1|/2.50022e-09/mannose-binding lectin precursor, partial [Tulipa hybrid cultivar]
CL5254.Contig3_All	gi|113913391|gb|ABI48859.1|/9.58739e-54/LLA-115 [Lilium longiflorum]
CL3760.Contig1_All	gi|108863948|gb|ABA91291.2|/3.18628e-20/expressed protein [Oryza sativa Japonica Group]
Unigene10471_All	gi|106734288|gb|ABF82596.1|/1.63869e-40/chalcone synthase [Lilium hybrid cultivar]
Unigene21955_All	-
Unigene18161_All	-
Unigene12284_All	-
Unigene14423_All	-
Unigene25285_All	-
Unigene21390_All	-
Unigene22896_All	-
CL161.Contig1_All	-
Unigene33958_All	-
CL118.Contig2_All	-
Unigene25298_All	-
Unigene26319_All	-
Unigene9323_All	-
CL1646.Contig3_All	-
Unigene15750_All	-
Unigene26682_All	-
CL241.Contig4_All	-
CL1299.Contig2_All	-
Unigene17469_All	-
Unigene25084_All	-
Unigene15048_All	-
Unigene31523_All	-
CL118.Contig1_All	-
CL9054.Contig1_All	-
Unigene8882_All	-
Unigene27311_All	-
Unigene14186_All	-
Unigene24688_All	-
Unigene19410_All	-
CL6171.Contig2_All	-
Unigene9796_All	-
Unigene11919_All	-
Unigene10661_All	-
Unigene11544_All	-
Unigene11771_All	-
Unigene24638_All	-
Unigene4770_All	-
CL7850.Contig1_All	-
Unigene26159_All	-
Unigene26694_All	-
Unigene14073_All	-
Unigene11803_All	-
Unigene10496_All	-
Unigene39447_All	-
Unigene25228_All	-
Unigene21760_All	-
Unigene24883_All	-
CL2405.Contig1_All	-
Unigene18394_All	-
Unigene26403_All	-
Unigene24556_All	-
CL4855.Contig2_All	-
Unigene27872_All	-
CL1983.Contig2_All	-
CL8091.Contig3_All	-
Unigene16838_All	-
Unigene31162_All	-
Unigene22018_All	-
CL6003.Contig8_All	-
Unigene25264_All	-
Unigene27173_All	-
CL8915.Contig1_All	-
Unigene20831_All	-
Unigene25009_All	-
Unigene14163_All	-
Unigene19207_All	-
Unigene14203_All	-
Unigene24611_All	-
Unigene22544_All	-
Unigene25183_All	-
Unigene28216_All	-
Unigene37628_All	-
CL6851.Contig1_All	-
CL7521.Contig1_All	-
Unigene40170_All	-
Unigene15357_All	-
Unigene27065_All	-
Unigene26963_All	-
Unigene13130_All	-
Unigene24910_All	-
CL4951.Contig1_All	-
Unigene16682_All	-
CL9414.Contig2_All	-
Unigene9170_All	-
Unigene13879_All	-
CL10240.Contig1_All	-
Unigene38183_All	-
Unigene18112_All	-
Unigene9257_All	-
Unigene14236_All	-
Unigene25384_All	-
Unigene13303_All	-
Unigene12832_All	-
CL1988.Contig1_All	-
Unigene13133_All	-
Unigene18512_All	-
Unigene12371_All	-
Unigene38350_All	-
CL4457.Contig2_All	-
Unigene23769_All	-
Unigene17144_All	-
Unigene9975_All	-
Unigene25606_All	-
Unigene24920_All	-
Unigene16798_All	-
Unigene16942_All	-
CL5702.Contig2_All	-
CL4928.Contig1_All	-
Unigene8971_All	-
CL3023.Contig2_All	-
Unigene13885_All	-
Unigene26857_All	-
Unigene36441_All	-
Unigene14912_All	-
Unigene25565_All	-
Unigene10751_All	-
Unigene30350_All	-
Unigene26870_All	-
