# Supplementary material for: Identification of differentially expressed genes in flower, leaf and bulb scale of Lilium oriental hybrid ‘Sorbonne’ and putative control network for scent genes
Source: BMC Genomics. 2017 Nov 22;18:899. doi: 10.1186/s12864-017-4303-4 (PMC5700745; doi:10.1186/s12864-017-4303-4)
Supplement: Supplementary file 7 — Differentially expressed genes involved in flavonoid biosynthesis. (XLSX 17 kb) [file 12864_2017_4303_MOESM7_ESM.xlsx]

## Sheet: Sheet1
Additional file 7 Table S7. Differentially expressed genes involved in flavonoid biosynthesis.
ID	Homologous gene name	log2Ratio (F/L)	log2Ratio (F /S)	Blast nr
CL1099.Contig1_All	DFR	12.006	12.006	dihydroflavonol 4-reductase [Lilium hybrid division VII]
CL1099.Contig2_All	DFR	14.566	14.566	dihydroflavonol 4-reductase [Lilium hybrid division VII]
CL4467.Contig4_All	CHS	10.3778	10.3778	chalcone synthase [Lilium hybrid cultivar]
CL4467.Contig7_All	CHS	10.083	10.083	chalcone synthase [Oncidium hybrid cultivar]
CL4467.Contig8_All	CHS	3.54758	11.4724	Chalcone synthase [Medicago truncatula]
CL4467.Contig9_All	CHS	/	8.09076	chalcone synthase [Lilium hybrid division VII]
CL4467.Contig10_All	CHS	/	10.4844	chalcone synthase C [Lilium hybrid division I]
CL4467.Contig3_All	CHS	/	11.2194	chalcon synthase [Lilium speciosum]
Unigene4354_All	CHI	/	2.80656	chalcone-flavanone isomerase [Elaeis oleifera]
Unigene3516_All	CHI	3.657	4.50921	chalcone isomerase [Gossypium hirsutum]
Unigene6042_All	FLS	2.86508	9.10877	flavonol synthase [Allium cepa]
Unigene7253_All	FLS	/	5.52028	hypothetical protein PRUPE_ppa019257mg [Prunus persica]
CL3121.Contig2_All	F3H	4.42566	8.95142	flavanone 3-hidroxylase [Lilium speciosum]
CL10663.Contig2_All	LAR	4.04746	2.67406	phenylcoumaran benzylic ether reductase homolog Fi1 [Forsythia x intermedia]
CL10663.Contig1_All	LAR	3.34783	/	phenylcoumaran benzylic ether reductase homolog Fi1 [Forsythia x intermedia]
CL2787.Contig2_All	LAR	/	6.11263	isoflavone reductase homolog [Vitis vinifera]
Unigene1899_All	HCT	2.26979	2.73502	putative hydroxycinnamoyl CoA shikimate/quinate
CL8101.Contig2_All	HCT	6.84007	/	N-hydroxycinnamoyl/benzoyltransferase 6 [Glycine max]
Unigene4851_All	LDOX	7.49105	6.69525	anthocyanidin synthase [Lilium cernuum]
CL4150.Contig3_All	TT7	8.05008	10.7571	hypothetical protein POPTR_0001s08320g [Populus trichocarpa]
"/" indicated no data.
