# Supplementary material for: Identification of differentially expressed genes in flower, leaf and bulb scale of Lilium oriental hybrid ‘Sorbonne’ and putative control network for scent genes
Source: BMC Genomics. 2017 Nov 22;18:899. doi: 10.1186/s12864-017-4303-4 (PMC5700745; doi:10.1186/s12864-017-4303-4)
Supplement: Supplementary file 8 — Differentially expressed genes related to flower fragrance. (XLSX 16 kb) [file 12864_2017_4303_MOESM8_ESM.xlsx]

## Sheet: Sheet1
Additional file 8: Table S8. Differentially expressed genes related to flower fragrance.
ID	Homologous gene name	log2Ratio(F/L)	log2Ratio(F/S)	Blast nr
CL4520.Contig5_All	TPS1	10.8428	10.8428	trans-ocimene synthase [Litsea cubeba]
Unigene1934_All	TPS2	14.5648	7.00443	linalool synthase [Freesia hybrid cultivar]
Unigene8314_All	DXS	2.93163	/	1-deoxyxylulose-5-phosphate synthase, putative [Ricinus communis]
CL1306.Contig1_All	GGPP	/	2.82839	geranylgeranyl pyrophosphate synthase, chloroplastic-like [Brachypodium distachyon]
CL4079.Contig1_All	HDS	/	2.70261	4-hydroxy-3-methylbut-2-en-1-yl diphosphate synthase, chloroplastic-like [Fragaria vesca subsp. vesca]
Unigene4212_All	HPL	/	2.34406	hydroperoxide lyase [Lilium hybrid cultivar Belladonna,Santander and Lilium regale, Lilium longiflorum cultivar Prince]
CL1114.Contig2_All	KAT	2.09563	/	3-ketoacyl-CoA thiolase [Lilium hybrid cultivar Belladonna]
"/" indicated no data.
