# Supplementary material for: Identification of differentially expressed genes in flower, leaf and bulb scale of Lilium oriental hybrid ‘Sorbonne’ and putative control network for scent genes
Source: BMC Genomics. 2017 Nov 22;18:899. doi: 10.1186/s12864-017-4303-4 (PMC5700745; doi:10.1186/s12864-017-4303-4)
Supplement: Supplementary file 9 — Differentially expressed genes involved in photosynthesis. (XLSX 21 kb) [file 12864_2017_4303_MOESM9_ESM.xlsx]

## Sheet: Sheet1
Additional file 6 Table S6. Differential expression genes involved into photosynthesis
ID	Homologous gene name	Up/down regulation			Blast nr
L-vs-S	L-vs-F
CL10448.Contig1_All	CL974.Contig2_All
CL2105.Contig1_All	CL10448.Contig1_All
Unigene6176_All	CL2105.Contig1_All
Unigene843_All	Unigene6176_All
CL10266.Contig3_All	Unigene843_All
CL3118.Contig2_All	CL3118.Contig2_All
CL2503.Contig1_All	CL2503.Contig1_All
Unigene2509_All	Unigene2509_All
Unigene5310_All	Unigene5310_All
CL10266.Contig1_All	CL10266.Contig1_All
CL6839.Contig1_All	CL6839.Contig1_All
CL6708.Contig1_All	CL6708.Contig1_All
Unigene2058_All	Unigene2058_All
CL3414.Contig1_All	CL3414.Contig1_All
Unigene5369_All	Unigene5369_All
CL9334.Contig1_All	CL9334.Contig1_All
CL9334.Contig2_All	CL9334.Contig2_All
CL3118.Contig1_All	CL3118.Contig1_All
CL7119.Contig1_All	CL526.Contig2_All
CL5798.Contig1_All	CL7119.Contig1_All
CL1173.Contig2_All	CL5798.Contig1_All
Unigene4216_All	CL1173.Contig2_All
CL4770.Contig2_All	Unigene4216_All
Unigene22872_All	CL4770.Contig2_All
Unigene2774_All	Unigene22872_All
CL8129.Contig2_All	Unigene2774_All
CL9078.Contig1_All	CL9078.Contig1_All
CL2461.Contig1_All	CL2461.Contig1_All
CL3414.Contig2_All	CL2753.Contig2_All
Unigene2380_All	CL3414.Contig2_All
CL8064.Contig2_All	CL8769.Contig3_All
Unigene987_All	Unigene2380_All
CL7082.Contig2_All	CL4213.Contig2_All
CL4815.Contig1_All	CL8064.Contig2_All
CL8197.Contig1_All	CL6938.Contig1_All
Unigene1927_All	Unigene987_All
CL8528.Contig1_All	CL7082.Contig2_All
CL9078.Contig2_All	CL4815.Contig1_All
CL7119.Contig2_All	Unigene1927_All
Unigene852_All	CL8528.Contig1_All
Unigene6157_All	CL9078.Contig2_All
Unigene2901_All	Unigene852_All
CL8706.Contig2_All	Unigene6157_All
CL6708.Contig2_All	Unigene2901_All
Unigene2828_All	CL8706.Contig2_All
CL2105.Contig2_All	CL6708.Contig2_All
CL1173.Contig3_All	Unigene2828_All
CL7082.Contig1_All	CL2105.Contig2_All
CL3330.Contig5_All	CL1173.Contig3_All
CL8528.Contig2_All	CL7082.Contig1_All
CL1173.Contig1_All	CL3330.Contig5_All
Unigene104_All	CL8528.Contig2_All
Unigene4358_All	CL1173.Contig1_All
CL3113.Contig1_All	Unigene104_All
CL3113.Contig2_All	Unigene4358_All
Unigene7165_All	CL3113.Contig1_All
	CL3113.Contig2_All
	Unigene7165_All

## Sheet: Sheet2
Additional file 9: Table S9. Differentially expressed genes involved in photosynthesis.
ID		Homologous gene name	log2Ratio(L/F)	log2Ratio(L/S)	Blast nr
Unigene6176_All		PsaG	7.45398	/	photosystem I reaction center subunit V2 [Musa AB Group]
CL6839.Contig1_All		PsaH	6.18865	/	PSIH precursor [Nicotiana sylvestris]
CL3330.Contig5_All		PsaA	3.40803	/	photosystem I P700 apoprotein A1, partial [Lilium superbum]
Unigene7165_All		PsaN	5.54033	/	photosystem I reaction center subunit N, chloroplastic [Vitis vinifera]
CL5798.Contig1_All		PsaN	5.49292	/	hypothetical protein OsI_13391 [Oryza sativa Indica Group]
CL5798.Contig1_All		PsaN	5.49292	/	hypothetical protein OsI_13391 [Oryza sativa Indica Group]
CL8197.Contig1_All		PsaN	/	10.3386	Photosystem I reaction center subunit N [Medicago truncatula]
Unigene6157_All		PsaE	5.73115	/	photosystem I reaction center subunit IV A, chloroplast precursor [Ricinus communis]
CL3118.Contig1_All		PsaF	5.25878	/	Photosystem I reaction center subunit III
CL3118.Contig2_All		PsaF	5.40625	/	Photosystem I reaction center subunit III
CL3414.Contig1_All		PsaD	9.08501	/	photosystem I reaction center subunit II, chloroplasticlike [Glycine max]
CL3414.Contig2_All		PsaD	6.64202	/	Photosystem I reaction center subunit II
Unigene5310_All		PsaK	5.89933	/	photosystem I reaction center subunit X psaK, partial [Wolffia australiana]
Unigene2828_All		PsaL	6.69678	/	Photosystem I reaction center subunit XI, chloroplast precursor, putative [Ricinus communis]
Unigene5369_All		PsaO	5.16113	/	sexlinked protein 9 [Silene latifolia]
CL2105.Contig1_All		PsbR	4.7416	/	photosystem II 10 kDa protein [Xerophyta humilis]
CL2105.Contig2_All		PsbR	4.68888	/	photosystem II 10 kDa protein [Xerophyta humilis]
Unigene987_All		PsbS	5.11792	/	Photosystem II 22 kDa protein, chloroplast precursor, putative [Ricinus communis]
CL7082.Contig1_All		PsbY	7.0519	/	photosystem II core complex proteins psbY, chloroplasticlike [Vitis vinifera]
CL7082.Contig2_All		PsbY	7.3949	/	photosystem II core complex proteins psbY, chloroplasticlike [Vitis vinifera]
Unigene1927_All		PsbW	6.30085	/	component of 6.1 kDa polypeptide of photosystem II reaction center [Brassica rapa]
CL8064.Contig2_All		PsbA	3.9975	/	maturase [Lilium nobilissimum]
Unigene852_All		PsbB	4.8365	/	photosystem II CP47 protein [Lilium superbum]
Unigene843_All		PsbB	4.67036	/	photosystem II CP47 chlorophyll apoprotein, partial [Lilium superbum]
CL974.Contig2_All		PsbC	4.85627	/	Photosystem II CP43 chlorophyll apoprotein [Medicago truncatula]
CL2461.Contig1_All		Psb28	3.77199	/	photosystem II reaction center PSB28 protein, chloroplastic [Vitis vinifera]
CL2503.Contig1_All		Psb27	4.47444	/	thylakoid lumenal protein At1g03610, chloroplasticlike [Solanum lycopersicum]
Unigene104_All		PsbO	5.03862	/	33 kDa subunit of oxygen evolving system of photosystem II
CL9334.Contig1_All		PsbP	6.10512	/	23 kDa subunit of oxygen evolving system of photosystem II;
CL9334.Contig2_All		PsbP	7.20616	/	23 kDa subunit of oxygen evolving system of photosystem II;
CL1173.Contig1_All		PsbP	4.48945	/	23 kDa subunit of oxygen evolving system of photosystem II
CL1173.Contig2_All		PsbP	4.5688	/	23 kDa subunit of oxygen evolving system of photosystem II
CL1173.Contig3_All		PsbP	4.44173	/	23 kDa subunit of oxygen evolving system of photosystem II
CL8706.Contig2_All		PsbP	3.97	/	putative oxygen evolving enhancer protein [Vitis vinifera]
CL6708.Contig1_All		PsbP	4.33589	/	predicted protein [Populus trichocarpa]
CL6708.Contig2_All		PsbP	3.69293	/	Os03g0279950 [Oryza sativa Japonica Group]
CL526.Contig2_All		PsbP	2.44707	/	Tetratricopeptide repeat domain containing protein, expressed [Triticum aestivum]
CL2753.Contig2_All		PsbP	3.26086	/	PsbP domain protein 1 [Gossypium hirsutum]
CL6938.Contig1_All		PsbP	3.97994	/	psbP domaincontaining protein 2, chloroplasticlike [Cucumis sativus]
CL8129.Contig2_All		PsbP	/	5.16434	thylakoid lumenal 29.8 kDa protein, chloroplast precursor, putative [Ricinus communis]
CL3113.Contig1_All		PsbQ	7.9823	/	oxygenevolving enhancer protein 3 [Zea mays]
CL3113.Contig2_All		PsbQ	6.65013	/	oxygenevolving enhancer protein 3 [Zea mays]
CL7119.Contig1_All		PsbQ	8.89748	/	oxygenevolving enhancer protein 31, chloroplastic [Vitis vinifera]
CL7119.Contig2_All		PsbQ	/	9.46045	oxygenevolving enhancer protein 31, chloroplastic [Vitis vinifera]
CL10266.Contig3_All		PsbQ	/	6.14836	oxygenevolving enhancer protein 32, chloroplastic [Vitis vinifera]
CL10266.Contig1_All		PsbQ	5.65363	/	oxygenevolving enhancer protein 32, chloroplastic [Vitis vinifera]
CL8769.Contig3_All		PsbQ	5.5446	/	predicted protein [Hordeum vulgare subsp. vulgare]
CL4770.Contig2_All		PsbQ	4.57927	/	uncharacterized protein LOC100306034 [Glycine max]
Unigene4358_All		PetC	5.38937	/	plastocyanin oxidoreductase ironsulfur
Unigene2058_All		PetE	5.74756	/	Plastocyanin, chloroplastic; Flags: Precursor
Unigene2901_All		PetF	7.1082	/	ferredoxin1, chloroplastic [Solanum lycopersicum]
CL4213.Contig2_All		PetF	4.14982	/	ferredoxin1 [Vitis vinifera]
Unigene2774_All		PetF	5.29476	/	ferredoxin [Zea mays]
CL9078.Contig1_All		PetH	4.45569	/	ferredoxinNADP reductase, leaf isozyme, chloroplasticlike isoform 1 [Glycine max]
CL9078.Contig2_All		PetH	4.27405	/	ferredoxinNADP reductase, leaf isozyme, chloroplasticlike isoform 1 [Glycine max]
CL10448.Contig1_All		PetJ	4.47609	/	cytochrome c6, chloroplastic isoform 2 [Vitis vinifera]
CL8528.Contig1_All		ATPC	5.10526	/	ATP synthase gamma chain, chloroplasticlike [Cucumis sativus]
CL8528.Contig2_All		ATPC	5.16549	/	ATP synthase gamma chain, chloroplasticlike [Cucumis sativus]
Unigene2509_All		ATPB	3.00694	/	ATP synthase subunit beta [Medicago truncatula]
Unigene22872_All		ATPD	5.70664	/	predicted protein [Populus trichocarpa]
Unigene4216_All		ATPD	4.07846	/	predicted protein [Populus trichocarpa]
CL4815.Contig1_All		ATPD	4.74486	/	ATP synthase F1, delta subunit family protein [Zea mays]
Unigene2380_All		ATPF	5.43256	/	predicted protein [Hordeum vulgare subsp. vulgare]
"/ "indicated no data.
