# Supplementary material for: Identification of differentially expressed genes in flower, leaf and bulb scale of Lilium oriental hybrid ‘Sorbonne’ and putative control network for scent genes
Source: BMC Genomics. 2017 Nov 22;18:899. doi: 10.1186/s12864-017-4303-4 (PMC5700745; doi:10.1186/s12864-017-4303-4)
Supplement: Supplementary file 10 — Differentially expressed genes involved in metabolism of starch and sucrose. (XLSX 18 kb) [file 12864_2017_4303_MOESM10_ESM.xlsx]

## Sheet: Sheet1
Additional file 10: Table S10. Differentially expressed genes involved in metabolism of starch and sucrose.
ID	Homologous gene name	log2Ratio (S/L)	log2Ratio (S/F)	Blast nr
CL821.Contig1_All	SS	/	-6.41347	sucrose synthase [Lilium davidii cultivar Unicolor ]
CL1291.Contig1_All	SS	/	-5.23103	sucrose synthase [Lilium davidii cultivar Unicolor ]
Unigene5869_All	SS	/	-3.06969	sucrose synthase [Lilium davidii cultivar Unicolor ]
CL2673.Contig2_All	INV	/	-4.37678	cell wall invertase [Lilium davidii var. unicolor]
CL7181.Contig2_All	INV	-6.03779	-7.24365	cell wall invertase [Lilium davidii var. unicolor]
CL7181.Contig3_All	INV	/	-10.4327	cell wall invertase [Lilium davidii var. unicolor]
CL7181.Contig4_All	INV	/	-10.2435	cell wall invertase [Lilium davidii var. unicolor]
CL2812.Contig1_All	INV	/	-2.79039	cell wall invertase [Lilium davidii var. unicolor]
CL9609.Contig2_All	SBE	/	-2.71773	starch branching enzyme [Lilium davidii var. unicolor]
CL6343.Contig2_All	BAM	/	-3.45441	beta-amylase [Musa acuminata subsp. malaccensis]
Unigene2705_All	BAM	/	2.51235	beta-amylase [Musa acuminata subsp. malaccensis]
CL2385.Contig1_All	INV	-10.3584	/	cell wall invertase [Lilium davidii var. unicolor]
CL1291.Contig3_All	SS	4.46994	/	sucrose synthase [Lilium davidii cultivar Unicolor ]
CL1291.Contig4_All	SS	3.70962	/	sucrose synthase [Lilium davidii cultivar Unicolor ]
CL1291.Contig7_All	SS	5.00894	/	sucrose synthase [Lilium davidii cultivar Unicolor ]
Unigene13560_All	SPS	-4.59339	/	sucrose-phosphate synthase 4-like [Fragaria vesca subsp. vesca]
CL10850.Contig1_All	SPS	-4.66041	/	sucrose-phosphate synthase 4-like [Fragaria vesca subsp. vesca]
CL1145.Contig1_All	SSS	-4.31733	/	soluble starch synthase[Lilium davidii var. unicolor]
Unigene6793_All	AGP	-5.69633	/	ADP-glucose pyrophosphorylase 1 [Lilium davidii var. unicolor]
CL8377.Contig1_All	AGP	4.44157	/	ADP-glucose pyrophosphorylase[Lilium davidii var. unicolor]
CL6502.Contig1_All	SBE	3.2694	/	starch branching enzyme [Lilium davidii var. unicolor]
"/" indicated no data.
