# Supplementary material for: Identification of differentially expressed genes in flower, leaf and bulb scale of Lilium oriental hybrid ‘Sorbonne’ and putative control network for scent genes
Source: BMC Genomics. 2017 Nov 22;18:899. doi: 10.1186/s12864-017-4303-4 (PMC5700745; doi:10.1186/s12864-017-4303-4)
Supplement: Supplementary file 11 — Review of structural genes related to flower fragrance and their highly correlated transcript factors. (XLSX 23 kb) [file 12864_2017_4303_MOESM11_ESM.xlsx]

## Sheet: Sheet1
Additional file 11: table S11. Review of structural genes related to flower fragrance and their highly correllated transcript factors
GeneID	TF	TF fuction	Flower RPKM	Leaf RPKM	Scale RPKM	Pearson's correlation coefficient	p_value
Unigene8314_All (DXS)	Unigene7789_All	ARF	36.5474	12.6353	31.587	0.957201	0.000189751
CL4079.Contig1_All (HDS)	Unigene1048_All	bHLH	11.3858	4.76397	1.8211	0.989521	2.85442e-06
	CL1682.Contig2_All	bHLH	22.1115	7.6964	3.22579	0.967146	8.64863e-05
	CL8700.Contig1_All	bZIP	17.5908	10.8938	5.17039	0.980924	1.71078e-05
	CL6726.Contig1_All	bZIP	7.73337	4.38639	1.23578	0.964101	0.000112565
	CL646.Contig1_All	bZIP	0.952539	0.0001	0.0001	0.953994	0.000235108
	CL345.Contig1_All	MYB_related	12.8302	5.56879	4.51019	0.963566	0.000117626
	Unigene918_All	MYB_related	21.2249	15.8157	7.00937	0.952587	0.000257078
	Unigene13275_All	M-type_MADS	3.59665	0.486094	0.0001	0.954099	0.00023353
CL1306.Contig1_All (GGPP)	Unigene13070_All	MYB_related	4.78738	0.0001	0.0001	0.982888	1.23658e-05
	CL173.Contig1_All	MIKC_MADS	2.99981	0.0804916	0.0001	0.972351	5.17508e-05
	CL8776.Contig1_All	B3	14.2326	4.80207	4.25623	0.969358	7.02836e-05
	Unigene20762_All	G2-like	0.715469	0.144009	0.0001	0.968842	7.38679e-05
	CL6726.Contig1_All	bZIP	7.73337	4.38639	1.23578	0.963456	0.000118691
	CL9415.Contig1_All	WOX	0.505279	0.0001	0.0001	0.96302	0.000122946
	Unigene13275_All	M-type_MADS	3.59665	0.486094	0.0001	0.952026	0.000266197
Unigene1934_All (TPS1)	CL8312.Contig1_All	bHLH	2.6103	0.0001	0.0001	0.981263	1.62138e-05
	CL8312.Contig2_All	bHLH	3.53909	0.0001	0.0001	0.965409	0.000100807
	Unigene7518_All	MIKC_MADS	27.385	4.08533	0.0001	0.976392	3.23135e-05
	Unigene13797_All	ERF	26.2839	4.40307	0.438255	0.970829	6.071e-05
	Unigene3705_All	MYB_related	18.5245	5.12818	7.83746	0.954327	0.000230097
CL4520.Contig5_All (TPS2)	Unigene15576_All	MYB	1574.35	0.0687858	0.0001	0.999019	2.36083e-09
	Unigene21249_All	MYB	1514.57	0.078659	0.0001	0.984181	9.77926e-06
	Unigene2858_All	MYB	13.1066	2.01541	1.35435	0.978566	2.42224e-05
	Unigene3705_All	MYB_related	18.5245	5.12818	7.83746	0.968257	7.80731e-05
	CL345.Contig1_All	MYB_related	12.8302	5.56879	4.51019	0.964201	0.000111641
	Unigene1921_All	bHLH	133.081	3.19829	1.50383	0.998363	1.09487e-08
	CL8312.Contig1_All	bHLH	2.6103	0.0001	0.0001	0.981551	1.54814e-05
	CL1682.Contig2_All	bHLH	22.1115	7.6964	3.22579	0.97387	4.37352e-05
	Unigene1048_All	bHLH	11.3858	4.76397	1.8211	0.955679	0.000210479
	CL7780.Contig2_All	bZIP	10.1017	0.0001	0.421522	0.994424	4.31523e-07
	Unigene8179_All	bZIP	85.8628	15.2521	18.6672	0.985075	8.21935e-06
	CL646.Contig1_All	bZIP	0.952539	0.0001	0.0001	0.984841	8.60925e-06
	CL701.Contig3_All	ARF	18.8956	1.04376	3.20775	0.992983	8.5928e-07
	CL701.Contig5_All	ARF	2.07843	0.200512	0.335111	0.975252	3.71932e-05
	Unigene17614_All	B3	29.2309	2.57882	0.0001	0.96146	0.000139008
	CL8776.Contig1_All	B3	14.2326	4.80207	4.25623	0.955369	0.000214887
	CL197.Contig3_All	Trihelix	5.19023	0.912008	0.460099	0.980282	1.88826e-05
CL1114.Contig2_All (KAT)	Unigene15576_All	MYB	1574.35	0.0687858	0.0001	0.99645	1.11594e-07
	Unigene2858_All	MYB	13.1066	2.01541	1.35435	0.968624	7.54141e-05
	Unigene21249_All	MYB	1514.57	0.078659	0.0001	0.981532	1.55297e-05
	Unigene1921_All	bHLH	133.081	3.19829	1.50383	0.993632	6.42633e-07
	CL8312.Contig1_All	bHLH	2.6103	0.0001	0.0001	0.975326	3.68615e-05
	CL1682.Contig2_All	bHLH	22.1115	7.6964	3.22579	0.979176	2.22241e-05
	Unigene1048_All	bHLH	11.3858	4.76397	1.8211	0.956251	0.000202533
	CL7780.Contig2_All	bZIP	10.1017	0.0001	0.421522	0.990422	2.18097e-06
	Unigene8179_All	bZIP	85.8628	15.2521	18.6672	0.973971	4.32287e-05
	CL646.Contig1_All	bZIP	0.952539	0.0001	0.0001	0.972932	4.85806e-05
	CL197.Contig3_All	Trihelix	5.19023	0.912008	0.460099	0.984528	9.15141e-06
	Unigene17614_All	B3	29.2309	2.57882	0.0001	0.981157	1.64906e-05
	Unigene22127_All	B3	21.4295	4.73568	0.996193	0.965048	0.000103969
	CL701.Contig3_All	ARF	18.8956	1.04376	3.20775	0.976108	3.34894e-05
	CL701.Contig5_All	ARF	2.07843	0.200512	0.335111	0.956672	0.000196806
	Unigene3705_All	MYB_related	18.5245	5.12818	7.83746	0.960488	0.000149677
	CL345.Contig1_All	MYB_related	12.8302	5.56879	4.51019	0.952156	0.000264063
Unigene4212_All (HPL)	Unigene5137_All	C3H	21.6555	24.6387	11.9088	0.950172	0.000297844
